# Supplementary material for: The variant rs77559646 associated with aggressive prostate cancer disrupts ANO7 mRNA splicing and protein expression
Source: Hum Mol Genet. 2022 Jan 19;31(12):2063–77. doi: 10.1093/hmg/ddac012 (PMC9239746; doi:10.1093/hmg/ddac012)
Supplement: Wahlstrom_Supplementary_Table_S1_15-10-2021_ddac012 [file wahlstrom_supplementary_table_s1_15-10-2021_ddac012.xlsx]

## Sheet: 5' splice sites
Supplementary Table S1. Splice site sequences and MaxEnt scores for splice sites in ANO7.
5' splice sites
1ref-5ss	CAGgtgggg	MAXENT	6.92
2ref-5ss	GAGgtaaca	MAXENT	8.1
3ref-5ss	TCGgtgagc	MAXENT	9.1
4ref-5ss	CAGgtacgt	MAXENT	10.65
4ref-5ss_rs77559646	CAGgtacat	MAXENT	7.79
5ref-5ss	CAGgtacgt	MAXENT	10.65
6ref-5ss	ACGgtaagg	MAXENT	10.38
7ref-5ss	ATTgtgagt	MAXENT	7.35
8ref-5ss	GACgtgagc	MAXENT	5.28
9ref-5ss	TCGgtgagt	MAXENT	11.11
10ref-5ss	CACgtgagt	MAXENT	9.3
11ref-5ss	CAGgtacga	MAXENT	10.03
12ref-5ss	GAGgtgagc	MAXENT	8.7
13ref-5ss	ATGgtatgc	MAXENT	7.14
14ref-5ss	TGGgtgagc	MAXENT	7.23
15ref-5ss	GGGgtgagt	MAXENT	7.93
16ref-5ss	CAGgttggt	MAXENT	8.08
17ref-5ss	GAGgtgagt	MAXENT	10.03
18ref-5ss	CCCgtgagt	MAXENT	8.4
19ref-5ss	TGGgtagga	MAXENT	5.12
20ref-5ss	AACgtgagg	MAXENT	5.31
21ref-5ss	CAGgtgagc	MAXENT	9.6
22ref-5ss	GAGgtagcc	MAXENT	6.17
23ref-5ss	GAGgtgaac	MAXENT	4.07
24ref-5ss	GAGgcaagt	MAXENT	3.32
3' splice sites
1ref-3ss	cccggccttgctgggtgcagGAG	MAXENT	6.27
2ref-3ss	ccatcctccatgccttccagCCA	MAXENT	6.81
3ref-3ss_ANO7-L	ctgtccctgttggctcccagCAG	MAXENT	6.63
3ref-3ss_ANO7-S	tccctgttggctcccagcagACT	MAXENT	5.97
4ref-3ss	ggagccctgggtgcctacagCAG	MAXENT	1.53
5ref-3ss	ccactgacgtttccttccagGAG	MAXENT	9.21
6ref-3ss	cactgttcacatgcccacagCTT	MAXENT	6.99
7ref-3ss	atcctccacatcccctgcagCTG	MAXENT	8.37
8ref-3ss	cacaggccgctcgcccccagGGC	MAXENT	6.42
9ref-3ss	ccctgccatcctctctacagGGT	MAXENT	11.2
10ref-3ss	ctccgctccatgccttgcagGCA	MAXENT	8.67
11ref-3ss	gcccccgctccctgccacagGCC	MAXENT	9.29
12ref-3ss	gagcaccggctcccttccagGAG	MAXENT	5.87
13ref-3ss	gggcctccctgcccccgcagGTG	MAXENT	11.26
14ref-3ss	gacggcctgtctcccgttagGCC	MAXENT	9.05
15ref-3ss	ccaggctctccatgccacagAAA	MAXENT	4.85
16ref-3ss	tgatcttgactttctcctagGTT	MAXENT	7.53
17ref-3ss	cctgagccctgctgccgtagTGC	MAXENT	2.68
18ref-3ss	tcctgtattcccgtccccagGAA	MAXENT	10.49
19ref-3ss	ccgtgaccccctccccgcagTGC	MAXENT	9.31
20ref-3ss	ctgacccctccggcgcccagGCC	MAXENT	5.62
21ref-3ss	gagtcctgtgtctgctgcagGTA	MAXENT	8.76
22ref-3ss	gtgccttcctctgctcccagCAT	MAXENT	7.66
23ref-3ss	ctgcccttttttggggacagGTT	MAXENT	8.19
24ref-3ss	gcccccaaccctctccccagCTC	MAXENT	7.18
