# Supplementary material for: The variant rs77559646 associated with aggressive prostate cancer disrupts ANO7 mRNA splicing and protein expression
Source: Hum Mol Genet. 2022 Jan 19;31(12):2063–77. doi: 10.1093/hmg/ddac012 (PMC9239746; doi:10.1093/hmg/ddac012)
Supplement: Wahlstrom_Supplementary_Table_S2_15-10-2021_ddac012 [file wahlstrom_supplementary_table_s2_15-10-2021_ddac012.xlsx]

## Sheet: Cancer_Non-carrier_IR-vs-NormSp
Supplementary Table S2. Output data on ANO7 from the IRFinder analysis.
Cancer_Non-carrier_IR-vs-NormSplice
	baseMean	log2FoldChange	lfcSE	stat	pvalue	padj	IRratio	intron
ANO7/ENSG00000146205/clean/chr2:241188766-241190056:+	44.7449	-8.1897	0.387559	-21.1315	4.08417e-99	3.30038e-98	0.00341327	1
ANO7/ENSG00000146205/clean/chr2:241190171-241191193:+	38.0612	-7.68365	0.385244	-19.9449	1.66031e-88	9.96654e-88	0.00484043	2
ANO7/ENSG00000146205/clean/chr2:241191251-241195702:+	36.4082	-4.60265	0.250413	-18.3802	1.89237e-75	7.89732e-75	0.039532	3 upstream 3'ss
ANO7/ENSG00000146205/clean/chr2:241191251-241195705:+	36.4184	-4.60312	0.250342	-18.3873	1.66052e-75	6.94317e-75	0.0395195	3 downstream 3'ss
ANO7/ENSG00000146205/clean/chr2:241195845-241199315:+	46.9184	-1.66989	0.255407	-6.53816	6.22816e-11	6.46736e-11	0.239125	4
ANO7/ENSG00000146205/clean/chr2:241199423-241200088:+	49.8673	-1.58451	0.248133	-6.38576	1.70553e-10	1.76668e-10	0.250058	5
ANO7/ENSG00000146205/clean/chr2:241200225-241201297:+	61.3469	-3.85653	0.247634	-15.5735	1.10199e-54	2.61815e-54	0.0645771	6
ANO7/ENSG00000146205/clean/chr2:241201355-241202193:+	53.1122	-6.09675	0.304315	-20.0343	2.76583e-89	1.69412e-88	0.0144011	7
ANO7/ENSG00000146205/clean/chr2:241202304-241203332:+	42.9694	-3.49606	0.247801	-14.1084	3.37253e-45	6.30377e-45	0.0814141	8
ANO7/ENSG00000146205/clean/chr2:241203498-241204864:+	47.0612	-4.22844	0.246145	-17.1786	3.83786e-66	1.2356e-65	0.0506455	9
ANO7/ENSG00000146205/clean/chr2:241207670-241209284:+	27.8367	-5.07697	0.297838	-17.0461	3.73889e-65	1.17119e-64	0.028774	11
ANO7/ENSG00000146205/clean/chr2:241209428-241209497:+	47.9898	-3.83392	0.287665	-13.3278	1.59631e-40	2.66748e-40	0.0655299	12
ANO7/ENSG00000146205/clean/chr2:241209635-241210294:+	30.6429	-2.72447	0.242661	-11.2275	2.98873e-29	3.90771e-29	0.13142	13
ANO7/ENSG00000146205/clean/chr2:241210393-241210467:+	67.8673	-3.92659	0.240108	-16.3534	4.11305e-60	1.12547e-59	0.0617047	14
ANO7/ENSG00000146205/clean/chr2:241210570-241212093:+	85.4898	-6.78619	0.289743	-23.4215	2.58408e-121	3.75593e-120	0.00897915	15
ANO7/ENSG00000146205/clean/chr2:241212205-241212571:+	84.2959	-7.66696	0.33651	-22.7837	6.65085e-115	8.1844e-114	0.00489648	16
ANO7/ENSG00000146205/clean/chr2:241212626-241214804:+	68.449	-5.28616	0.25415	-20.7994	4.38474e-96	3.25651e-95	0.0249873	17
ANO7/ENSG00000146205/clean/chr2:241214902-241216092:+	55.2755	-1.64441	0.23141	-7.10604	1.19416e-12	1.25252e-12	0.242354	18
ANO7/ENSG00000146205/clean/chr2:241216238-241217685:+	42.3571	-0.620176	0.232299	-2.66973	0.00759124	0.00764018	0.394157	19
ANO7/ENSG00000146205/clean/chr2:241217891-241218238:+	12.4286	-7.0122	0.4047	-17.3269	2.94888e-67	9.7964e-67	0.00768718	20
ANO7/ENSG00000146205/clean/chr2:241218381-241223185:+	47.602	-4.31137	0.245132	-17.5879	3.04849e-69	1.06763e-68	0.0479521	21
ANO7/ENSG00000146205/clean/chr2:241223276-241223661:+	80.7041	-0.72463	0.236559	-3.06321	0.00218973	0.00220732	0.377006	22
ANO7/ENSG00000146205/clean/chr2:241223781-241223904:+	91.1531	-2.61679	0.228246	-11.4647	1.98338e-30	2.6531e-30	0.140177	23
ANO7/ENSG00000146205/clean/chr2:241223955-241224096:+	85.9592	-2.63511	0.234985	-11.214	3.48205e-29	4.54672e-29	0.138653	24

## Sheet: Cancer_Carrier_IR-vs-NormSplice
Supplementary Table S2. Output data on ANO7 from the IRFinder analysis.
Cancer_Carrier_IR-vs-NormSplice
	baseMean	log2FoldChange	lfcSE	stat	pvalue	padj	IRratio	intron
ANO7/ENSG00000146205/clean/chr2:241188766-241190056:+	44.7449	-8.40196	1.03758	-8.09767	5.60201e-16	4.54769e-15	0.00294764	1
ANO7/ENSG00000146205/clean/chr2:241190171-241191193:+	38.0612	-7.69683	1.03137	-7.46272	8.47558e-14	4.59696e-13	0.00479663	2
ANO7/ENSG00000146205/clean/chr2:241191251-241195702:+	36.4082	-0.817136	0.589364	-1.38647	0.165603	0.167988	0.362069	3 upstream 3'ss
ANO7/ENSG00000146205/clean/chr2:241191251-241195705:+	36.4184	-0.817136	0.58915	-1.38697	0.16545	0.167834	0.362069	3 downstream 3'ss
ANO7/ENSG00000146205/clean/chr2:241195845-241199315:+	46.9184	0.0776791	0.681783	0.113935	0.909289	0.910113	0.513458	4
ANO7/ENSG00000146205/clean/chr2:241199423-241200088:+	49.8673	-0.20367	0.660872	-0.308185	0.757942	0.759684	0.464765	5
ANO7/ENSG00000146205/clean/chr2:241200225-241201297:+	61.3469	-4.32616	0.676106	-6.39865	1.56761e-10	4.6816e-10	0.0474861	6
ANO7/ENSG00000146205/clean/chr2:241201355-241202193:+	53.1122	-6.26209	0.835428	-7.49567	6.59623e-14	3.65606e-13	0.0128618	7
ANO7/ENSG00000146205/clean/chr2:241202304-241203332:+	42.9694	-3.75002	0.674102	-5.56299	2.65195e-08	5.44043e-08	0.0691825	8
ANO7/ENSG00000146205/clean/chr2:241203498-241204864:+	47.0612	-4.89418	0.685871	-7.13571	9.62856e-13	4.30398e-12	0.0325343	9
ANO7/ENSG00000146205/clean/chr2:241207670-241209284:+	27.8367	-6.02236	0.914236	-6.58731	4.47853e-11	1.4753e-10	0.0151516	11
ANO7/ENSG00000146205/clean/chr2:241209428-241209497:+	47.9898	-3.80219	0.767771	-4.95225	7.33612e-07	1.19768e-06	0.0668897	12
ANO7/ENSG00000146205/clean/chr2:241209635-241210294:+	30.6429	-2.64268	0.649565	-4.06838	4.73414e-05	6.05624e-05	0.138028	13
ANO7/ENSG00000146205/clean/chr2:241210393-241210467:+	67.8673	-4.17326	0.643451	-6.48574	8.82956e-11	2.75448e-10	0.0525165	14
ANO7/ENSG00000146205/clean/chr2:241210570-241212093:+	85.4898	-7.14338	0.795043	-8.98489	2.58992e-19	3.82343e-18	0.00702373	15
ANO7/ENSG00000146205/clean/chr2:241212205-241212571:+	84.2959	-6.93859	0.78512	-8.83762	9.77787e-19	1.30774e-17	0.00808628	16
ANO7/ENSG00000146205/clean/chr2:241212626-241214804:+	68.449	-5.33091	0.682269	-7.81351	5.56156e-15	3.75315e-14	0.0242425	17
ANO7/ENSG00000146205/clean/chr2:241214902-241216092:+	55.2755	-1.59637	0.618975	-2.57905	0.00990725	0.0104661	0.248521	18
ANO7/ENSG00000146205/clean/chr2:241216238-241217685:+	42.3571	-0.529996	0.621272	-0.853082	0.393614	0.396471	0.409178	19
ANO7/ENSG00000146205/clean/chr2:241217891-241218238:+	12.4286	-7.47978	1.08154	-6.91586	4.65029e-12	1.83035e-11	0.00557105	20
ANO7/ENSG00000146205/clean/chr2:241218381-241223185:+	47.602	-4.29691	0.646059	-6.65096	2.91187e-11	9.91818e-11	0.0484116	21
ANO7/ENSG00000146205/clean/chr2:241223276-241223661:+	80.7041	-0.711495	0.632583	-1.12474	0.260697	0.263413	0.379147	22
ANO7/ENSG00000146205/clean/chr2:241223781-241223904:+	91.1531	-2.47167	0.6083	-4.06325	4.83949e-05	6.1832e-05	0.152745	23
ANO7/ENSG00000146205/clean/chr2:241223955-241224096:+	85.9592	-2.29729	0.626007	-3.66975	0.000242787	0.000288031	0.169052	24

## Sheet: Cancer_Carrier-vs-Non-carrier
Supplementary Table S2. Output data on ANO7 from the IRFinder analysis.
Cancer_Carrier-vs-Non-carrier
	baseMean	log2FoldChange	lfcSE	stat	pvalue	padj	IRchange	intron
ANO7/ENSG00000146205/clean/chr2:241188766-241190056:+	44.7449	-0.212267	1.1076	-0.191646	0.848019	1	-0.000465627	1
ANO7/ENSG00000146205/clean/chr2:241190171-241191193:+	38.0612	-0.0131793	1.10097	-0.0119706	0.990449	1	-4.38057e-05	2
ANO7/ENSG00000146205/clean/chr2:241191251-241195702:+	36.4082	3.78551	0.640357	5.91157	3.38871e-09	0.000165955	0.322537	3 upstream 3'ss
ANO7/ENSG00000146205/clean/chr2:241191251-241195705:+	36.4184	3.78599	0.640132	5.91438	3.33125e-09	0.000165955	0.32255	3 downstream 3'ss
ANO7/ENSG00000146205/clean/chr2:241195845-241199315:+	46.9184	1.74757	0.728053	2.40034	0.01638	1	0.274332	4
ANO7/ENSG00000146205/clean/chr2:241199423-241200088:+	49.8673	1.38084	0.705919	1.95609	0.050454	1	0.214707	5
ANO7/ENSG00000146205/clean/chr2:241200225-241201297:+	61.3469	-0.469638	0.720029	-0.652249	0.514241	1	-0.017091	6
ANO7/ENSG00000146205/clean/chr2:241201355-241202193:+	53.1122	-0.165336	0.889128	-0.185953	0.852481	1	-0.00153928	7
ANO7/ENSG00000146205/clean/chr2:241202304-241203332:+	42.9694	-0.253955	0.718205	-0.353597	0.723641	1	-0.0122316	8
ANO7/ENSG00000146205/clean/chr2:241203498-241204864:+	47.0612	-0.665736	0.728702	-0.913592	0.360931	1	-0.0181112	9
ANO7/ENSG00000146205/clean/chr2:241207670-241209284:+	27.8367	-0.945393	0.961528	-0.983219	0.325499	1	-0.0136224	11
ANO7/ENSG00000146205/clean/chr2:241209428-241209497:+	47.9898	0.0317331	0.819892	0.038704	0.969126	1	0.00135986	12
ANO7/ENSG00000146205/clean/chr2:241209635-241210294:+	30.6429	0.0817974	0.693411	0.117964	0.906096	1	0.0066083	13
ANO7/ENSG00000146205/clean/chr2:241210393-241210467:+	67.8673	-0.24667	0.686791	-0.359164	0.719473	1	-0.00918827	14
ANO7/ENSG00000146205/clean/chr2:241210570-241212093:+	85.4898	-0.357185	0.846194	-0.422108	0.672946	1	-0.00195542	15
ANO7/ENSG00000146205/clean/chr2:241212205-241212571:+	84.2959	0.728363	0.854197	0.852688	0.393833	1	0.0031898	16
ANO7/ENSG00000146205/clean/chr2:241212626-241214804:+	68.449	-0.044758	0.728068	-0.061475	0.950981	1	-0.000744795	17
ANO7/ENSG00000146205/clean/chr2:241214902-241216092:+	55.2755	0.0480416	0.660818	0.0727003	0.942045	1	0.00616682	18
ANO7/ENSG00000146205/clean/chr2:241216238-241217685:+	42.3571	0.0901802	0.663281	0.135961	0.891852	1	0.0150213	19
ANO7/ENSG00000146205/clean/chr2:241217891-241218238:+	12.4286	0	1.15478	0	1	1	-0.00211613	20
ANO7/ENSG00000146205/clean/chr2:241218381-241223185:+	47.602	0.0144551	0.691001	0.0209191	0.98331	1	0.000459495	21
ANO7/ENSG00000146205/clean/chr2:241223276-241223661:+	80.7041	0.0131352	0.675368	0.0194489	0.984483	1	0.00214081	22
ANO7/ENSG00000146205/clean/chr2:241223781-241223904:+	91.1531	0.145113	0.649712	0.22335	0.823263	1	0.0125675	23
ANO7/ENSG00000146205/clean/chr2:241223955-241224096:+	85.9592	0.337822	0.668658	0.505224	0.613401	1	0.0303988	24

## Sheet: Benign_Non-carrier_IR-vs-NormSp
Supplementary Table S2. Output data on ANO7 from the IRFinder analysis.
Benign_Non-carrier_IR-vs-NormSplice
	baseMean	log2FoldChange	lfcSE	stat	pvalue	padj	IRratio	intron
ANO7/ENSG00000146205/clean/chr2:241188766-241190056:+	47.2041	-8.58751	0.365152	-23.5177	2.69005e-122	2.85628e-121	0.00259283	1
ANO7/ENSG00000146205/clean/chr2:241190171-241191193:+	39.9082	-7.22838	0.359547	-20.1041	6.78857e-90	3.11071e-89	0.00662452	2
ANO7/ENSG00000146205/clean/chr2:241191251-241195702:+	37.5306	-4.57091	0.213353	-21.4241	7.95973e-102	4.99611e-101	0.0403756	3 upstream 3'ss
ANO7/ENSG00000146205/clean/chr2:241191251-241195705:+	37.5306	-4.57091	0.213353	-21.4241	7.95973e-102	4.99611e-101	0.0403756	3 downstream 3'ss
ANO7/ENSG00000146205/clean/chr2:241195845-241199315:+	47.7653	-1.78944	0.200144	-8.94078	3.86447e-19	4.05211e-19	0.224376	4
ANO7/ENSG00000146205/clean/chr2:241199423-241200088:+	50.3061	-1.68904	0.190224	-8.87923	6.7325e-19	7.05103e-19	0.236718	5
ANO7/ENSG00000146205/clean/chr2:241200225-241201297:+	62.6224	-3.99167	0.197133	-20.2487	3.6507e-91	1.73055e-90	0.0591438	6
ANO7/ENSG00000146205/clean/chr2:241201355-241202193:+	54.2959	-6.29113	0.259786	-24.2166	1.48853e-129	1.87291e-128	0.0126087	7
ANO7/ENSG00000146205/clean/chr2:241202304-241203332:+	43.9286	-3.55903	0.20253	-17.5728	3.97706e-69	1.04937e-68	0.0782093	8
ANO7/ENSG00000146205/clean/chr2:241203498-241204864:+	48.7449	-4.33004	0.20607	-21.0124	5.04714e-98	2.87242e-97	0.0473646	9
ANO7/ENSG00000146205/clean/chr2:241207670-241209284:+	29.7245	-5.68182	0.269435	-21.0879	1.02658e-98	5.94384e-98	0.0191083	11
ANO7/ENSG00000146205/clean/chr2:241209428-241209497:+	50.6429	-4.37787	0.204538	-21.4037	1.23393e-101	7.70455e-101	0.0458909	12
ANO7/ENSG00000146205/clean/chr2:241209635-241210294:+	31.398	-2.84762	0.188473	-15.1089	1.41456e-51	2.43241e-51	0.121979	13
ANO7/ENSG00000146205/clean/chr2:241210393-241210467:+	71.7041	-3.98986	0.19901	-20.0486	2.07628e-89	9.38273e-89	0.0592138	14
ANO7/ENSG00000146205/clean/chr2:241210570-241212093:+	88.1837	-7.01182	0.254215	-27.5822	1.81714e-167	5.02416e-166	0.0076892	15
ANO7/ENSG00000146205/clean/chr2:241212205-241212571:+	85.8163	-7.28419	0.273521	-26.6313	2.95118e-156	6.68616e-155	0.00637473	16
ANO7/ENSG00000146205/clean/chr2:241212626-241214804:+	71.6531	-5.42383	0.209143	-25.9336	2.78442e-148	5.33977e-147	0.0227648	17
ANO7/ENSG00000146205/clean/chr2:241214902-241216092:+	55.6939	-1.69098	0.183035	-9.23856	2.49844e-20	2.6359e-20	0.236476	18
ANO7/ENSG00000146205/clean/chr2:241216238-241217685:+	43.0408	-0.763174	0.183248	-4.16471	3.11749e-05	3.14628e-05	0.370752	19
ANO7/ENSG00000146205/clean/chr2:241217891-241218238:+	15.5714	-7.32477	0.379078	-19.3226	3.46844e-83	1.32983e-82	0.00619904	20
ANO7/ENSG00000146205/clean/chr2:241218381-241223185:+	50.3776	-4.44864	0.194847	-22.8314	2.23616e-115	2.00048e-114	0.0437904	21
ANO7/ENSG00000146205/clean/chr2:241223276-241223661:+	85.5816	-0.640739	0.17689	-3.62225	0.000292053	0.000294291	0.390758	22
ANO7/ENSG00000146205/clean/chr2:241223781-241223904:+	95.551	-2.63306	0.174948	-15.0505	3.42401e-51	5.83389e-51	0.138823	23
ANO7/ENSG00000146205/clean/chr2:241223955-241224096:+	92.5	-2.60538	0.180663	-14.4212	3.80631e-47	5.93476e-47	0.141133	24

## Sheet: Benign_Carrier_IR-vs-NormSplice
Supplementary Table S2. Output data on ANO7 from the IRFinder analysis.
Benign_Carrier_IR-vs-NormSplice
	baseMean	log2FoldChange	lfcSE	stat	pvalue	padj	IRratio	intron
ANO7/ENSG00000146205/clean/chr2:241188766-241190056:+	47.2041	-9.08173	0.977416	-9.29157	1.52035e-20	2.06603e-19	0.00184216	1
ANO7/ENSG00000146205/clean/chr2:241190171-241191193:+	39.9082	-8.57895	0.970176	-8.84267	9.34575e-19	9.50586e-18	0.00260822	2
ANO7/ENSG00000146205/clean/chr2:241191251-241195702:+	37.5306	-0.986579	0.474405	-2.07962	0.0375608	0.0382708	0.335404	3 upstream 3'ss
ANO7/ENSG00000146205/clean/chr2:241191251-241195705:+	37.5306	-0.986579	0.474405	-2.07962	0.0375608	0.0382708	0.335404	3 downstream 3'ss
ANO7/ENSG00000146205/clean/chr2:241195845-241199315:+	47.7653	0.166851	0.53046	0.31454	0.753111	0.754969	0.528881	4
ANO7/ENSG00000146205/clean/chr2:241199423-241200088:+	50.3061	-0.128134	0.502256	-0.255117	0.798633	0.800328	0.477811	5
ANO7/ENSG00000146205/clean/chr2:241200225-241201297:+	62.6224	-4.02284	0.52458	-7.66868	1.73771e-14	8.58618e-14	0.0579532	6
ANO7/ENSG00000146205/clean/chr2:241201355-241202193:+	54.2959	-5.55663	0.604079	-9.19852	3.62906e-20	4.65845e-19	0.0208045	7
ANO7/ENSG00000146205/clean/chr2:241202304-241203332:+	43.9286	-3.58235	0.5359	-6.68472	2.31361e-11	6.61146e-11	0.077052	8
ANO7/ENSG00000146205/clean/chr2:241203498-241204864:+	48.7449	-4.34272	0.542664	-8.00259	1.2183e-15	7.31858e-15	0.0469697	9
ANO7/ENSG00000146205/clean/chr2:241207670-241209284:+	29.7245	-5.61838	0.684776	-8.2047	2.31162e-16	1.57422e-15	0.0199502	11
ANO7/ENSG00000146205/clean/chr2:241209428-241209497:+	50.6429	-3.81183	0.518196	-7.35595	1.89572e-13	7.77652e-13	0.066474	12
ANO7/ENSG00000146205/clean/chr2:241209635-241210294:+	31.398	-2.53893	0.486318	-5.22072	1.78227e-07	2.77851e-07	0.146809	13
ANO7/ENSG00000146205/clean/chr2:241210393-241210467:+	71.7041	-3.91617	0.52461	-7.46491	8.33553e-14	3.64612e-13	0.0621243	14
ANO7/ENSG00000146205/clean/chr2:241210570-241212093:+	88.1837	-6.79086	0.62478	-10.8692	1.61604e-27	5.49014e-26	0.00895038	15
ANO7/ENSG00000146205/clean/chr2:241212205-241212571:+	85.8163	-6.39721	0.600204	-10.6584	1.59308e-26	4.85511e-25	0.0117253	16
ANO7/ENSG00000146205/clean/chr2:241212626-241214804:+	71.6531	-5.2854	0.540199	-9.78418	1.31658e-22	2.44046e-21	0.025	17
ANO7/ENSG00000146205/clean/chr2:241214902-241216092:+	55.6939	-1.54825	0.486279	-3.18388	0.00145318	0.00154626	0.254802	18
ANO7/ENSG00000146205/clean/chr2:241216238-241217685:+	43.0408	-0.634914	0.486574	-1.30487	0.191938	0.193653	0.39172	19
ANO7/ENSG00000146205/clean/chr2:241217891-241218238:+	15.5714	-7.86895	1.01299	-7.76803	7.97172e-15	4.1836e-14	0.00425947	20
ANO7/ENSG00000146205/clean/chr2:241218381-241223185:+	50.3776	-4.65179	0.51134	-9.09726	9.26415e-20	1.11084e-18	0.0382586	21
ANO7/ENSG00000146205/clean/chr2:241223276-241223661:+	85.5816	-0.666973	0.471879	-1.41344	0.157526	0.159131	0.386438	22
ANO7/ENSG00000146205/clean/chr2:241223781-241223904:+	95.551	-2.63252	0.465793	-5.65169	1.58877e-08	2.88186e-08	0.138868	23
ANO7/ENSG00000146205/clean/chr2:241223955-241224096:+	92.5	-2.48224	0.480375	-5.16729	2.37516e-07	3.64033e-07	0.1518	24

## Sheet: Benign_Carrier-vs-Non-carrier
Supplementary Table S2. Output data on ANO7 from the IRFinder analysis.
Benign_Carrier-vs-Non-carrier
	baseMean	log2FoldChange	lfcSE	stat	pvalue	padj	IRchange	intron
ANO7/ENSG00000146205/clean/chr2:241188766-241190056:+	47.2041	-0.494212	1.0434	-0.473656	0.635745	1	-0.000750665	1
ANO7/ENSG00000146205/clean/chr2:241190171-241191193:+	39.9082	-1.35057	1.03466	-1.30533	0.19178	1	-0.00401629	2
ANO7/ENSG00000146205/clean/chr2:241191251-241195702:+	37.5306	3.58434	0.520173	6.89067	5.5532e-12	3.88068e-07	0.295028	3 upstream 3'ss
ANO7/ENSG00000146205/clean/chr2:241191251-241195705:+	37.5306	3.58434	0.520173	6.89067	5.5532e-12	3.88068e-07	0.295028	3 downstream 3'ss
ANO7/ENSG00000146205/clean/chr2:241195845-241199315:+	47.7653	1.95629	0.566961	3.45048	0.000559591	1	0.304505	4
ANO7/ENSG00000146205/clean/chr2:241199423-241200088:+	50.3061	1.56091	0.537071	2.90633	0.0036569	1	0.241092	5
ANO7/ENSG00000146205/clean/chr2:241200225-241201297:+	62.6224	-0.0311642	0.560398	-0.0556108	0.955652	1	-0.00119064	6
ANO7/ENSG00000146205/clean/chr2:241201355-241202193:+	54.2959	0.734499	0.657571	1.11699	0.264	1	0.00819577	7
ANO7/ENSG00000146205/clean/chr2:241202304-241203332:+	43.9286	-0.0233182	0.572894	-0.0407024	0.967533	1	-0.00115731	8
ANO7/ENSG00000146205/clean/chr2:241203498-241204864:+	48.7449	-0.0126754	0.580473	-0.0218363	0.982579	1	-0.000394857	9
ANO7/ENSG00000146205/clean/chr2:241207670-241209284:+	29.7245	0.0634407	0.735876	0.0862111	0.931299	1	0.000841873	11
ANO7/ENSG00000146205/clean/chr2:241209428-241209497:+	50.6429	0.566047	0.557103	1.01605	0.309603	1	0.0205831	12
ANO7/ENSG00000146205/clean/chr2:241209635-241210294:+	31.398	0.308685	0.521563	0.591847	0.553953	1	0.0248293	13
ANO7/ENSG00000146205/clean/chr2:241210393-241210467:+	71.7041	0.073694	0.561089	0.131341	0.895506	1	0.00291048	14
ANO7/ENSG00000146205/clean/chr2:241210570-241212093:+	88.1837	0.220951	0.674519	0.327568	0.743238	1	0.00126119	15
ANO7/ENSG00000146205/clean/chr2:241212205-241212571:+	85.8163	0.886981	0.659589	1.34475	0.178707	1	0.00535059	16
ANO7/ENSG00000146205/clean/chr2:241212626-241214804:+	71.6531	0.13843	0.579271	0.238973	0.811126	1	0.00223526	17
ANO7/ENSG00000146205/clean/chr2:241214902-241216092:+	55.6939	0.142726	0.519585	0.274693	0.783552	1	0.0183252	18
ANO7/ENSG00000146205/clean/chr2:241216238-241217685:+	43.0408	0.128259	0.519936	0.246683	0.805154	1	0.0209677	19
ANO7/ENSG00000146205/clean/chr2:241217891-241218238:+	15.5714	0	1.0816	0	1	1	-0.00193957	20
ANO7/ENSG00000146205/clean/chr2:241218381-241223185:+	50.3776	-0.203152	0.547206	-0.371253	0.710449	1	-0.00553178	21
ANO7/ENSG00000146205/clean/chr2:241223276-241223661:+	85.5816	-0.026233	0.503944	-0.0520554	0.958485	1	-0.00432014	22
ANO7/ENSG00000146205/clean/chr2:241223781-241223904:+	95.551	0.000539616	0.497564	0.00108451	0.999135	1	4.47222e-05	23
ANO7/ENSG00000146205/clean/chr2:241223955-241224096:+	92.5	0.123148	0.513224	0.239949	0.81037	1	0.0106671	24
