# Supplementary material for: The variant rs77559646 associated with aggressive prostate cancer disrupts ANO7 mRNA splicing and protein expression
Source: Hum Mol Genet. 2022 Jan 19;31(12):2063–77. doi: 10.1093/hmg/ddac012 (PMC9239746; doi:10.1093/hmg/ddac012)
Supplement: Wahlstrom_Supplementary_Table_S3_15-10-2021_ddac012 [file wahlstrom_supplementary_table_s3_15-10-2021_ddac012.xlsx]

## Sheet: ANO7_Benign
Supplementary Table S3. Filtered rMATS events in ANO7, differentially spliced between carriers and non-carriers.
ANO7_Benign
Set	Condition	Evidence	Event	ID	GeneID	geneSymbol	chr	strand	longExonStart_0base	longExonEnd	shortES	shortEE	flankingES	flankingEE	mxe.dummycol.1	mxe.dummycol.2	ID	IJC_SAMPLE_1	SJC_SAMPLE_1	IJC_SAMPLE_2	SJC_SAMPLE_2	IncFormLen	SkipFormLen	PValue	FDR	IncLevel1	IncLevel2	IncLevelDifference
rs77559646-vs-non-carriers_6v43	NORMAL	JunctionCountOnly	A3SS	5147	ENSG00000146205	ANO7	chr2	+	241203317	241203457	241203332	241203457	241202193	241202304	.	.	5147	5,7,1,9,0,8	117,142,101,106,24,144	2,7,4,2,7,6,3,4,1,2,2,1,4,8,2,0,0,3,1,2,0,1,6,0,0,2,1,3,6,2,3,4,2,4,2,3,4,2,2,8,13,6,3	35,125,159,101,158,200,46,89,60,130,92,105,62,159,106,23,41,146,52,28,12,53,199,24,21,21,85,91,129,84,150,97,42,90,44,61,58,123,64,194,214,117,84	113	99	1	1	0.036,0.041,0.009,0.069,0.0,0.046	0.048,0.047,0.022,0.017,0.037,0.026,0.054,0.038,0.014,0.013,0.019,0.008,0.053,0.042,0.016,0.0,0.0,0.018,0.017,0.059,0.0,0.016,0.026,0.0,0.0,0.077,0.01,0.028,0.039,0.02,0.017,0.035,0.04,0.037,0.038,0.041,0.057,0.014,0.027,0.035,0.051,0.043,0.03	0.005
rs77559646-vs-non-carriers_6v43	NORMAL	JunctionCountOnly	A3SS	5148	ENSG00000146205	ANO7	chr2	+	241203317	241203457	241203401	241203457	241202193	241202304	.	.	5148	160,203,108,159,29,164	0,2,0,0,0,0	88,181,200,145,147,323,78,117,89,201,142,148,75,180,109,46,47,158,81,43,38,51,207,29,18,23,93,106,207,97,159,138,56,126,50,83,66,144,94,229,233,143,107	0,2,0,0,0,1,0,1,0,0,1,1,0,0,0,0,0,0,0,0,0,0,2,0,0,0,1,0,2,0,1,0,0,0,0,0,0,0,0,0,0,0,0	182	99	1	1	1.0,0.982,1.0,1.0,1.0,1.0	1.0,0.98,1.0,1.0,1.0,0.994,1.0,0.985,1.0,1.0,0.987,0.988,1.0,1.0,1.0,1.0,1.0,1.0,1.0,1.0,1.0,1.0,0.983,1.0,1.0,1.0,0.981,1.0,0.983,1.0,0.989,1.0,1.0,1.0,1.0,1.0,1.0,1.0,1.0,1.0,1.0,1.0,1.0	0
rs77559646-vs-non-carriers_6v43	NORMAL	JunctionCountOnly	A3SS	5149	ENSG00000146205	ANO7	chr2	+	241203332	241203457	241203401	241203457	241202193	241202304	.	.	5149	262,320,193,244,48,284	0,2,0,0,0,0	117,282,331,230,286,493,112,189,141,308,225,240,126,309,196,66,83,279,121,66,47,95,375,48,37,42,165,183,308,170,291,214,93,193,87,135,108,252,145,390,407,228,178	0,2,0,0,0,1,0,1,0,0,1,1,0,0,0,0,0,0,0,0,0,0,2,0,0,0,1,0,2,0,1,0,0,0,0,0,0,0,0,0,0,0,0	167	99	1	1	1.0,0.99,1.0,1.0,1.0,1.0	1.0,0.988,1.0,1.0,1.0,0.997,1.0,0.991,1.0,1.0,0.993,0.993,1.0,1.0,1.0,1.0,1.0,1.0,1.0,1.0,1.0,1.0,0.991,1.0,1.0,1.0,0.99,1.0,0.989,1.0,0.994,1.0,1.0,1.0,1.0,1.0,1.0,1.0,1.0,1.0,1.0,1.0,1.0	0
rs77559646-vs-non-carriers_6v43	NORMAL	JunctionCountOnly	A3SS	5150	ENSG00000146205	ANO7	chr2	+	241203332	241203498	241203457	241203498	241202193	241202304	.	.	5150	215,272,164,194,41,240	0,2,0,0,0,0	91,224,275,179,242,389,88,153,107,243,190,200,110,262,176,45,67,245,95,57,37,77,323,38,34,41,142,144,257,140,245,176,78,155,76,113,93,206,116,335,346,200,148	0,0,0,0,0,0,0,0,0,0,0,0,0,1,0,0,0,0,0,0,0,0,0,1,0,0,1,1,0,0,0,0,0,0,0,0,0,0,0,0,0,0,0	198	99	1	1	1.0,0.986,1.0,1.0,1.0,1.0	1.0,1.0,1.0,1.0,1.0,1.0,1.0,1.0,1.0,1.0,1.0,1.0,1.0,0.992,1.0,1.0,1.0,1.0,1.0,1.0,1.0,1.0,1.0,0.95,1.0,1.0,0.986,0.986,1.0,1.0,1.0,1.0,1.0,1.0,1.0,1.0,1.0,1.0,1.0,1.0,1.0,1.0,1.0	0
rs77559646-vs-non-carriers_6v43	NORMAL	JunctionCountOnly	A3SS	5152	ENSG00000146205	ANO7	chr2	+	241203317	241203498	241203457	241203498	241202193	241202304	.	.	5152	98,130,63,88,17,96	0,2,0,0,0,0	56,99,116,78,84,189,42,64,47,113,98,95,49,103,70,22,26,99,43,29,25,24,125,14,13,20,57,53,128,56,95,80,36,65,32,53,35,83,52,141,132,85,64	0,0,0,0,0,0,0,0,0,0,0,0,0,1,0,0,0,0,0,0,0,0,0,1,0,0,1,1,0,0,0,0,0,0,0,0,0,0,0,0,0,0,0	198	99	1	1	1.0,0.97,1.0,1.0,1.0,1.0	1.0,1.0,1.0,1.0,1.0,1.0,1.0,1.0,1.0,1.0,1.0,1.0,1.0,0.981,1.0,1.0,1.0,1.0,1.0,1.0,1.0,1.0,1.0,0.875,1.0,1.0,0.966,0.964,1.0,1.0,1.0,1.0,1.0,1.0,1.0,1.0,1.0,1.0,1.0,1.0,1.0,1.0,1.0	0
rs77559646-vs-non-carriers_6v43	NORMAL	JunctionCountOnly	A3SS	5153	ENSG00000146205	ANO7	chr2	+	241210294	241210393	241210365	241210393	241209497	241209635	.	.	5153	113,127,73,101,23,110	0,0,0,0,0,0	39,105,95,87,114,190,41,70,38,86,93,88,54,85,62,15,43,112,42,32,14,26,154,31,19,11,38,64,105,68,125,65,42,56,52,32,62,98,38,145,159,86,52	0,0,0,0,0,0,0,0,0,0,0,0,0,2,0,0,0,0,0,0,0,0,0,0,0,0,0,0,0,0,0,0,0,0,0,0,0,0,0,0,0,0,0	169	99	1	1	1.0,1.0,1.0,1.0,1.0,1.0	1.0,1.0,1.0,1.0,1.0,1.0,1.0,1.0,1.0,1.0,1.0,1.0,1.0,0.961,1.0,1.0,1.0,1.0,1.0,1.0,1.0,1.0,1.0,1.0,1.0,1.0,1.0,1.0,1.0,1.0,1.0,1.0,1.0,1.0,1.0,1.0,1.0,1.0,1.0,1.0,1.0,1.0,1.0	0.001
rs77559646-vs-non-carriers_6v43	NORMAL	JunctionCountOnly	A3SS	5154	ENSG00000146205	ANO7	chr2	+	241212093	241212205	241212140	241212205	241210484	241210570	.	.	5154	341,353,259,328,64,323	0,0,0,0,0,0	154,339,381,278,368,563,122,335,178,376,285,317,179,369,242,51,112,347,127,145,54,126,451,45,63,27,185,202,318,216,309,277,106,224,131,154,164,292,212,465,466,232,221	0,0,0,0,0,0,0,0,0,0,0,0,0,0,0,0,0,0,0,0,0,0,0,0,0,0,0,0,0,0,1,0,0,0,0,0,0,0,0,0,0,0,0	145	99	1	1	1.0,1.0,1.0,1.0,1.0,1.0	1.0,1.0,1.0,1.0,1.0,1.0,1.0,1.0,1.0,1.0,1.0,1.0,1.0,1.0,1.0,1.0,1.0,1.0,1.0,1.0,1.0,1.0,1.0,1.0,1.0,1.0,1.0,1.0,1.0,1.0,0.995,1.0,1.0,1.0,1.0,1.0,1.0,1.0,1.0,1.0,1.0,1.0,1.0	0
rs77559646-vs-non-carriers_6v43	NORMAL	JunctionCountOnly	A3SS	5155	ENSG00000146205	ANO7	chr2	+	241223185	241223955	241223716	241223955	241218293	241218381	.	.	5155	449,355,200,307,119,329	0,0,0,0,0,0	167,306,358,290,413,706,150,447,211,308,309,237,205,434,181,51,117,287,156,151,62,118,442,58,70,55,160,205,287,150,338,245,101,179,145,125,159,332,161,507,421,244,193	0,0,0,0,0,1,0,0,0,0,0,0,0,0,0,0,0,0,0,0,0,0,0,0,0,0,0,0,0,0,0,0,0,0,0,0,0,0,0,0,0,0,0	198	99	1	1	1.0,1.0,1.0,1.0,1.0,1.0	1.0,1.0,1.0,1.0,1.0,0.997,1.0,1.0,1.0,1.0,1.0,1.0,1.0,1.0,1.0,1.0,1.0,1.0,1.0,1.0,1.0,1.0,1.0,1.0,1.0,1.0,1.0,1.0,1.0,1.0,1.0,1.0,1.0,1.0,1.0,1.0,1.0,1.0,1.0,1.0,1.0,1.0,1.0	0
rs77559646-vs-non-carriers_6v43	NORMAL	JunctionCountOnly	A3SS	5166	ENSG00000146205	ANO7	chr2	+	241216092	241216238	241216183	241216238	241214804	241214891	.	.	5166	200,196,107,144,35,165	0,0,0,0,0,0	89,153,194,169,193,292,59,102,82,148,135,142,105,227,118,25,75,197,91,69,26,56,241,47,14,15,102,104,182,116,178,124,57,108,72,60,94,150,112,228,214,124,126	0,0,0,0,2,0,0,0,0,0,0,0,0,0,1,0,0,0,0,0,0,0,0,0,0,0,0,0,0,0,0,0,0,0,0,0,0,0,0,0,0,0,0	189	99	1	1	1.0,1.0,1.0,1.0,1.0,1.0	1.0,1.0,1.0,1.0,0.981,1.0,1.0,1.0,1.0,1.0,1.0,1.0,1.0,1.0,0.984,1.0,1.0,1.0,1.0,1.0,1.0,1.0,1.0,1.0,1.0,1.0,1.0,1.0,1.0,1.0,1.0,1.0,1.0,1.0,1.0,1.0,1.0,1.0,1.0,1.0,1.0,1.0,1.0	0.001
rs77559646-vs-non-carriers_6v43	NORMAL	JunctionCountOnly	A3SS	5171	ENSG00000146205	ANO7	chr2	+	241199287	241199423	241199362	241199423	241191193	241191251	.	.	5171	82,109,77,83,11,104	0,1,0,1,0,0	36,85,104,49,76,134,30,37,34,99,60,78,37,86,51,18,16,82,24,23,6,27,115,12,14,11,33,46,88,50,108,53,31,44,23,27,42,63,46,126,84,75,64	0,0,0,0,0,0,0,0,0,0,1,0,0,0,0,0,0,0,0,0,0,0,0,0,0,0,0,0,0,0,0,0,0,0,0,0,0,0,0,0,0,0,0	173	99	1	1	1.0,0.984,1.0,0.979,1.0,1.0	1.0,1.0,1.0,1.0,1.0,1.0,1.0,1.0,1.0,1.0,0.972,1.0,1.0,1.0,1.0,1.0,1.0,1.0,1.0,1.0,1.0,1.0,1.0,1.0,1.0,1.0,1.0,1.0,1.0,1.0,1.0,1.0,1.0,1.0,1.0,1.0,1.0,1.0,1.0,1.0,1.0,1.0,1.0	-0.006
rs77559646-vs-non-carriers_6v43	NORMAL	JunctionCountOnly	A3SS	5173	ENSG00000146205	ANO7	chr2	+	241195702	241195845	241195705	241195845	241191193	241191251	.	.	5173	6,5,6,9,0,11	76,90,46,62,7,51	5,5,3,11,16,26,6,2,7,16,8,11,5,22,10,1,5,18,3,3,0,0,14,0,2,1,5,2,15,12,16,11,3,5,5,1,12,9,10,18,22,4,12	62,121,115,108,158,250,56,76,62,170,78,160,61,151,105,19,45,131,38,49,17,41,141,26,13,19,75,76,140,85,131,109,41,85,41,67,76,103,81,172,170,80,89	101	99	1	1	0.072,0.052,0.113,0.125,0.0,0.175	0.073,0.039,0.025,0.091,0.09,0.093,0.095,0.025,0.1,0.084,0.091,0.063,0.074,0.125,0.085,0.049,0.098,0.119,0.072,0.057,0.0,0.0,0.089,0.0,0.131,0.049,0.061,0.025,0.095,0.122,0.107,0.09,0.067,0.055,0.107,0.014,0.134,0.079,0.108,0.093,0.113,0.047,0.117	0.014
rs77559646-vs-non-carriers_6v43	NORMAL	JunctionCountOnly	A3SS	5176	ENSG00000146205	ANO7	chr2	+	241209497	241209635	241209500	241209635	241209210	241209428	.	.	5176	170,240,121,153,48,211	0,0,0,0,0,0	97,202,197,176,181,387,69,158,101,220,169,168,125,239,118,31,65,197,83,68,18,46,245,37,20,29,110,141,186,101,218,172,47,134,78,67,103,164,93,235,225,157,121	0,0,0,0,0,2,0,0,0,0,2,0,0,0,0,1,0,0,0,0,0,0,0,0,0,0,0,0,0,0,0,0,0,0,0,1,0,0,0,0,2,0,0	101	99	1	1	1.0,1.0,1.0,1.0,1.0,1.0	1.0,1.0,1.0,1.0,1.0,0.995,1.0,1.0,1.0,1.0,0.988,1.0,1.0,1.0,1.0,0.968,1.0,1.0,1.0,1.0,1.0,1.0,1.0,1.0,1.0,1.0,1.0,1.0,1.0,1.0,1.0,1.0,1.0,1.0,1.0,0.985,1.0,1.0,1.0,1.0,0.991,1.0,1.0	0.002
rs77559646-vs-non-carriers_6v43	NORMAL	JunctionCountOnly	A3SS	5177	ENSG00000146205	ANO7	chr2	+	241190031	241190171	241190084	241190171	241188508	241188766	.	.	5177	181,286,120,142,26,212	0,0,0,0,0,0	105,227,192,175,201,413,107,145,156,249,191,178,94,243,158,39,52,283,79,109,28,63,278,41,26,26,149,167,215,131,250,174,71,106,76,111,91,161,135,347,301,155,183	0,0,0,0,0,0,0,0,0,0,0,0,0,0,0,0,0,0,0,0,0,0,0,0,0,0,0,0,0,0,0,0,0,0,0,0,1,0,0,0,0,0,0	151	99	1	1	1.0,1.0,1.0,1.0,1.0,1.0	1.0,1.0,1.0,1.0,1.0,1.0,1.0,1.0,1.0,1.0,1.0,1.0,1.0,1.0,1.0,1.0,1.0,1.0,1.0,1.0,1.0,1.0,1.0,1.0,1.0,1.0,1.0,1.0,1.0,1.0,1.0,1.0,1.0,1.0,1.0,1.0,0.984,1.0,1.0,1.0,1.0,1.0,1.0	0
rs77559646-vs-non-carriers_6v43	NORMAL	JunctionCountOnly	A3SS	5178	ENSG00000146205	ANO7	chr2	+	241190056	241190171	241190084	241190171	241188508	241188766	.	.	5178	199,303,124,152,29,226	0,0,0,0,0,0	109,238,199,187,218,433,114,145,170,260,195,186,101,258,155,40,51,296,84,120,30,65,282,43,28,27,152,182,234,131,268,177,72,112,79,123,95,180,139,377,312,162,197	0,0,0,0,0,0,0,0,0,0,0,0,0,0,0,0,0,0,0,0,0,0,0,0,0,0,0,0,0,0,0,0,0,0,0,0,1,0,0,0,0,0,0	126	99	1	1	1.0,1.0,1.0,1.0,1.0,1.0	1.0,1.0,1.0,1.0,1.0,1.0,1.0,1.0,1.0,1.0,1.0,1.0,1.0,1.0,1.0,1.0,1.0,1.0,1.0,1.0,1.0,1.0,1.0,1.0,1.0,1.0,1.0,1.0,1.0,1.0,1.0,1.0,1.0,1.0,1.0,1.0,0.987,1.0,1.0,1.0,1.0,1.0,1.0	0
rs77559646-vs-non-carriers_6v43	NORMAL	JunctionCountOnly	A3SS	5179	ENSG00000146205	ANO7	chr2	+	241190031	241190194	241190056	241190194	241188508	241188766	.	.	5179	5,12,3,5,3,10	170,247,103,127,23,189	1,13,6,8,6,19,7,5,5,10,5,8,1,7,13,3,5,11,6,6,0,6,19,1,2,1,5,5,12,10,8,11,3,3,2,4,6,7,4,13,15,7,5	97,211,161,161,184,369,94,114,135,211,170,156,84,215,132,34,44,245,77,98,22,52,242,40,23,21,124,149,200,111,231,156,62,92,58,110,86,150,112,313,254,135,166	123	99	1	1	0.023,0.038,0.023,0.031,0.095,0.041	0.008,0.047,0.029,0.038,0.026,0.04,0.057,0.034,0.029,0.037,0.023,0.04,0.009,0.026,0.073,0.066,0.084,0.035,0.059,0.047,0.0,0.085,0.059,0.02,0.065,0.037,0.031,0.026,0.046,0.068,0.027,0.054,0.037,0.026,0.027,0.028,0.053,0.036,0.028,0.032,0.045,0.04,0.024	0.002
rs77559646-vs-non-carriers_6v43	NORMAL	JunctionCountOnly	A3SS	5180	ENSG00000146205	ANO7	chr2	+	241199287	241199423	241199362	241199423	241195705	241195845	.	.	5180	113,140,99,111,9,139	2,3,1,3,0,1	73,148,169,98,142,271,56,67,75,167,102,135,69,144,110,28,34,186,38,49,21,42,193,23,19,20,71,85,148,90,177,104,52,89,45,59,56,114,92,216,183,109,111	2,3,7,5,6,8,0,0,2,5,2,3,3,4,1,0,1,7,1,4,2,2,10,0,0,0,0,5,13,2,5,0,2,8,1,0,3,5,3,9,11,4,6	173	99	1	1	0.97,0.964,0.983,0.955,1.0,0.988	0.954,0.966,0.933,0.918,0.931,0.951,1.0,1.0,0.955,0.95,0.967,0.963,0.929,0.954,0.984,1.0,0.951,0.938,0.956,0.875,0.857,0.923,0.917,1.0,1.0,1.0,1.0,0.907,0.867,0.963,0.953,1.0,0.937,0.864,0.963,1.0,0.914,0.929,0.946,0.932,0.905,0.94,0.914	0.03
rs77559646-vs-non-carriers_6v43	NORMAL	JunctionCountOnly	A3SS	5182	ENSG00000146205	ANO7	chr2	+	241199287	241199423	241199318	241199423	241195705	241195845	.	.	5182	103,130,79,114,6,135	0,3,0,6,0,6	72,177,182,127,185,343,71,91,86,187,118,157,74,174,128,24,46,249,42,65,22,48,209,23,16,28,85,104,158,97,184,128,42,94,46,79,65,145,113,214,243,115,131	3,5,7,5,14,17,5,1,2,4,10,10,2,7,2,3,1,10,0,2,1,1,11,3,0,0,4,6,3,2,8,6,4,5,4,2,1,6,7,9,9,6,1	129	99	1	1	1.0,0.971,1.0,0.936,1.0,0.945	0.949,0.964,0.952,0.951,0.91,0.939,0.916,0.986,0.971,0.973,0.901,0.923,0.966,0.95,0.98,0.86,0.972,0.95,1.0,0.961,0.944,0.974,0.936,0.855,1.0,1.0,0.942,0.93,0.976,0.974,0.946,0.942,0.89,0.935,0.898,0.968,0.98,0.949,0.925,0.948,0.954,0.936,0.99	0.027
rs77559646-vs-non-carriers_6v43	NORMAL	JunctionCountOnly	A3SS	5183	ENSG00000146205	ANO7	chr2	+	241199315	241199423	241199362	241199423	241195705	241195845	.	.	5183	106,131,81,109,4,138	2,3,1,3,0,1	76,181,199,119,186,368,73,96,92,198,131,175,66,178,138,28,52,249,43,68,26,47,208,26,14,20,100,107,181,109,204,134,60,103,50,77,62,145,134,220,256,112,132	2,3,7,5,6,8,0,0,2,5,2,3,3,4,1,0,1,7,1,4,2,2,10,0,0,0,0,5,13,2,5,0,2,8,1,0,3,5,3,9,11,4,6	145	99	1	1	0.973,0.968,0.982,0.961,1.0,0.989	0.963,0.976,0.951,0.942,0.955,0.969,1.0,1.0,0.969,0.964,0.978,0.976,0.938,0.968,0.989,1.0,0.973,0.96,0.967,0.921,0.899,0.941,0.934,1.0,1.0,1.0,1.0,0.936,0.905,0.974,0.965,1.0,0.953,0.898,0.972,1.0,0.934,0.952,0.968,0.943,0.941,0.95,0.938	0.017
rs77559646-vs-non-carriers_6v43	NORMAL	JunctionCountOnly	A3SS	5188	ENSG00000146205	ANO7	chr2	+	241212407	241212626	241212571	241212626	241212094	241212205	.	.	5188	5,7,0,7,0,3	320,384,194,271,57,286	0,0,1,4,0,0,5,0,1,1,3,7,0,7,0,0,0,1,4,0,0,0,1,0,0,2,2,5,3,4,1,1,0,0,0,4,2,3,4,6,1,3,7	168,336,322,257,347,592,122,298,151,321,278,252,154,381,212,62,102,246,144,116,68,106,439,68,57,33,158,165,353,178,314,238,94,165,125,133,137,264,190,412,450,170,233	198	99	1	1	0.008,0.009,0.0,0.013,0.0,0.005	0.0,0.0,0.002,0.008,0.0,0.0,0.02,0.0,0.003,0.002,0.005,0.014,0.0,0.009,0.0,0.0,0.0,0.002,0.014,0.0,0.0,0.0,0.001,0.0,0.0,0.029,0.006,0.015,0.004,0.011,0.002,0.002,0.0,0.0,0.0,0.015,0.007,0.006,0.01,0.007,0.001,0.009,0.015	0.001
rs77559646-vs-non-carriers_6v43	NORMAL	JunctionCountOnly	A3SS	5190	ENSG00000146205	ANO7	chr2	+	241216065	241216238	241216092	241216238	241214780	241214902	.	.	5190	22,16,16,20,3,17	170,128,92,106,38,122	7,8,27,16,17,20,10,10,9,9,6,11,5,17,20,0,6,15,10,9,4,8,26,6,3,1,14,7,17,8,19,14,2,7,7,5,10,11,18,16,22,13,20	69,89,148,113,131,282,54,110,66,135,104,93,65,172,82,15,44,147,60,64,22,38,214,23,11,18,77,65,128,59,139,113,48,90,54,55,55,126,101,179,174,111,79	125	99	1	1	0.093,0.09,0.121,0.13,0.059,0.099	0.074,0.066,0.126,0.101,0.093,0.053,0.128,0.067,0.097,0.05,0.044,0.086,0.057,0.073,0.162,0.0,0.097,0.075,0.117,0.1,0.126,0.143,0.088,0.171,0.178,0.042,0.126,0.079,0.095,0.097,0.098,0.089,0.032,0.058,0.093,0.067,0.126,0.065,0.124,0.066,0.091,0.085,0.167	0.006
rs77559646-vs-non-carriers_6v43	NORMAL	JunctionCountOnly	A3SS	5191	ENSG00000146205	ANO7	chr2	+	241201259	241201355	241201297	241201355	241200088	241200225	.	.	5191	19,25,9,12,2,16	180,218,137,161,19,185	5,19,24,23,12,37,13,4,11,25,9,9,6,15,16,3,1,12,21,8,0,6,26,5,1,5,22,17,28,12,22,24,9,18,9,17,9,16,15,24,19,18,15	96,186,219,127,183,322,73,151,114,204,147,176,102,173,141,51,77,263,78,68,23,63,268,25,26,23,131,131,174,106,186,155,78,107,80,97,94,188,117,282,257,165,144	136	99	1	1	0.071,0.077,0.046,0.051,0.071,0.059	0.037,0.069,0.074,0.116,0.046,0.077,0.115,0.019,0.066,0.082,0.043,0.036,0.041,0.059,0.076,0.041,0.009,0.032,0.164,0.079,0.0,0.065,0.066,0.127,0.027,0.137,0.109,0.086,0.105,0.076,0.079,0.101,0.077,0.109,0.076,0.113,0.065,0.058,0.085,0.058,0.051,0.074,0.07	-0.009
rs77559646-vs-non-carriers_6v43	NORMAL	JunctionCountOnly	A3SS	5192	ENSG00000146205	ANO7	chr2	+	241201221	241201355	241201297	241201355	241200088	241200225	.	.	5192	30,40,14,14,2,29	180,218,137,161,19,185	7,31,24,26,19,34,13,8,13,19,13,11,8,20,23,5,1,15,24,9,3,6,31,6,3,5,22,13,36,16,23,27,12,17,14,23,13,22,22,33,30,19,15	96,186,219,127,183,322,73,151,114,204,147,176,102,173,141,51,77,263,78,68,23,63,268,25,26,23,131,131,174,106,186,155,78,107,80,97,94,188,117,282,257,165,144	174	99	1	1	0.087,0.095,0.055,0.047,0.057,0.082	0.04,0.087,0.059,0.104,0.056,0.057,0.092,0.029,0.061,0.05,0.048,0.034,0.043,0.062,0.085,0.053,0.007,0.031,0.149,0.07,0.069,0.051,0.062,0.12,0.062,0.11,0.087,0.053,0.105,0.079,0.066,0.09,0.08,0.083,0.091,0.119,0.073,0.062,0.097,0.062,0.062,0.061,0.056	0
rs77559646-vs-non-carriers_6v43	NORMAL	JunctionCountOnly	A3SS	5194	ENSG00000146205	ANO7	chr2	+	241224096	241225245	241225017	241225245	241223838	241223955	.	.	5194	820,527,392,538,298,591	0,0,0,0,0,0	322,464,443,575,900,1108,218,970,294,494,517,376,485,839,334,127,354,567,310,403,124,288,945,140,95,41,301,360,610,247,583,480,180,327,309,243,335,647,437,786,794,348,298	0,0,0,0,0,0,0,0,0,0,0,0,0,0,0,0,0,0,0,0,0,0,0,0,0,0,0,0,0,0,0,0,0,0,0,0,0,0,0,0,0,1,0	198	99	1	1	1.0,1.0,1.0,1.0,1.0,1.0	1.0,1.0,1.0,1.0,1.0,1.0,1.0,1.0,1.0,1.0,1.0,1.0,1.0,1.0,1.0,1.0,1.0,1.0,1.0,1.0,1.0,1.0,1.0,1.0,1.0,1.0,1.0,1.0,1.0,1.0,1.0,1.0,1.0,1.0,1.0,1.0,1.0,1.0,1.0,1.0,1.0,0.994,1.0	0
rs77559646-vs-non-carriers_6v43	NORMAL	JunctionCountOnly	A3SS	5195	ENSG00000146205	ANO7	chr2	+	241223546	241223781	241223661	241223781	241223185	241223276	.	.	5195	150,146,81,113,31,133	150,93,75,85,29,116	67,113,134,116,198,243,65,186,80,100,103,106,80,174,75,7,43,89,59,52,24,34,173,20,19,27,71,71,102,65,133,130,28,72,62,41,59,127,74,193,146,131,73	61,93,102,64,116,238,34,127,67,108,73,72,70,137,61,25,55,94,59,36,25,41,161,11,23,12,66,69,99,57,106,72,26,43,53,35,42,106,67,161,128,74,68	198	99	1	1	0.333,0.44,0.351,0.399,0.348,0.364	0.354,0.378,0.396,0.475,0.46,0.338,0.489,0.423,0.374,0.316,0.414,0.424,0.364,0.388,0.381,0.123,0.281,0.321,0.333,0.419,0.324,0.293,0.349,0.476,0.292,0.529,0.35,0.34,0.34,0.363,0.386,0.474,0.35,0.456,0.369,0.369,0.413,0.375,0.356,0.375,0.363,0.47,0.349	-0.005
rs77559646-vs-non-carriers_6v43	NORMAL	JunctionCountOnly	A3SS	5196	ENSG00000146205	ANO7	chr2	+	241223569	241223781	241223661	241223781	241223185	241223276	.	.	5196	154,144,80,109,32,128	150,93,75,85,29,116	67,109,128,107,184,238,60,178,79,103,98,107,80,169,69,7,40,83,60,54,23,32,163,17,18,23,70,67,96,58,128,129,27,68,63,40,55,121,73,183,132,119,70	61,93,102,64,116,238,34,127,67,108,73,72,70,137,61,25,55,94,59,36,25,41,161,11,23,12,66,69,99,57,106,72,26,43,53,35,42,106,67,161,128,74,68	190	99	1	1	0.349,0.447,0.357,0.401,0.365,0.365	0.364,0.379,0.395,0.466,0.453,0.343,0.479,0.422,0.381,0.332,0.412,0.436,0.373,0.391,0.371,0.127,0.275,0.315,0.346,0.439,0.324,0.289,0.345,0.446,0.29,0.5,0.356,0.336,0.336,0.346,0.386,0.483,0.351,0.452,0.382,0.373,0.406,0.373,0.362,0.372,0.35,0.456,0.349	0.005
rs77559646-vs-non-carriers_6v43	NORMAL	JunctionCountOnly	A3SS	5197	ENSG00000146205	ANO7	chr2	+	241223661	241223781	241223716	241223781	241223185	241223276	.	.	5197	263,182,140,162,57,205	89,85,75,65,18,70	105,171,193,147,223,418,92,255,120,179,147,146,119,253,113,39,94,180,102,78,37,81,279,34,46,32,120,122,195,99,209,139,56,96,98,60,86,207,111,303,256,144,126	40,66,73,72,110,134,23,107,48,72,62,59,63,96,58,22,20,79,33,40,15,30,137,16,10,4,25,44,64,40,77,63,10,46,45,24,44,60,44,114,96,54,46	153	99	1	1	0.657,0.581,0.547,0.617,0.672,0.655	0.629,0.626,0.631,0.569,0.567,0.669,0.721,0.607,0.618,0.617,0.605,0.616,0.55,0.63,0.558,0.534,0.753,0.596,0.667,0.558,0.615,0.636,0.569,0.579,0.749,0.838,0.756,0.642,0.663,0.616,0.637,0.588,0.784,0.575,0.585,0.618,0.558,0.691,0.62,0.632,0.633,0.633,0.639	-0.011
rs77559646-vs-non-carriers_6v43	NORMAL	JunctionCountOnly	A3SS	5198	ENSG00000146205	ANO7	chr2	+	241223661	241223781	241223718	241223781	241223185	241223276	.	.	5198	353,267,215,228,75,275	0,0,0,0,0,0	145,238,270,220,334,553,117,363,169,252,210,207,183,350,171,61,114,259,135,119,52,112,417,50,57,36,146,166,259,139,286,202,66,142,144,84,130,268,156,419,356,198,173	1,0,0,0,0,0,0,0,0,0,0,1,0,0,0,0,0,0,0,0,0,0,0,0,0,0,0,0,0,0,1,2,0,0,0,0,0,0,0,0,0,0,1	155	99	1	1	1.0,1.0,1.0,1.0,1.0,1.0	0.989,1.0,1.0,1.0,1.0,1.0,1.0,1.0,1.0,1.0,1.0,0.992,1.0,1.0,1.0,1.0,1.0,1.0,1.0,1.0,1.0,1.0,1.0,1.0,1.0,1.0,1.0,1.0,1.0,1.0,0.995,0.985,1.0,1.0,1.0,1.0,1.0,1.0,1.0,1.0,1.0,1.0,0.991	0.001
rs77559646-vs-non-carriers_6v43	NORMAL	JunctionCountOnly	A3SS	5200	ENSG00000146205	ANO7	chr2	+	241223546	241223781	241223716	241223781	241223185	241223276	.	.	5200	234,187,122,153,54,179	89,85,75,65,18,70	80,155,196,151,215,370,94,264,105,139,148,149,111,243,107,23,72,161,94,78,31,74,242,29,44,34,108,99,176,79,191,143,54,104,87,58,81,184,97,289,230,149,125	40,66,73,72,110,134,23,107,48,72,62,59,63,96,58,22,20,79,33,40,15,30,137,16,10,4,25,44,64,40,77,63,10,46,45,24,44,60,44,114,96,54,46	198	99	1	1	0.568,0.524,0.449,0.541,0.6,0.561	0.5,0.54,0.573,0.512,0.494,0.58,0.671,0.552,0.522,0.491,0.544,0.558,0.468,0.559,0.48,0.343,0.643,0.505,0.588,0.494,0.508,0.552,0.469,0.475,0.688,0.81,0.684,0.529,0.579,0.497,0.554,0.532,0.73,0.531,0.492,0.547,0.479,0.605,0.524,0.559,0.545,0.58,0.576	-0.01
rs77559646-vs-non-carriers_6v43	NORMAL	JunctionCountOnly	A3SS	5201	ENSG00000146205	ANO7	chr2	+	241223546	241223781	241223718	241223781	241223185	241223276	.	.	5201	320,268,194,219,69,245	0,0,0,0,0,0	120,221,265,222,321,501,118,366,152,208,207,205,169,338,163,45,92,238,121,119,45,104,374,44,54,38,134,140,238,118,265,205,64,149,129,81,124,239,142,394,324,201,170	1,0,0,0,0,0,0,0,0,0,0,1,0,0,0,0,0,0,0,0,0,0,0,0,0,0,0,0,0,0,1,2,0,0,0,0,0,0,0,0,0,0,1	198	99	1	1	1.0,1.0,1.0,1.0,1.0,1.0	0.984,1.0,1.0,1.0,1.0,1.0,1.0,1.0,1.0,1.0,1.0,0.99,1.0,1.0,1.0,1.0,1.0,1.0,1.0,1.0,1.0,1.0,1.0,1.0,1.0,1.0,1.0,1.0,1.0,1.0,0.993,0.981,1.0,1.0,1.0,1.0,1.0,1.0,1.0,1.0,1.0,1.0,0.988	0.001
rs77559646-vs-non-carriers_6v43	NORMAL	JunctionCountOnly	A3SS	5202	ENSG00000146205	ANO7	chr2	+	241223569	241223781	241223716	241223781	241223185	241223276	.	.	5202	240,188,126,154,57,178	89,85,75,65,18,70	83,159,199,156,217,381,95,268,107,145,151,156,113,245,107,23,72,161,98,81,31,74,247,29,44,34,109,100,178,80,193,148,56,105,89,58,82,184,101,292,231,150,127	40,66,73,72,110,134,23,107,48,72,62,59,63,96,58,22,20,79,33,40,15,30,137,16,10,4,25,44,64,40,77,63,10,46,45,24,44,60,44,114,96,54,46	198	99	1	1	0.574,0.525,0.457,0.542,0.613,0.56	0.509,0.546,0.577,0.52,0.497,0.587,0.674,0.556,0.527,0.502,0.549,0.569,0.473,0.561,0.48,0.343,0.643,0.505,0.598,0.503,0.508,0.552,0.474,0.475,0.688,0.81,0.686,0.532,0.582,0.5,0.556,0.54,0.737,0.533,0.497,0.547,0.482,0.605,0.534,0.562,0.546,0.581,0.58	-0.009
rs77559646-vs-non-carriers_6v43	NORMAL	JunctionCountOnly	A3SS	5203	ENSG00000146205	ANO7	chr2	+	241223569	241223781	241223718	241223781	241223185	241223276	.	.	5203	326,269,198,220,72,244	0,0,0,0,0,0	123,225,268,227,323,512,119,370,154,214,210,212,171,340,163,45,92,238,125,122,45,104,379,44,54,38,135,141,240,119,267,210,66,150,131,81,125,239,146,397,325,202,172	1,0,0,0,0,0,0,0,0,0,0,1,0,0,0,0,0,0,0,0,0,0,0,0,0,0,0,0,0,0,1,2,0,0,0,0,0,0,0,0,0,0,1	198	99	1	1	1.0,1.0,1.0,1.0,1.0,1.0	0.984,1.0,1.0,1.0,1.0,1.0,1.0,1.0,1.0,1.0,1.0,0.991,1.0,1.0,1.0,1.0,1.0,1.0,1.0,1.0,1.0,1.0,1.0,1.0,1.0,1.0,1.0,1.0,1.0,1.0,0.993,0.981,1.0,1.0,1.0,1.0,1.0,1.0,1.0,1.0,1.0,1.0,0.989	0.001
rs77559646-vs-non-carriers_6v43	NORMAL	JunctionCountOnly	A3SS	5204	ENSG00000146205	ANO7	chr2	+	241223716	241223781	241223718	241223781	241223185	241223276	.	.	5204	90,85,75,66,18,70	0,0,0,0,0,0	40,67,77,73,111,135,25,108,49,73,63,61,64,97,58,22,20,79,33,41,15,31,138,16,11,4,26,44,64,40,77,63,10,46,46,24,44,61,45,116,100,54,47	1,0,0,0,0,0,0,0,0,0,0,1,0,0,0,0,0,0,0,0,0,0,0,0,0,0,0,0,0,0,1,2,0,0,0,0,0,0,0,0,0,0,1	100	99	1	1	1.0,1.0,1.0,1.0,1.0,1.0	0.975,1.0,1.0,1.0,1.0,1.0,1.0,1.0,1.0,1.0,1.0,0.984,1.0,1.0,1.0,1.0,1.0,1.0,1.0,1.0,1.0,1.0,1.0,1.0,1.0,1.0,1.0,1.0,1.0,1.0,0.987,0.969,1.0,1.0,1.0,1.0,1.0,1.0,1.0,1.0,1.0,1.0,0.979	0.002
rs77559646-vs-non-carriers_6v43	NORMAL	JunctionCountOnly	A3SS	5205	ENSG00000146205	ANO7	chr2	+	241223482	241223705	241223661	241223705	241223185	241223276	.	.	5205	150,144,81,113,31,132	150,93,75,85,29,116	67,112,134,116,198,241,65,186,80,100,103,106,82,174,75,7,43,89,59,52,24,34,173,20,19,27,71,71,102,65,133,130,28,72,62,40,59,127,74,193,146,131,73	61,93,102,64,116,238,34,127,67,108,73,72,70,137,61,25,55,94,59,36,25,41,161,11,23,12,66,69,99,57,106,72,26,43,53,35,42,106,67,161,128,74,68	198	99	1	1	0.333,0.436,0.351,0.399,0.348,0.363	0.354,0.376,0.396,0.475,0.46,0.336,0.489,0.423,0.374,0.316,0.414,0.424,0.369,0.388,0.381,0.123,0.281,0.321,0.333,0.419,0.324,0.293,0.349,0.476,0.292,0.529,0.35,0.34,0.34,0.363,0.386,0.474,0.35,0.456,0.369,0.364,0.413,0.375,0.356,0.375,0.363,0.47,0.349	-0.005
rs77559646-vs-non-carriers_6v43	NORMAL	JunctionCountOnly	A3SS	5206	ENSG00000146205	ANO7	chr2	+	241223716	241223955	241223838	241223955	241223185	241223276	.	.	5206	131,149,105,102,37,122	1,0,0,0,0,0	51,104,125,133,174,186,56,167,78,111,93,110,97,144,94,31,37,113,48,66,26,39,224,25,19,12,50,74,116,53,118,100,24,69,69,58,71,119,70,187,166,98,77	0,0,0,0,0,0,0,1,0,0,0,0,0,0,0,0,0,0,0,0,0,0,0,0,0,0,0,0,0,0,0,0,0,0,0,0,0,0,0,0,0,0,0	198	99	1	1	0.985,1.0,1.0,1.0,1.0,1.0	1.0,1.0,1.0,1.0,1.0,1.0,1.0,0.988,1.0,1.0,1.0,1.0,1.0,1.0,1.0,1.0,1.0,1.0,1.0,1.0,1.0,1.0,1.0,1.0,1.0,1.0,1.0,1.0,1.0,1.0,1.0,1.0,1.0,1.0,1.0,1.0,1.0,1.0,1.0,1.0,1.0,1.0,1.0	-0.002
rs77559646-vs-non-carriers_6v43	NORMAL	JunctionCountOnly	A3SS	5207	ENSG00000146205	ANO7	chr2	+	241223718	241223955	241223838	241223955	241223185	241223276	.	.	5207	42,64,30,37,19,52	1,0,0,0,0,0	12,38,52,61,64,52,33,60,30,39,31,52,34,48,36,9,17,34,15,26,11,9,87,9,9,8,25,30,52,13,42,39,14,23,24,34,27,59,26,73,70,44,32	0,0,0,0,0,0,0,1,0,0,0,0,0,0,0,0,0,0,0,0,0,0,0,0,0,0,0,0,0,0,0,0,0,0,0,0,0,0,0,0,0,0,0	198	99	1	1	0.955,1.0,1.0,1.0,1.0,1.0	1.0,1.0,1.0,1.0,1.0,1.0,1.0,0.968,1.0,1.0,1.0,1.0,1.0,1.0,1.0,1.0,1.0,1.0,1.0,1.0,1.0,1.0,1.0,1.0,1.0,1.0,1.0,1.0,1.0,1.0,1.0,1.0,1.0,1.0,1.0,1.0,1.0,1.0,1.0,1.0,1.0,1.0,1.0	-0.007
rs77559646-vs-non-carriers_6v43	NORMAL	JunctionCountOnly	A3SS	5209	ENSG00000146205	ANO7	chr2	+	241223718	241223959	241223904	241223959	241223185	241223276	.	.	5209	18,29,21,28,12,33	0,2,0,1,2,2	8,33,31,39,39,33,27,31,21,26,21,36,28,32,13,4,11,16,6,12,12,5,50,2,9,5,16,20,30,11,31,18,8,17,23,9,11,37,14,22,42,26,15	0,2,1,0,0,1,2,1,0,0,1,0,0,2,0,0,0,0,0,0,0,0,0,1,0,0,2,0,2,0,2,0,1,0,2,2,0,0,0,0,0,0,0	198	99	1	1	1.0,0.879,1.0,0.933,0.75,0.892	1.0,0.892,0.939,1.0,1.0,0.943,0.871,0.939,1.0,1.0,0.913,1.0,1.0,0.889,1.0,1.0,1.0,1.0,1.0,1.0,1.0,1.0,1.0,0.5,1.0,1.0,0.8,1.0,0.882,1.0,0.886,1.0,0.8,1.0,0.852,0.692,1.0,1.0,1.0,1.0,1.0,1.0,1.0	-0.04
rs77559646-vs-non-carriers_6v43	NORMAL	JunctionCountOnly	A3SS	5210	ENSG00000146205	ANO7	chr2	+	241223716	241223955	241223904	241223955	241223185	241223276	.	.	5210	107,114,96,93,30,103	0,2,0,1,2,2	47,99,104,111,149,167,50,138,69,98,83,94,91,128,71,26,31,95,39,52,27,35,187,18,19,9,41,64,94,51,107,79,18,63,68,33,55,97,58,136,138,80,60	0,2,1,0,0,1,2,1,0,0,1,0,0,2,0,0,0,0,0,0,0,0,0,1,0,0,2,0,2,0,2,0,1,0,2,2,0,0,0,0,0,0,0	198	99	1	1	1.0,0.966,1.0,0.979,0.882,0.963	1.0,0.961,0.981,1.0,1.0,0.988,0.926,0.986,1.0,1.0,0.976,1.0,1.0,0.97,1.0,1.0,1.0,1.0,1.0,1.0,1.0,1.0,1.0,0.9,1.0,1.0,0.911,1.0,0.959,1.0,0.964,1.0,0.9,1.0,0.944,0.892,1.0,1.0,1.0,1.0,1.0,1.0,1.0	-0.018
rs77559646-vs-non-carriers_6v43	NORMAL	JunctionCountOnly	A3SS	5211	ENSG00000146205	ANO7	chr2	+	241223482	241223579	241223569	241223579	241223185	241223276	.	.	5211	90,96,58,79,22,69	6,3,4,1,3,0	51,75,72,93,126,146,60,81,42,73,63,59,45,136,69,13,33,48,55,35,18,29,122,16,9,18,46,70,89,48,83,90,29,50,34,23,43,77,52,134,103,84,62	3,5,3,5,2,13,1,4,2,6,3,7,2,2,0,0,0,0,4,3,0,0,5,0,0,0,1,1,2,1,2,5,2,1,2,1,1,0,4,3,1,1,2	185	99	1	1	0.889,0.945,0.886,0.977,0.797,1.0	0.901,0.889,0.928,0.909,0.971,0.857,0.97,0.916,0.918,0.867,0.918,0.819,0.923,0.973,1.0,1.0,1.0,1.0,0.88,0.862,1.0,1.0,0.929,1.0,1.0,1.0,0.961,0.974,0.96,0.963,0.957,0.906,0.886,0.964,0.901,0.925,0.958,1.0,0.874,0.96,0.982,0.978,0.943	-0.027
rs77559646-vs-non-carriers_6v43	NORMAL	JunctionCountOnly	A3SS	5212	ENSG00000146205	ANO7	chr2	+	241223482	241223579	241223546	241223579	241223185	241223276	.	.	5212	79,80,47,63,15,60	0,2,0,0,0,1	40,54,60,68,90,113,49,66,30,58,46,47,38,112,53,13,24,35,40,29,13,23,93,13,7,10,36,60,69,32,67,73,26,36,28,17,31,60,42,98,71,67,53	0,1,0,0,0,2,0,0,0,0,0,0,0,0,0,0,0,0,0,0,0,0,0,0,0,0,0,0,0,0,0,0,0,0,0,1,0,0,0,0,0,0,0	162	99	1	1	1.0,0.961,1.0,1.0,1.0,0.973	1.0,0.971,1.0,1.0,1.0,0.972,1.0,1.0,1.0,1.0,1.0,1.0,1.0,1.0,1.0,1.0,1.0,1.0,1.0,1.0,1.0,1.0,1.0,1.0,1.0,1.0,1.0,1.0,1.0,1.0,1.0,1.0,1.0,1.0,1.0,0.912,1.0,1.0,1.0,1.0,1.0,1.0,1.0	-0.008
rs77559646-vs-non-carriers_6v43	NORMAL	JunctionCountOnly	A3SS	5213	ENSG00000146205	ANO7	chr2	+	241212015	241212205	241212140	241212205	241210467	241210570	.	.	5213	226,237,152,218,35,189	0,0,0,0,0,0	102,219,225,180,257,390,77,244,120,251,182,209,130,240,153,29,80,199,80,83,30,80,287,31,31,24,116,125,202,147,205,168,67,149,89,87,111,204,149,293,293,139,155	0,0,0,0,0,0,0,0,0,0,0,0,0,0,0,0,0,0,0,0,0,0,0,0,0,0,0,0,0,0,1,0,0,0,0,0,0,0,0,0,0,0,0	198	99	1	1	1.0,1.0,1.0,1.0,1.0,1.0	1.0,1.0,1.0,1.0,1.0,1.0,1.0,1.0,1.0,1.0,1.0,1.0,1.0,1.0,1.0,1.0,1.0,1.0,1.0,1.0,1.0,1.0,1.0,1.0,1.0,1.0,1.0,1.0,1.0,1.0,0.99,1.0,1.0,1.0,1.0,1.0,1.0,1.0,1.0,1.0,1.0,1.0,1.0	0
rs77559646-vs-non-carriers_6v43	NORMAL	JunctionCountOnly	A3SS	5215	ENSG00000146205	ANO7	chr2	+	241212064	241212205	241212140	241212205	241210467	241210570	.	.	5215	226,234,152,217,35,189	0,0,0,0,0,0	102,219,225,180,257,388,77,244,120,250,181,209,129,240,153,29,78,198,80,83,30,78,287,31,31,24,116,124,200,146,205,167,67,149,89,87,111,204,149,293,293,139,153	0,0,0,0,0,0,0,0,0,0,0,0,0,0,0,0,0,0,0,0,0,0,0,0,0,0,0,0,0,0,1,0,0,0,0,0,0,0,0,0,0,0,0	174	99	1	1	1.0,1.0,1.0,1.0,1.0,1.0	1.0,1.0,1.0,1.0,1.0,1.0,1.0,1.0,1.0,1.0,1.0,1.0,1.0,1.0,1.0,1.0,1.0,1.0,1.0,1.0,1.0,1.0,1.0,1.0,1.0,1.0,1.0,1.0,1.0,1.0,0.991,1.0,1.0,1.0,1.0,1.0,1.0,1.0,1.0,1.0,1.0,1.0,1.0	0
rs77559646-vs-non-carriers_6v43	NORMAL	JunctionCountOnly	A3SS	5216	ENSG00000146205	ANO7	chr2	+	241212015	241212205	241212093	241212205	241210467	241210570	.	.	5216	29,27,11,17,5,23	303,315,241,297,63,296	12,22,21,21,47,64,14,24,6,30,28,30,15,35,18,4,12,21,12,7,5,11,25,5,5,7,11,11,20,17,25,20,8,17,9,13,15,36,14,27,36,27,20	134,304,348,264,340,505,114,300,162,328,255,278,164,333,220,45,101,318,118,133,47,113,407,40,55,24,172,187,284,201,277,249,97,198,115,135,149,255,192,420,420,214,201	176	99	1	1	0.051,0.046,0.025,0.031,0.043,0.042	0.048,0.039,0.033,0.043,0.072,0.067,0.065,0.043,0.02,0.049,0.058,0.057,0.049,0.056,0.044,0.048,0.063,0.036,0.054,0.029,0.056,0.052,0.033,0.066,0.049,0.141,0.035,0.032,0.038,0.045,0.048,0.043,0.044,0.046,0.042,0.051,0.054,0.074,0.039,0.035,0.046,0.066,0.053	-0.011
rs77559646-vs-non-carriers_6v43	NORMAL	JunctionCountOnly	A3SS	5217	ENSG00000146205	ANO7	chr2	+	241212015	241212205	241212094	241212205	241210467	241210570	.	.	5217	340,343,254,320,68,327	0,0,0,0,0,0	149,329,373,287,389,581,128,329,170,364,286,310,182,376,240,50,115,343,132,140,52,125,440,45,60,32,184,200,305,220,307,270,105,220,128,148,163,299,209,450,462,245,224	0,0,0,0,0,0,0,0,0,0,0,1,0,0,0,0,0,0,0,0,0,0,0,0,0,0,0,0,0,0,0,0,0,0,0,0,0,0,0,0,0,0,0	177	99	1	1	1.0,1.0,1.0,1.0,1.0,1.0	1.0,1.0,1.0,1.0,1.0,1.0,1.0,1.0,1.0,1.0,1.0,0.994,1.0,1.0,1.0,1.0,1.0,1.0,1.0,1.0,1.0,1.0,1.0,1.0,1.0,1.0,1.0,1.0,1.0,1.0,1.0,1.0,1.0,1.0,1.0,1.0,1.0,1.0,1.0,1.0,1.0,1.0,1.0	0
rs77559646-vs-non-carriers_6v43	NORMAL	JunctionCountOnly	A3SS	5219	ENSG00000146205	ANO7	chr2	+	241212064	241212201	241212093	241212201	241210467	241210570	.	.	5219	27,21,10,16,5,22	303,315,241,297,63,296	11,21,20,21,47,61,13,24,5,28,26,28,13,35,18,4,9,20,12,7,5,8,25,5,5,7,9,10,17,13,25,17,8,17,8,13,13,33,14,27,34,24,16	134,304,348,264,340,505,114,300,162,328,255,278,164,333,220,45,101,318,118,133,47,113,407,40,55,24,172,187,284,201,277,249,97,198,115,135,149,255,192,420,420,214,201	127	99	1	1	0.065,0.049,0.031,0.04,0.058,0.055	0.06,0.051,0.043,0.058,0.097,0.086,0.082,0.059,0.023,0.062,0.074,0.073,0.058,0.076,0.06,0.065,0.065,0.047,0.073,0.039,0.077,0.052,0.046,0.089,0.066,0.185,0.039,0.04,0.045,0.048,0.066,0.051,0.06,0.063,0.051,0.07,0.064,0.092,0.054,0.048,0.059,0.08,0.058	-0.014
rs77559646-vs-non-carriers_6v43	NORMAL	JunctionCountOnly	A3SS	5220	ENSG00000146205	ANO7	chr2	+	241212064	241212201	241212094	241212201	241210467	241210570	.	.	5220	338,337,253,319,68,326	0,0,0,0,0,0	148,328,372,287,389,578,127,329,169,362,284,308,180,376,240,50,112,342,132,140,52,122,440,45,60,32,182,199,302,216,307,267,105,220,127,148,161,296,209,450,460,242,220	0,0,0,0,0,0,0,0,0,0,0,1,0,0,0,0,0,0,0,0,0,0,0,0,0,0,0,0,0,0,0,0,0,0,0,0,0,0,0,0,0,0,0	128	99	1	1	1.0,1.0,1.0,1.0,1.0,1.0	1.0,1.0,1.0,1.0,1.0,1.0,1.0,1.0,1.0,1.0,1.0,0.996,1.0,1.0,1.0,1.0,1.0,1.0,1.0,1.0,1.0,1.0,1.0,1.0,1.0,1.0,1.0,1.0,1.0,1.0,1.0,1.0,1.0,1.0,1.0,1.0,1.0,1.0,1.0,1.0,1.0,1.0,1.0	0
rs77559646-vs-non-carriers_6v43	NORMAL	JunctionCountOnly	A3SS	5221	ENSG00000146205	ANO7	chr2	+	241212093	241212205	241212094	241212205	241210467	241210570	.	.	5221	311,316,243,303,63,304	0,0,0,0,0,0	137,307,352,266,342,517,114,305,164,334,258,280,167,341,222,46,103,322,120,133,47,114,415,40,55,25,173,189,285,203,282,250,97,203,119,135,150,263,195,423,426,218,204	0,0,0,0,0,0,0,0,0,0,0,1,0,0,0,0,0,0,0,0,0,0,0,0,0,0,0,0,0,0,0,0,0,0,0,0,0,0,0,0,0,0,0	99	99	1	1	1.0,1.0,1.0,1.0,1.0,1.0	1.0,1.0,1.0,1.0,1.0,1.0,1.0,1.0,1.0,1.0,1.0,0.996,1.0,1.0,1.0,1.0,1.0,1.0,1.0,1.0,1.0,1.0,1.0,1.0,1.0,1.0,1.0,1.0,1.0,1.0,1.0,1.0,1.0,1.0,1.0,1.0,1.0,1.0,1.0,1.0,1.0,1.0,1.0	0
rs77559646-vs-non-carriers_6v43	NORMAL	JunctionCountOnly	A3SS	5222	ENSG00000146205	ANO7	chr2	+	241191184	241191251	241191193	241191251	241190056	241190171	.	.	5222	9,5,2,2,1,4	115,186,118,115,27,166	0,0,1,0,1,0,0,0,0,2,0,2,1,1,1,0,0,2,0,1,0,0,0,0,0,0,0,2,1,0,2,0,0,0,0,2,0,0,0,4,2,1,3	40,119,105,106,104,258,52,46,71,135,84,140,56,134,96,30,49,164,59,67,23,42,170,16,17,7,67,91,159,62,141,99,46,84,33,69,67,109,98,182,194,83,96	107	99	1	1	0.068,0.024,0.015,0.016,0.033,0.022	0.0,0.0,0.009,0.0,0.009,0.0,0.0,0.0,0.0,0.014,0.0,0.013,0.016,0.007,0.01,0.0,0.0,0.011,0.0,0.014,0.0,0.0,0.0,0.0,0.0,0.0,0.0,0.02,0.006,0.0,0.013,0.0,0.0,0.0,0.0,0.026,0.0,0.0,0.0,0.02,0.009,0.011,0.028	0.024
rs77559646-vs-non-carriers_6v43	NORMAL	JunctionCountOnly	A3SS	5223	ENSG00000146205	ANO7	chr2	+	241191184	241191251	241191197	241191251	241190056	241190171	.	.	5223	141,211,130,122,28,181	2,6,1,0,0,2	41,123,106,108,111,268,54,46,72,138,90,144,59,141,97,30,49,172,61,71,23,43,173,16,19,7,72,98,161,63,144,100,48,89,38,73,69,115,100,186,205,85,103	1,1,1,2,3,2,1,1,0,0,0,1,0,0,0,1,1,3,0,2,0,0,2,0,0,0,2,2,0,1,0,0,0,1,0,0,0,0,0,0,1,0,0	111	99	1	1	0.984,0.969,0.991,1.0,1.0,0.988	0.973,0.991,0.99,0.98,0.971,0.992,0.98,0.976,1.0,1.0,1.0,0.992,1.0,1.0,1.0,0.964,0.978,0.981,1.0,0.969,1.0,1.0,0.987,1.0,1.0,1.0,0.97,0.978,1.0,0.983,1.0,1.0,1.0,0.988,1.0,1.0,1.0,1.0,1.0,1.0,0.995,1.0,1.0	-0.003
rs77559646-vs-non-carriers_6v43	NORMAL	JunctionCountOnly	A3SS	5225	ENSG00000146205	ANO7	chr2	+	241191193	241191251	241191197	241191251	241190056	241190171	.	.	5225	132,206,128,120,27,177	2,6,1,0,0,2	41,123,105,108,110,268,54,46,72,136,90,142,58,140,96,30,49,170,61,70,23,43,173,16,19,7,72,96,160,63,142,100,48,89,38,71,69,115,100,182,203,84,100	1,1,1,2,3,2,1,1,0,0,0,1,0,0,0,1,1,3,0,2,0,0,2,0,0,0,2,2,0,1,0,0,0,1,0,0,0,0,0,0,1,0,0	102	99	1	1	0.985,0.971,0.992,1.0,1.0,0.988	0.975,0.992,0.99,0.981,0.973,0.992,0.981,0.978,1.0,1.0,1.0,0.993,1.0,1.0,1.0,0.967,0.979,0.982,1.0,0.971,1.0,1.0,0.988,1.0,1.0,1.0,0.972,0.979,1.0,0.984,1.0,1.0,1.0,0.989,1.0,1.0,1.0,1.0,1.0,1.0,0.995,1.0,1.0	-0.003
rs77559646-vs-non-carriers_6v43	NORMAL	JunctionCountOnly	A3SS	5227	ENSG00000146205	ANO7	chr2	+	241207544	241207670	241207573	241207670	241204864	241204955	.	.	5227	4,3,1,4,0,6	184,231,164,165,36,230	1,2,2,5,7,5,2,3,2,4,3,1,1,3,8,1,6,3,4,2,1,0,8,1,0,0,1,2,6,0,4,1,0,1,3,5,6,3,2,9,4,3,3	110,239,232,169,192,418,78,144,109,183,142,206,75,231,132,34,70,245,87,67,33,72,288,44,27,25,117,146,181,92,218,167,63,115,84,105,70,95,112,277,302,162,165	127	99	1	1	0.017,0.01,0.005,0.019,0.0,0.02	0.007,0.006,0.007,0.023,0.028,0.009,0.02,0.016,0.014,0.017,0.016,0.004,0.01,0.01,0.045,0.022,0.063,0.009,0.035,0.023,0.023,0.0,0.021,0.017,0.0,0.0,0.007,0.011,0.025,0.0,0.014,0.005,0.0,0.007,0.027,0.036,0.063,0.024,0.014,0.025,0.01,0.014,0.014	-0.005
rs77559646-vs-non-carriers_6v43	NORMAL	JunctionCountOnly	A3SS	5228	ENSG00000146205	ANO7	chr2	+	241207544	241207670	241207577	241207670	241204864	241204955	.	.	5228	195,235,167,170,36,238	0,1,0,2,0,0	114,247,237,177,200,430,80,148,112,190,146,209,77,237,142,36,79,250,92,70,34,74,301,47,27,25,120,150,187,96,224,171,65,121,87,110,79,101,114,296,310,169,168	0,0,0,1,1,0,0,0,0,0,0,2,2,0,0,0,0,0,0,0,0,0,0,0,0,0,0,0,0,0,0,0,0,0,0,0,0,0,1,0,0,0,0	131	99	1	1	1.0,0.994,1.0,0.985,1.0,1.0	1.0,1.0,1.0,0.993,0.993,1.0,1.0,1.0,1.0,1.0,1.0,0.987,0.967,1.0,1.0,1.0,1.0,1.0,1.0,1.0,1.0,1.0,1.0,1.0,1.0,1.0,1.0,1.0,1.0,1.0,1.0,1.0,1.0,1.0,1.0,1.0,1.0,1.0,0.989,1.0,1.0,1.0,1.0	-0.002
rs77559646-vs-non-carriers_6v43	NORMAL	JunctionCountOnly	A3SS	5229	ENSG00000146205	ANO7	chr2	+	241207573	241207682	241207577	241207682	241204864	241204955	.	.	5229	191,232,166,166,36,232	0,1,0,2,0,0	113,245,235,172,193,425,78,145,110,186,143,208,76,234,134,35,73,247,88,68,33,74,293,46,27,25,119,148,181,96,220,170,65,120,84,105,73,98,112,287,306,166,165	0,0,0,1,1,0,0,0,0,0,0,2,2,0,0,0,0,0,0,0,0,0,0,0,0,0,0,0,0,0,0,0,0,0,0,0,0,0,1,0,0,0,0	102	99	1	1	1.0,0.996,1.0,0.988,1.0,1.0	1.0,1.0,1.0,0.994,0.995,1.0,1.0,1.0,1.0,1.0,1.0,0.99,0.974,1.0,1.0,1.0,1.0,1.0,1.0,1.0,1.0,1.0,1.0,1.0,1.0,1.0,1.0,1.0,1.0,1.0,1.0,1.0,1.0,1.0,1.0,1.0,1.0,1.0,0.991,1.0,1.0,1.0,1.0	-0.001
rs77559646-vs-non-carriers_6v43	NORMAL	JunctionCountOnly	A3SS	5234	ENSG00000146205	ANO7	chr2	+	241214780	241214902	241214804	241214902	241212571	241212626	.	.	5234	30,29,13,25,5,18	251,280,152,183,50,237	9,29,25,23,27,49,12,18,22,28,22,25,9,34,18,1,10,26,14,16,1,14,42,7,4,1,15,18,27,8,30,22,7,15,14,8,13,19,15,35,35,24,18	132,226,229,195,254,413,93,205,108,257,206,199,112,337,153,47,97,267,100,93,34,85,355,36,36,39,154,131,271,144,238,193,90,110,88,95,132,205,166,321,328,174,204	122	99	1	1	0.088,0.078,0.065,0.1,0.075,0.058	0.052,0.094,0.081,0.087,0.079,0.088,0.095,0.067,0.142,0.081,0.08,0.093,0.061,0.076,0.087,0.017,0.077,0.073,0.102,0.123,0.023,0.118,0.088,0.136,0.083,0.02,0.073,0.1,0.075,0.043,0.093,0.085,0.059,0.1,0.114,0.064,0.074,0.07,0.068,0.081,0.08,0.101,0.067	-0.003
rs77559646-vs-non-carriers_6v43	NORMAL	JunctionCountOnly	A3SS	5235	ENSG00000146205	ANO7	chr2	+	241224560	241224688	241224625	241224688	241224239	241224484	.	.	5235	245,214,132,174,79,213	0,0,0,0,0,0	110,178,199,184,281,359,97,379,113,155,201,149,125,270,98,36,77,185,111,109,32,76,287,45,32,21,96,140,153,85,189,215,59,135,116,98,99,260,111,305,309,131,110	0,0,0,0,0,0,0,0,0,0,0,0,0,0,0,0,0,0,0,0,0,1,0,0,0,0,0,0,0,0,0,0,0,0,0,0,0,0,0,0,0,4,0	163	99	1	1	1.0,1.0,1.0,1.0,1.0,1.0	1.0,1.0,1.0,1.0,1.0,1.0,1.0,1.0,1.0,1.0,1.0,1.0,1.0,1.0,1.0,1.0,1.0,1.0,1.0,1.0,1.0,0.979,1.0,1.0,1.0,1.0,1.0,1.0,1.0,1.0,1.0,1.0,1.0,1.0,1.0,1.0,1.0,1.0,1.0,1.0,1.0,0.952,1.0	0.002
rs77559646-vs-non-carriers_6v43	NORMAL	JunctionCountOnly	A3SS	5236	ENSG00000146205	ANO7	chr2	+	241200088	241200225	241200091	241200225	241199318	241199423	.	.	5236	103,92,49,94,9,100	0,0,0,0,0,0	53,144,165,86,146,279,43,80,71,124,102,133,87,132,99,22,54,162,60,56,23,39,202,26,24,20,96,93,128,75,124,100,34,104,46,53,53,86,82,195,179,93,101	0,0,0,0,0,0,0,0,0,0,0,0,0,0,0,0,0,1,0,0,0,0,0,0,0,0,0,0,0,0,0,0,0,0,0,0,0,0,0,1,0,0,0	101	99	1	1	1.0,1.0,1.0,1.0,1.0,1.0	1.0,1.0,1.0,1.0,1.0,1.0,1.0,1.0,1.0,1.0,1.0,1.0,1.0,1.0,1.0,1.0,1.0,0.994,1.0,1.0,1.0,1.0,1.0,1.0,1.0,1.0,1.0,1.0,1.0,1.0,1.0,1.0,1.0,1.0,1.0,1.0,1.0,1.0,1.0,0.995,1.0,1.0,1.0	0
rs77559646-vs-non-carriers_6v43	NORMAL	JunctionCountOnly	A3SS	5238	ENSG00000146205	ANO7	chr2	+	241200088	241200208	241200103	241200208	241199318	241199423	.	.	5238	147,159,94,138,17,150	0,0,0,0,0,0	75,194,222,121,183,371,63,117,90,190,142,179,109,181,123,29,67,220,77,73,31,54,251,30,31,32,123,130,180,94,183,148,48,128,60,80,76,124,105,267,244,139,142	0,0,0,0,0,0,0,0,0,0,0,0,0,0,0,0,0,0,1,0,0,0,0,0,0,0,0,0,0,0,0,0,0,0,0,0,0,0,0,0,0,0,1	113	99	1	1	1.0,1.0,1.0,1.0,1.0,1.0	1.0,1.0,1.0,1.0,1.0,1.0,1.0,1.0,1.0,1.0,1.0,1.0,1.0,1.0,1.0,1.0,1.0,1.0,0.985,1.0,1.0,1.0,1.0,1.0,1.0,1.0,1.0,1.0,1.0,1.0,1.0,1.0,1.0,1.0,1.0,1.0,1.0,1.0,1.0,1.0,1.0,1.0,0.992	0.001
rs77559646-vs-non-carriers_6v43	NORMAL	JunctionCountOnly	A3SS	5239	ENSG00000146205	ANO7	chr2	+	241224560	241224688	241224625	241224688	241223716	241223955	.	.	5239	245,216,132,174,79,213	0,0,0,3,0,0	110,179,208,184,283,359,98,380,113,155,201,150,125,271,98,36,77,185,112,109,32,76,287,45,32,21,96,140,153,85,189,215,59,136,116,98,99,261,111,307,310,140,110	0,0,39,1,4,0,1,3,0,3,2,1,0,0,1,0,0,0,0,0,0,0,0,0,0,0,0,0,1,2,2,0,0,0,0,0,0,0,0,0,1,21,1	163	99	1	1	1.0,1.0,1.0,0.972,1.0,1.0	1.0,1.0,0.764,0.991,0.977,1.0,0.983,0.987,1.0,0.969,0.984,0.989,1.0,1.0,0.983,1.0,1.0,1.0,1.0,1.0,1.0,1.0,1.0,1.0,1.0,1.0,1.0,1.0,0.989,0.963,0.983,1.0,1.0,1.0,1.0,1.0,1.0,1.0,1.0,1.0,0.995,0.802,0.985	0.011
rs77559646-vs-non-carriers_6v43	NORMAL	JunctionCountOnly	A3SS	5240	ENSG00000146205	ANO7	chr2	+	241217685	241217891	241217693	241217891	241216183	241216238	.	.	5240	119,99,59,103,34,90	0,0,0,0,0,0	48,80,121,89,107,192,45,77,52,79,86,74,61,154,47,14,38,114,39,58,15,42,159,19,5,6,42,62,125,51,93,72,33,62,37,40,49,80,45,112,120,71,63	0,0,0,0,0,0,0,0,0,0,0,0,0,0,0,0,0,0,0,0,0,0,0,2,0,0,0,0,0,0,0,0,0,0,0,0,0,0,0,0,0,0,0	106	99	1	1	1.0,1.0,1.0,1.0,1.0,1.0	1.0,1.0,1.0,1.0,1.0,1.0,1.0,1.0,1.0,1.0,1.0,1.0,1.0,1.0,1.0,1.0,1.0,1.0,1.0,1.0,1.0,1.0,1.0,0.899,1.0,1.0,1.0,1.0,1.0,1.0,1.0,1.0,1.0,1.0,1.0,1.0,1.0,1.0,1.0,1.0,1.0,1.0,1.0	0.002
rs77559646-vs-non-carriers_6v43	NORMAL	JunctionCountOnly	A3SS	5241	ENSG00000146205	ANO7	chr2	+	241210467	241210570	241210484	241210570	241210294	241210393	.	.	5241	270,286,227,249,53,295	0,0,0,0,0,0	108,281,344,243,313,475,83,244,110,256,194,235,125,277,178,35,106,304,112,118,46,87,352,42,44,25,158,208,268,157,285,198,85,164,113,129,132,250,154,410,400,201,194	0,0,0,0,0,0,0,0,0,0,0,1,0,0,0,0,0,0,0,0,0,0,0,0,1,0,0,2,0,0,0,1,0,0,0,0,0,0,0,0,0,0,0	115	99	1	1	1.0,1.0,1.0,1.0,1.0,1.0	1.0,1.0,1.0,1.0,1.0,1.0,1.0,1.0,1.0,1.0,1.0,0.995,1.0,1.0,1.0,1.0,1.0,1.0,1.0,1.0,1.0,1.0,1.0,1.0,0.974,1.0,1.0,0.989,1.0,1.0,1.0,0.994,1.0,1.0,1.0,1.0,1.0,1.0,1.0,1.0,1.0,1.0,1.0	0.001
rs77559646-vs-non-carriers_6v43	NORMAL	JunctionCountOnly	A3SS	5243	ENSG00000146205	ANO7	chr2	+	241210467	241210570	241210533	241210570	241210294	241210393	.	.	5243	267,289,224,248,52,288	0,0,0,0,0,0	107,276,337,244,312,470,82,241,108,255,192,229,118,273,177,33,107,298,111,113,46,87,347,42,44,25,157,210,262,153,285,192,83,159,110,123,123,249,153,407,392,201,191	0,0,0,0,0,0,0,0,0,0,0,0,0,0,0,0,0,0,0,0,0,0,0,0,0,0,0,0,0,0,0,0,0,0,0,0,2,0,0,0,0,0,0	164	99	1	1	1.0,1.0,1.0,1.0,1.0,1.0	1.0,1.0,1.0,1.0,1.0,1.0,1.0,1.0,1.0,1.0,1.0,1.0,1.0,1.0,1.0,1.0,1.0,1.0,1.0,1.0,1.0,1.0,1.0,1.0,1.0,1.0,1.0,1.0,1.0,1.0,1.0,1.0,1.0,1.0,1.0,1.0,0.974,1.0,1.0,1.0,1.0,1.0,1.0	0.001
rs77559646-vs-non-carriers_6v43	NORMAL	JunctionCountOnly	A3SS	5244	ENSG00000146205	ANO7	chr2	+	241223185	241223357	241223225	241223357	241217693	241217891	.	.	5244	94,80,69,78,24,72	0,0,0,0,0,0	24,76,77,70,93,111,34,95,31,77,64,61,55,89,33,15,40,54,33,33,8,34,115,6,7,7,22,43,72,37,56,44,31,26,45,22,44,71,41,108,88,62,48	0,0,0,0,0,0,0,0,0,0,0,0,0,0,0,0,0,0,0,0,0,0,0,0,0,0,0,0,0,0,0,0,0,0,0,0,0,0,0,0,0,1,0	138	99	1	1	1.0,1.0,1.0,1.0,1.0,1.0	1.0,1.0,1.0,1.0,1.0,1.0,1.0,1.0,1.0,1.0,1.0,1.0,1.0,1.0,1.0,1.0,1.0,1.0,1.0,1.0,1.0,1.0,1.0,1.0,1.0,1.0,1.0,1.0,1.0,1.0,1.0,1.0,1.0,1.0,1.0,1.0,1.0,1.0,1.0,1.0,1.0,0.978,1.0	0.001
rs77559646-vs-non-carriers_6v43	NORMAL	JunctionCountOnly	A3SS	5245	ENSG00000146205	ANO7	chr2	+	241209210	241209428	241209325	241209428	241207544	241207670	.	.	5245	162,167,103,127,21,151	3,0,0,0,0,3	76,167,176,106,144,268,60,103,69,138,135,118,70,148,99,27,50,162,65,63,31,37,190,23,16,22,86,103,149,73,149,104,37,107,49,58,63,123,84,182,175,101,118	0,3,1,0,1,0,0,0,0,4,0,2,0,4,0,0,0,0,0,1,0,2,0,0,0,1,0,0,1,0,0,1,0,1,0,0,0,1,2,0,2,3,0	198	99	1	1	0.964,1.0,1.0,1.0,1.0,0.962	1.0,0.965,0.989,1.0,0.986,1.0,1.0,1.0,1.0,0.945,1.0,0.967,1.0,0.949,1.0,1.0,1.0,1.0,1.0,0.969,1.0,0.902,1.0,1.0,1.0,0.917,1.0,1.0,0.987,1.0,1.0,0.981,1.0,0.982,1.0,1.0,1.0,0.984,0.955,1.0,0.978,0.944,1.0	0.002
rs77559646-vs-non-carriers_6v43	NORMAL	JunctionCountOnly	A3SS	5246	ENSG00000146205	ANO7	chr2	+	241209210	241209428	241209284	241209428	241207544	241207670	.	.	5246	20,14,13,26,2,17	74,122,78,63,12,83	8,27,19,20,19,45,6,10,9,17,16,15,10,12,18,3,3,10,9,9,8,1,36,4,1,1,10,12,21,9,14,19,6,25,2,11,12,12,15,23,19,17,20	48,96,87,63,111,170,34,54,55,86,77,86,40,95,74,17,36,116,36,43,20,23,111,11,14,6,45,62,89,38,95,73,21,64,33,41,47,76,39,102,96,60,59	172	99	1	1	0.135,0.062,0.088,0.192,0.088,0.105	0.088,0.139,0.112,0.154,0.09,0.132,0.092,0.096,0.086,0.102,0.107,0.091,0.126,0.068,0.123,0.092,0.046,0.047,0.126,0.108,0.187,0.024,0.157,0.173,0.039,0.088,0.113,0.1,0.12,0.12,0.078,0.13,0.141,0.184,0.034,0.134,0.128,0.083,0.181,0.115,0.102,0.14,0.163	0.001
rs77559646-vs-non-carriers_6v43	NORMAL	JunctionCountOnly	A3SS	5247	ENSG00000146205	ANO7	chr2	+	241209284	241209428	241209325	241209428	241207544	241207670	.	.	5247	175,217,125,128,24,167	3,0,0,0,0,3	92,186,194,121,183,299,71,122,97,161,153,143,79,179,122,31,61,199,72,75,33,48,217,24,22,24,97,117,168,79,184,124,43,114,61,67,75,148,80,201,202,116,126	0,3,1,0,1,0,0,0,0,4,0,2,0,4,0,0,0,0,0,1,0,2,0,0,0,1,0,0,1,0,0,1,0,1,0,0,0,1,2,0,2,3,0	139	99	1	1	0.976,1.0,1.0,1.0,1.0,0.975	1.0,0.978,0.993,1.0,0.992,1.0,1.0,1.0,1.0,0.966,1.0,0.981,1.0,0.97,1.0,1.0,1.0,1.0,1.0,0.982,1.0,0.945,1.0,1.0,1.0,0.945,1.0,1.0,0.992,1.0,1.0,0.989,1.0,0.988,1.0,1.0,1.0,0.991,0.966,1.0,0.986,0.965,1.0	0
rs77559646-vs-non-carriers_6v43	NORMAL	ReadsOnTargetAndJunctionCounts	A3SS	5147	ENSG00000146205	ANO7	chr2	+	241203317	241203457	241203332	241203457	241202193	241202304	.	.	5147	5,7,1,9,0,8	117,142,101,106,24,144	2,7,4,2,7,6,3,4,1,2,2,1,4,8,2,0,0,3,1,2,0,1,6,0,0,2,1,3,6,2,3,4,2,4,2,3,4,2,2,8,13,6,3	35,125,159,101,158,200,46,89,60,130,92,105,62,159,106,23,41,146,52,28,12,53,199,24,21,21,85,91,129,84,150,97,42,90,44,61,58,123,64,194,214,117,84	114	99	1	1	0.036,0.041,0.009,0.069,0.0,0.046	0.047,0.046,0.021,0.017,0.037,0.025,0.054,0.038,0.014,0.013,0.019,0.008,0.053,0.042,0.016,0.0,0.0,0.018,0.016,0.058,0.0,0.016,0.026,0.0,0.0,0.076,0.01,0.028,0.039,0.02,0.017,0.035,0.04,0.037,0.038,0.041,0.057,0.014,0.026,0.035,0.05,0.043,0.03	0.005
rs77559646-vs-non-carriers_6v43	NORMAL	ReadsOnTargetAndJunctionCounts	A3SS	5148	ENSG00000146205	ANO7	chr2	+	241203317	241203457	241203401	241203457	241202193	241202304	.	.	5148	160,203,108,159,29,164	0,2,0,0,0,0	88,181,200,145,147,323,78,117,89,201,142,148,75,180,109,46,47,158,81,43,38,51,207,29,18,23,93,106,207,97,159,138,56,126,50,83,66,144,94,229,233,143,107	0,2,0,0,0,1,0,1,0,0,1,1,0,0,0,0,0,0,0,0,0,0,2,0,0,0,1,0,2,0,1,0,0,0,0,0,0,0,0,0,0,0,0	183	99	1	1	1.0,0.982,1.0,1.0,1.0,1.0	1.0,0.98,1.0,1.0,1.0,0.994,1.0,0.984,1.0,1.0,0.987,0.988,1.0,1.0,1.0,1.0,1.0,1.0,1.0,1.0,1.0,1.0,0.982,1.0,1.0,1.0,0.981,1.0,0.982,1.0,0.989,1.0,1.0,1.0,1.0,1.0,1.0,1.0,1.0,1.0,1.0,1.0,1.0	0
rs77559646-vs-non-carriers_6v43	NORMAL	ReadsOnTargetAndJunctionCounts	A3SS	5149	ENSG00000146205	ANO7	chr2	+	241203332	241203457	241203401	241203457	241202193	241202304	.	.	5149	262,320,193,244,48,284	0,2,0,0,0,0	117,282,331,230,286,493,112,189,141,308,225,240,126,309,196,66,83,279,121,66,47,95,375,48,37,42,165,183,308,170,291,214,93,193,87,135,108,252,145,390,407,228,178	0,2,0,0,0,1,0,1,0,0,1,1,0,0,0,0,0,0,0,0,0,0,2,0,0,0,1,0,2,0,1,0,0,0,0,0,0,0,0,0,0,0,0	168	99	1	1	1.0,0.99,1.0,1.0,1.0,1.0	1.0,0.988,1.0,1.0,1.0,0.997,1.0,0.991,1.0,1.0,0.993,0.993,1.0,1.0,1.0,1.0,1.0,1.0,1.0,1.0,1.0,1.0,0.991,1.0,1.0,1.0,0.99,1.0,0.989,1.0,0.994,1.0,1.0,1.0,1.0,1.0,1.0,1.0,1.0,1.0,1.0,1.0,1.0	0
rs77559646-vs-non-carriers_6v43	NORMAL	ReadsOnTargetAndJunctionCounts	A3SS	5150	ENSG00000146205	ANO7	chr2	+	241203332	241203498	241203457	241203498	241202193	241202304	.	.	5150	268,326,198,245,48,289	0,2,0,0,0,0	119,289,336,236,296,500,114,190,145,312,232,244,128,310,203,67,84,290,122,68,47,97,385,50,37,44,172,185,318,172,295,218,96,198,89,139,111,260,148,404,414,233,189	0,0,0,0,0,0,0,0,0,0,0,0,0,1,0,0,0,0,0,0,0,0,0,1,0,0,1,1,0,0,0,0,0,0,0,0,0,0,0,0,0,0,0	224	99	1	1	1.0,0.986,1.0,1.0,1.0,1.0	1.0,1.0,1.0,1.0,1.0,1.0,1.0,1.0,1.0,1.0,1.0,1.0,1.0,0.993,1.0,1.0,1.0,1.0,1.0,1.0,1.0,1.0,1.0,0.957,1.0,1.0,0.987,0.988,1.0,1.0,1.0,1.0,1.0,1.0,1.0,1.0,1.0,1.0,1.0,1.0,1.0,1.0,1.0	-0.001
rs77559646-vs-non-carriers_6v43	NORMAL	ReadsOnTargetAndJunctionCounts	A3SS	5152	ENSG00000146205	ANO7	chr2	+	241203317	241203498	241203457	241203498	241202193	241202304	.	.	5152	156,191,98,148,24,153	0,2,0,0,0,0	86,171,181,137,145,306,71,105,86,184,142,140,70,159,99,44,43,147,71,42,35,45,192,26,16,25,88,97,195,90,148,125,56,112,47,81,57,139,86,218,213,122,108	0,0,0,0,0,0,0,0,0,0,0,0,0,1,0,0,0,0,0,0,0,0,0,1,0,0,1,1,0,0,0,0,0,0,0,0,0,0,0,0,0,0,0	239	99	1	1	1.0,0.975,1.0,1.0,1.0,1.0	1.0,1.0,1.0,1.0,1.0,1.0,1.0,1.0,1.0,1.0,1.0,1.0,1.0,0.985,1.0,1.0,1.0,1.0,1.0,1.0,1.0,1.0,1.0,0.915,1.0,1.0,0.973,0.976,1.0,1.0,1.0,1.0,1.0,1.0,1.0,1.0,1.0,1.0,1.0,1.0,1.0,1.0,1.0	-0.001
rs77559646-vs-non-carriers_6v43	NORMAL	ReadsOnTargetAndJunctionCounts	A3SS	5153	ENSG00000146205	ANO7	chr2	+	241210294	241210393	241210365	241210393	241209497	241209635	.	.	5153	113,127,73,101,23,110	0,0,0,0,0,0	39,105,95,87,114,190,41,70,38,86,93,88,54,85,62,15,43,112,42,32,14,26,154,31,19,11,38,64,105,68,125,65,42,56,52,32,62,98,38,145,159,86,52	0,0,0,0,0,0,0,0,0,0,0,0,0,2,0,0,0,0,0,0,0,0,0,0,0,0,0,0,0,0,0,0,0,0,0,0,0,0,0,0,0,0,0	170	99	1	1	1.0,1.0,1.0,1.0,1.0,1.0	1.0,1.0,1.0,1.0,1.0,1.0,1.0,1.0,1.0,1.0,1.0,1.0,1.0,0.961,1.0,1.0,1.0,1.0,1.0,1.0,1.0,1.0,1.0,1.0,1.0,1.0,1.0,1.0,1.0,1.0,1.0,1.0,1.0,1.0,1.0,1.0,1.0,1.0,1.0,1.0,1.0,1.0,1.0	0.001
rs77559646-vs-non-carriers_6v43	NORMAL	ReadsOnTargetAndJunctionCounts	A3SS	5154	ENSG00000146205	ANO7	chr2	+	241212093	241212205	241212140	241212205	241210484	241210570	.	.	5154	341,353,259,328,64,323	0,0,0,0,0,0	154,339,381,278,368,563,122,335,178,376,285,317,179,369,242,51,112,347,127,145,54,126,451,45,63,27,185,202,318,216,309,277,106,224,131,154,164,292,212,465,466,232,221	0,0,0,0,0,0,0,0,0,0,0,0,0,0,0,0,0,0,0,0,0,0,0,0,0,0,0,0,0,0,1,0,0,0,0,0,0,0,0,0,0,0,0	146	99	1	1	1.0,1.0,1.0,1.0,1.0,1.0	1.0,1.0,1.0,1.0,1.0,1.0,1.0,1.0,1.0,1.0,1.0,1.0,1.0,1.0,1.0,1.0,1.0,1.0,1.0,1.0,1.0,1.0,1.0,1.0,1.0,1.0,1.0,1.0,1.0,1.0,0.995,1.0,1.0,1.0,1.0,1.0,1.0,1.0,1.0,1.0,1.0,1.0,1.0	0
rs77559646-vs-non-carriers_6v43	NORMAL	ReadsOnTargetAndJunctionCounts	A3SS	5155	ENSG00000146205	ANO7	chr2	+	241223185	241223955	241223716	241223955	241218293	241218381	.	.	5155	1112,971,600,842,265,906	0,0,0,0,0,0	474,820,861,811,1142,1561,479,1132,527,820,755,697,589,1147,509,138,314,650,389,352,150,307,1222,143,150,125,409,522,807,449,864,702,278,449,399,314,410,890,463,1245,1054,787,550	0,0,0,0,0,1,0,0,0,0,0,0,0,0,0,0,0,0,0,0,0,0,0,0,0,0,0,0,0,0,0,0,0,0,0,0,0,0,0,0,0,0,0	630	99	1	1	1.0,1.0,1.0,1.0,1.0,1.0	1.0,1.0,1.0,1.0,1.0,0.996,1.0,1.0,1.0,1.0,1.0,1.0,1.0,1.0,1.0,1.0,1.0,1.0,1.0,1.0,1.0,1.0,1.0,1.0,1.0,1.0,1.0,1.0,1.0,1.0,1.0,1.0,1.0,1.0,1.0,1.0,1.0,1.0,1.0,1.0,1.0,1.0,1.0	0
rs77559646-vs-non-carriers_6v43	NORMAL	ReadsOnTargetAndJunctionCounts	A3SS	5166	ENSG00000146205	ANO7	chr2	+	241216092	241216238	241216183	241216238	241214804	241214891	.	.	5166	200,196,107,144,35,165	0,0,0,0,0,0	89,153,194,169,193,292,59,102,82,148,135,142,105,227,118,25,75,197,91,69,26,56,241,47,14,15,102,104,182,116,178,124,57,108,72,60,94,150,112,228,214,124,126	0,0,0,0,2,0,0,0,0,0,0,0,0,0,1,0,0,0,0,0,0,0,0,0,0,0,0,0,0,0,0,0,0,0,0,0,0,0,0,0,0,0,0	190	99	1	1	1.0,1.0,1.0,1.0,1.0,1.0	1.0,1.0,1.0,1.0,0.98,1.0,1.0,1.0,1.0,1.0,1.0,1.0,1.0,1.0,0.984,1.0,1.0,1.0,1.0,1.0,1.0,1.0,1.0,1.0,1.0,1.0,1.0,1.0,1.0,1.0,1.0,1.0,1.0,1.0,1.0,1.0,1.0,1.0,1.0,1.0,1.0,1.0,1.0	0.001
rs77559646-vs-non-carriers_6v43	NORMAL	ReadsOnTargetAndJunctionCounts	A3SS	5171	ENSG00000146205	ANO7	chr2	+	241199287	241199423	241199362	241199423	241191193	241191251	.	.	5171	82,109,77,83,11,104	0,1,0,1,0,0	36,85,104,49,76,134,30,37,34,99,60,78,37,86,51,18,16,82,24,23,6,27,115,12,14,11,33,46,88,50,108,53,31,44,23,27,42,63,46,126,84,75,64	0,0,0,0,0,0,0,0,0,0,1,0,0,0,0,0,0,0,0,0,0,0,0,0,0,0,0,0,0,0,0,0,0,0,0,0,0,0,0,0,0,0,0	174	99	1	1	1.0,0.984,1.0,0.979,1.0,1.0	1.0,1.0,1.0,1.0,1.0,1.0,1.0,1.0,1.0,1.0,0.972,1.0,1.0,1.0,1.0,1.0,1.0,1.0,1.0,1.0,1.0,1.0,1.0,1.0,1.0,1.0,1.0,1.0,1.0,1.0,1.0,1.0,1.0,1.0,1.0,1.0,1.0,1.0,1.0,1.0,1.0,1.0,1.0	-0.006
rs77559646-vs-non-carriers_6v43	NORMAL	ReadsOnTargetAndJunctionCounts	A3SS	5173	ENSG00000146205	ANO7	chr2	+	241195702	241195845	241195705	241195845	241191193	241191251	.	.	5173	6,5,6,9,0,11	76,90,46,62,7,51	5,5,3,11,16,26,6,2,7,16,8,11,5,22,10,1,5,18,3,3,0,0,14,0,2,1,5,2,15,12,16,11,3,5,5,1,12,9,10,18,22,4,12	62,121,115,108,158,250,56,76,62,170,78,160,61,151,105,19,45,131,38,49,17,41,141,26,13,19,75,76,140,85,131,109,41,85,41,67,76,103,81,172,170,80,89	102	99	1	1	0.071,0.051,0.112,0.123,0.0,0.173	0.073,0.039,0.025,0.09,0.089,0.092,0.094,0.025,0.099,0.084,0.091,0.063,0.074,0.124,0.085,0.049,0.097,0.118,0.071,0.056,0.0,0.0,0.088,0.0,0.13,0.049,0.061,0.025,0.094,0.121,0.106,0.089,0.066,0.054,0.106,0.014,0.133,0.078,0.107,0.092,0.112,0.046,0.116	0.013
rs77559646-vs-non-carriers_6v43	NORMAL	ReadsOnTargetAndJunctionCounts	A3SS	5176	ENSG00000146205	ANO7	chr2	+	241209497	241209635	241209500	241209635	241209210	241209428	.	.	5176	170,240,121,153,48,211	0,0,0,0,0,0	97,202,197,176,181,387,69,158,101,220,169,168,125,239,118,31,65,197,83,68,18,46,245,37,20,29,110,141,186,101,218,172,47,134,78,67,103,164,93,235,225,157,121	0,0,0,0,0,2,0,0,0,0,2,0,0,0,0,1,0,0,0,0,0,0,0,0,0,0,0,0,0,0,0,0,0,0,0,1,0,0,0,0,2,0,0	102	99	1	1	1.0,1.0,1.0,1.0,1.0,1.0	1.0,1.0,1.0,1.0,1.0,0.995,1.0,1.0,1.0,1.0,0.988,1.0,1.0,1.0,1.0,0.968,1.0,1.0,1.0,1.0,1.0,1.0,1.0,1.0,1.0,1.0,1.0,1.0,1.0,1.0,1.0,1.0,1.0,1.0,1.0,0.985,1.0,1.0,1.0,1.0,0.991,1.0,1.0	0.002
rs77559646-vs-non-carriers_6v43	NORMAL	ReadsOnTargetAndJunctionCounts	A3SS	5177	ENSG00000146205	ANO7	chr2	+	241190031	241190171	241190084	241190171	241188508	241188766	.	.	5177	181,286,120,142,26,212	0,0,0,0,0,0	105,227,192,175,201,413,107,145,156,249,191,178,94,243,158,39,52,283,79,109,28,63,278,41,26,26,149,167,215,131,250,174,71,106,76,111,91,161,135,347,301,155,183	0,0,0,0,0,0,0,0,0,0,0,0,0,0,0,0,0,0,0,0,0,0,0,0,0,0,0,0,0,0,0,0,0,0,0,0,1,0,0,0,0,0,0	152	99	1	1	1.0,1.0,1.0,1.0,1.0,1.0	1.0,1.0,1.0,1.0,1.0,1.0,1.0,1.0,1.0,1.0,1.0,1.0,1.0,1.0,1.0,1.0,1.0,1.0,1.0,1.0,1.0,1.0,1.0,1.0,1.0,1.0,1.0,1.0,1.0,1.0,1.0,1.0,1.0,1.0,1.0,1.0,0.983,1.0,1.0,1.0,1.0,1.0,1.0	0
rs77559646-vs-non-carriers_6v43	NORMAL	ReadsOnTargetAndJunctionCounts	A3SS	5178	ENSG00000146205	ANO7	chr2	+	241190056	241190171	241190084	241190171	241188508	241188766	.	.	5178	199,303,124,152,29,226	0,0,0,0,0,0	109,238,199,187,218,433,114,145,170,260,195,186,101,258,155,40,51,296,84,120,30,65,282,43,28,27,152,182,234,131,268,177,72,112,79,123,95,180,139,377,312,162,197	0,0,0,0,0,0,0,0,0,0,0,0,0,0,0,0,0,0,0,0,0,0,0,0,0,0,0,0,0,0,0,0,0,0,0,0,1,0,0,0,0,0,0	127	99	1	1	1.0,1.0,1.0,1.0,1.0,1.0	1.0,1.0,1.0,1.0,1.0,1.0,1.0,1.0,1.0,1.0,1.0,1.0,1.0,1.0,1.0,1.0,1.0,1.0,1.0,1.0,1.0,1.0,1.0,1.0,1.0,1.0,1.0,1.0,1.0,1.0,1.0,1.0,1.0,1.0,1.0,1.0,0.987,1.0,1.0,1.0,1.0,1.0,1.0	0
rs77559646-vs-non-carriers_6v43	NORMAL	ReadsOnTargetAndJunctionCounts	A3SS	5179	ENSG00000146205	ANO7	chr2	+	241190031	241190194	241190056	241190194	241188508	241188766	.	.	5179	5,12,3,5,3,10	170,247,103,127,23,189	1,13,6,8,6,19,7,5,5,10,5,8,1,7,13,3,5,11,6,6,0,6,19,1,2,1,5,5,12,10,8,11,3,3,2,4,6,7,4,13,15,7,5	97,211,161,161,184,369,94,114,135,211,170,156,84,215,132,34,44,245,77,98,22,52,242,40,23,21,124,149,200,111,231,156,62,92,58,110,86,150,112,313,254,135,166	124	99	1	1	0.023,0.037,0.023,0.03,0.094,0.041	0.008,0.047,0.029,0.038,0.025,0.039,0.056,0.034,0.029,0.036,0.023,0.039,0.009,0.025,0.073,0.066,0.083,0.035,0.059,0.047,0.0,0.084,0.059,0.02,0.065,0.037,0.031,0.026,0.046,0.067,0.027,0.053,0.037,0.025,0.027,0.028,0.053,0.036,0.028,0.032,0.045,0.04,0.023	0.002
rs77559646-vs-non-carriers_6v43	NORMAL	ReadsOnTargetAndJunctionCounts	A3SS	5180	ENSG00000146205	ANO7	chr2	+	241199287	241199423	241199362	241199423	241195705	241195845	.	.	5180	113,140,99,111,9,139	2,3,1,3,0,1	73,148,169,98,142,271,56,67,75,167,102,135,69,144,110,28,34,186,38,49,21,42,193,23,19,20,71,85,148,90,177,104,52,89,45,59,56,114,92,216,183,109,111	2,3,7,5,6,8,0,0,2,5,2,3,3,4,1,0,1,7,1,4,2,2,10,0,0,0,0,5,13,2,5,0,2,8,1,0,3,5,3,9,11,4,6	174	99	1	1	0.97,0.964,0.983,0.955,1.0,0.988	0.954,0.966,0.932,0.918,0.931,0.951,1.0,1.0,0.955,0.95,0.967,0.962,0.929,0.953,0.984,1.0,0.951,0.938,0.956,0.875,0.857,0.923,0.917,1.0,1.0,1.0,1.0,0.906,0.866,0.962,0.953,1.0,0.937,0.864,0.962,1.0,0.914,0.928,0.946,0.932,0.904,0.939,0.913	0.03
rs77559646-vs-non-carriers_6v43	NORMAL	ReadsOnTargetAndJunctionCounts	A3SS	5182	ENSG00000146205	ANO7	chr2	+	241199287	241199423	241199318	241199423	241195705	241195845	.	.	5182	103,130,79,114,6,135	0,3,0,6,0,6	72,177,182,127,185,343,71,91,86,187,118,157,74,174,128,24,46,249,42,65,22,48,209,23,16,28,85,104,158,97,184,128,42,94,46,79,65,145,113,214,243,115,131	3,5,7,5,14,17,5,1,2,4,10,10,2,7,2,3,1,10,0,2,1,1,11,3,0,0,4,6,3,2,8,6,4,5,4,2,1,6,7,9,9,6,1	130	99	1	1	1.0,0.971,1.0,0.935,1.0,0.945	0.948,0.964,0.952,0.951,0.91,0.939,0.915,0.986,0.97,0.973,0.9,0.923,0.966,0.95,0.98,0.859,0.972,0.95,1.0,0.961,0.944,0.973,0.935,0.854,1.0,1.0,0.942,0.93,0.976,0.974,0.946,0.942,0.889,0.935,0.898,0.968,0.98,0.948,0.925,0.948,0.954,0.936,0.99	0.027
rs77559646-vs-non-carriers_6v43	NORMAL	ReadsOnTargetAndJunctionCounts	A3SS	5183	ENSG00000146205	ANO7	chr2	+	241199315	241199423	241199362	241199423	241195705	241195845	.	.	5183	106,131,81,109,4,138	2,3,1,3,0,1	76,181,199,119,186,368,73,96,92,198,131,175,66,178,138,28,52,249,43,68,26,47,208,26,14,20,100,107,181,109,204,134,60,103,50,77,62,145,134,220,256,112,132	2,3,7,5,6,8,0,0,2,5,2,3,3,4,1,0,1,7,1,4,2,2,10,0,0,0,0,5,13,2,5,0,2,8,1,0,3,5,3,9,11,4,6	146	99	1	1	0.973,0.967,0.982,0.961,1.0,0.989	0.963,0.976,0.951,0.942,0.955,0.969,1.0,1.0,0.969,0.964,0.978,0.975,0.937,0.968,0.989,1.0,0.972,0.96,0.967,0.92,0.898,0.941,0.934,1.0,1.0,1.0,1.0,0.936,0.904,0.974,0.965,1.0,0.953,0.897,0.971,1.0,0.933,0.952,0.968,0.943,0.94,0.95,0.937	0.017
rs77559646-vs-non-carriers_6v43	NORMAL	ReadsOnTargetAndJunctionCounts	A3SS	5188	ENSG00000146205	ANO7	chr2	+	241212407	241212626	241212571	241212626	241212094	241212205	.	.	5188	5,13,0,11,0,5	320,384,194,271,57,286	0,0,1,7,3,2,7,0,2,2,6,8,2,7,2,0,2,1,6,0,0,0,3,0,1,2,2,8,4,5,1,1,1,2,0,6,3,3,6,7,4,3,14	168,336,322,257,347,592,122,298,151,321,278,252,154,381,212,62,102,246,144,116,68,106,439,68,57,33,158,165,353,178,314,238,94,165,125,133,137,264,190,412,450,170,233	263	99	1	1	0.006,0.013,0.0,0.015,0.0,0.007	0.0,0.0,0.001,0.01,0.003,0.001,0.021,0.0,0.005,0.002,0.008,0.012,0.005,0.007,0.004,0.0,0.007,0.002,0.015,0.0,0.0,0.0,0.003,0.0,0.007,0.022,0.005,0.018,0.004,0.01,0.001,0.002,0.004,0.005,0.0,0.017,0.008,0.004,0.012,0.006,0.003,0.007,0.022	0.001
rs77559646-vs-non-carriers_6v43	NORMAL	ReadsOnTargetAndJunctionCounts	A3SS	5190	ENSG00000146205	ANO7	chr2	+	241216065	241216238	241216092	241216238	241214780	241214902	.	.	5190	22,16,16,20,3,17	170,128,92,106,38,122	7,8,27,16,17,20,10,10,9,9,6,11,5,17,20,0,6,15,10,9,4,8,26,6,3,1,14,7,17,8,19,14,2,7,7,5,10,11,18,16,22,13,20	69,89,148,113,131,282,54,110,66,135,104,93,65,172,82,15,44,147,60,64,22,38,214,23,11,18,77,65,128,59,139,113,48,90,54,55,55,126,101,179,174,111,79	126	99	1	1	0.092,0.089,0.12,0.129,0.058,0.099	0.074,0.066,0.125,0.1,0.093,0.053,0.127,0.067,0.097,0.05,0.043,0.085,0.057,0.072,0.161,0.0,0.097,0.074,0.116,0.099,0.125,0.142,0.087,0.17,0.176,0.042,0.125,0.078,0.094,0.096,0.097,0.089,0.032,0.058,0.092,0.067,0.125,0.064,0.123,0.066,0.09,0.084,0.166	0.006
rs77559646-vs-non-carriers_6v43	NORMAL	ReadsOnTargetAndJunctionCounts	A3SS	5191	ENSG00000146205	ANO7	chr2	+	241201259	241201355	241201297	241201355	241200088	241200225	.	.	5191	19,25,9,12,2,16	180,218,137,161,19,185	5,19,24,23,12,37,13,4,11,25,9,9,6,15,16,3,1,12,21,8,0,6,26,5,1,5,22,17,28,12,22,24,9,18,9,17,9,16,15,24,19,18,15	96,186,219,127,183,322,73,151,114,204,147,176,102,173,141,51,77,263,78,68,23,63,268,25,26,23,131,131,174,106,186,155,78,107,80,97,94,188,117,282,257,165,144	137	99	1	1	0.071,0.077,0.045,0.051,0.071,0.059	0.036,0.069,0.073,0.116,0.045,0.077,0.114,0.019,0.065,0.081,0.042,0.036,0.041,0.059,0.076,0.041,0.009,0.032,0.163,0.078,0.0,0.064,0.066,0.126,0.027,0.136,0.108,0.086,0.104,0.076,0.079,0.101,0.077,0.108,0.075,0.112,0.065,0.058,0.085,0.058,0.051,0.073,0.07	-0.009
rs77559646-vs-non-carriers_6v43	NORMAL	ReadsOnTargetAndJunctionCounts	A3SS	5192	ENSG00000146205	ANO7	chr2	+	241201221	241201355	241201297	241201355	241200088	241200225	.	.	5192	30,40,14,14,2,29	180,218,137,161,19,185	7,31,24,26,19,34,13,8,13,19,13,11,8,20,23,5,1,15,24,9,3,6,31,6,3,5,22,13,36,16,23,27,12,17,14,23,13,22,22,33,30,19,15	96,186,219,127,183,322,73,151,114,204,147,176,102,173,141,51,77,263,78,68,23,63,268,25,26,23,131,131,174,106,186,155,78,107,80,97,94,188,117,282,257,165,144	175	99	1	1	0.086,0.094,0.055,0.047,0.056,0.081	0.04,0.086,0.058,0.104,0.055,0.056,0.092,0.029,0.061,0.05,0.048,0.034,0.042,0.061,0.084,0.053,0.007,0.031,0.148,0.07,0.069,0.051,0.061,0.12,0.061,0.11,0.087,0.053,0.105,0.079,0.065,0.09,0.08,0.082,0.09,0.118,0.073,0.062,0.096,0.062,0.062,0.061,0.056	0
rs77559646-vs-non-carriers_6v43	NORMAL	ReadsOnTargetAndJunctionCounts	A3SS	5194	ENSG00000146205	ANO7	chr2	+	241224096	241225245	241225017	241225245	241223838	241223955	.	.	5194	5213,3823,2425,3478,1672,3935	0,0,0,0,0,0	2116,3264,3421,3675,5229,7294,1641,7079,1936,3417,3494,2722,2705,5290,1965,652,2062,3408,1929,2248,714,1495,5279,723,555,339,1824,2564,3514,1805,3956,3568,1107,2257,1929,1528,2169,4143,2335,5140,5006,2317,2190	0,0,0,0,0,0,0,0,0,0,0,0,0,0,0,0,0,0,0,0,0,0,0,0,0,0,0,0,0,0,0,0,0,0,0,0,0,0,0,0,0,1,0	1020	99	1	1	1.0,1.0,1.0,1.0,1.0,1.0	1.0,1.0,1.0,1.0,1.0,1.0,1.0,1.0,1.0,1.0,1.0,1.0,1.0,1.0,1.0,1.0,1.0,1.0,1.0,1.0,1.0,1.0,1.0,1.0,1.0,1.0,1.0,1.0,1.0,1.0,1.0,1.0,1.0,1.0,1.0,1.0,1.0,1.0,1.0,1.0,1.0,0.996,1.0	0
rs77559646-vs-non-carriers_6v43	NORMAL	ReadsOnTargetAndJunctionCounts	A3SS	5195	ENSG00000146205	ANO7	chr2	+	241223546	241223781	241223661	241223781	241223185	241223276	.	.	5195	159,157,87,124,36,138	150,93,75,85,29,116	75,125,137,127,218,258,70,189,89,112,112,112,85,191,85,7,49,96,71,57,28,38,187,20,20,31,79,76,114,73,142,141,28,81,67,45,66,138,79,216,163,135,77	61,93,102,64,116,238,34,127,67,108,73,72,70,137,61,25,55,94,59,36,25,41,161,11,23,12,66,69,99,57,106,72,26,43,53,35,42,106,67,161,128,74,68	214	99	1	1	0.329,0.439,0.349,0.403,0.365,0.355	0.363,0.383,0.383,0.479,0.465,0.334,0.488,0.408,0.381,0.324,0.415,0.418,0.36,0.392,0.392,0.115,0.292,0.321,0.358,0.423,0.341,0.3,0.35,0.457,0.287,0.544,0.356,0.338,0.348,0.372,0.383,0.475,0.333,0.466,0.369,0.373,0.421,0.376,0.353,0.383,0.371,0.458,0.344	-0.006
rs77559646-vs-non-carriers_6v43	NORMAL	ReadsOnTargetAndJunctionCounts	A3SS	5196	ENSG00000146205	ANO7	chr2	+	241223569	241223781	241223661	241223781	241223185	241223276	.	.	5196	154,144,80,109,32,128	150,93,75,85,29,116	67,109,128,107,184,238,60,178,79,103,98,107,80,169,69,7,40,83,60,54,23,32,163,17,18,23,70,67,96,58,128,129,27,68,63,40,55,121,73,183,132,119,70	61,93,102,64,116,238,34,127,67,108,73,72,70,137,61,25,55,94,59,36,25,41,161,11,23,12,66,69,99,57,106,72,26,43,53,35,42,106,67,161,128,74,68	191	99	1	1	0.347,0.445,0.356,0.399,0.364,0.364	0.363,0.378,0.394,0.464,0.451,0.341,0.478,0.421,0.379,0.331,0.41,0.435,0.372,0.39,0.37,0.127,0.274,0.314,0.345,0.437,0.323,0.288,0.344,0.445,0.289,0.498,0.355,0.335,0.334,0.345,0.385,0.482,0.35,0.45,0.381,0.372,0.404,0.372,0.361,0.371,0.348,0.455,0.348	0.005
rs77559646-vs-non-carriers_6v43	NORMAL	ReadsOnTargetAndJunctionCounts	A3SS	5197	ENSG00000146205	ANO7	chr2	+	241223661	241223781	241223716	241223781	241223185	241223276	.	.	5197	263,182,140,162,57,205	89,85,75,65,18,70	105,171,193,147,223,418,92,255,120,179,147,146,119,253,113,39,94,180,102,78,37,81,279,34,46,32,120,122,195,99,209,139,56,96,98,60,86,207,111,303,256,144,126	40,66,73,72,110,134,23,107,48,72,62,59,63,96,58,22,20,79,33,40,15,30,137,16,10,4,25,44,64,40,77,63,10,46,45,24,44,60,44,114,96,54,46	154	99	1	1	0.655,0.579,0.545,0.616,0.671,0.653	0.628,0.625,0.63,0.568,0.566,0.667,0.72,0.605,0.616,0.615,0.604,0.614,0.548,0.629,0.556,0.533,0.751,0.594,0.665,0.556,0.613,0.634,0.567,0.577,0.747,0.837,0.755,0.641,0.662,0.614,0.636,0.586,0.783,0.573,0.583,0.616,0.557,0.689,0.619,0.631,0.632,0.632,0.638	-0.011
rs77559646-vs-non-carriers_6v43	NORMAL	ReadsOnTargetAndJunctionCounts	A3SS	5198	ENSG00000146205	ANO7	chr2	+	241223661	241223781	241223718	241223781	241223185	241223276	.	.	5198	353,267,215,228,75,275	0,0,0,0,0,0	145,238,270,220,334,553,117,363,169,252,210,207,183,350,171,61,114,259,135,119,52,112,417,50,57,36,146,166,259,139,286,202,66,142,144,84,130,268,156,419,356,198,173	1,0,0,0,0,0,0,0,0,0,0,1,0,0,0,0,0,0,0,0,0,0,0,0,0,0,0,0,0,0,1,2,0,0,0,0,0,0,0,0,0,0,1	156	99	1	1	1.0,1.0,1.0,1.0,1.0,1.0	0.989,1.0,1.0,1.0,1.0,1.0,1.0,1.0,1.0,1.0,1.0,0.992,1.0,1.0,1.0,1.0,1.0,1.0,1.0,1.0,1.0,1.0,1.0,1.0,1.0,1.0,1.0,1.0,1.0,1.0,0.995,0.985,1.0,1.0,1.0,1.0,1.0,1.0,1.0,1.0,1.0,1.0,0.991	0.001
rs77559646-vs-non-carriers_6v43	NORMAL	ReadsOnTargetAndJunctionCounts	A3SS	5200	ENSG00000146205	ANO7	chr2	+	241223546	241223781	241223716	241223781	241223185	241223276	.	.	5200	332,284,180,235,78,268	89,85,75,65,18,70	131,240,274,232,370,528,138,369,165,223,215,221,165,359,159,27,104,220,138,110,51,93,360,44,55,52,158,152,251,133,282,233,69,150,130,80,126,273,145,421,335,232,172	40,66,73,72,110,134,23,107,48,72,62,59,63,96,58,22,20,79,33,40,15,30,137,16,10,4,25,44,64,40,77,63,10,46,45,24,44,60,44,114,96,54,46	269	99	1	1	0.579,0.551,0.469,0.571,0.615,0.585	0.547,0.572,0.58,0.543,0.553,0.592,0.688,0.559,0.559,0.533,0.561,0.58,0.491,0.579,0.502,0.311,0.657,0.506,0.606,0.503,0.556,0.533,0.492,0.503,0.669,0.827,0.699,0.56,0.591,0.55,0.574,0.576,0.717,0.545,0.515,0.551,0.513,0.626,0.548,0.576,0.562,0.613,0.579	-0.008
rs77559646-vs-non-carriers_6v43	NORMAL	ReadsOnTargetAndJunctionCounts	A3SS	5201	ENSG00000146205	ANO7	chr2	+	241223546	241223781	241223718	241223781	241223185	241223276	.	.	5201	418,365,252,301,93,335	0,0,0,0,0,0	171,306,343,303,477,661,162,474,213,292,275,278,223,454,215,49,124,297,165,151,65,123,494,60,65,56,184,195,313,172,356,296,79,195,173,103,169,330,190,528,431,284,217	1,0,0,0,0,0,0,0,0,0,0,1,0,0,0,0,0,0,0,0,0,0,0,0,0,0,0,0,0,0,1,2,0,0,0,0,0,0,0,0,0,0,1	271	99	1	1	1.0,1.0,1.0,1.0,1.0,1.0	0.984,1.0,1.0,1.0,1.0,1.0,1.0,1.0,1.0,1.0,1.0,0.99,1.0,1.0,1.0,1.0,1.0,1.0,1.0,1.0,1.0,1.0,1.0,1.0,1.0,1.0,1.0,1.0,1.0,1.0,0.992,0.982,1.0,1.0,1.0,1.0,1.0,1.0,1.0,1.0,1.0,1.0,0.988	0.001
rs77559646-vs-non-carriers_6v43	NORMAL	ReadsOnTargetAndJunctionCounts	A3SS	5202	ENSG00000146205	ANO7	chr2	+	241223569	241223781	241223716	241223781	241223185	241223276	.	.	5202	327,271,173,220,74,258	89,85,75,65,18,70	123,224,265,212,336,508,128,358,155,214,201,216,160,337,143,27,95,207,127,107,46,87,336,41,53,44,149,143,233,118,268,221,68,137,126,75,115,256,139,388,304,216,165	40,66,73,72,110,134,23,107,48,72,62,59,63,96,58,22,20,79,33,40,15,30,137,16,10,4,25,44,64,40,77,63,10,46,45,24,44,60,44,114,96,54,46	246	99	1	1	0.597,0.562,0.481,0.577,0.623,0.597	0.553,0.577,0.594,0.542,0.551,0.604,0.691,0.574,0.565,0.545,0.566,0.596,0.505,0.586,0.498,0.331,0.657,0.513,0.608,0.518,0.552,0.539,0.497,0.508,0.681,0.816,0.706,0.567,0.594,0.543,0.583,0.585,0.732,0.545,0.53,0.557,0.513,0.632,0.56,0.578,0.56,0.617,0.591	-0.003
rs77559646-vs-non-carriers_6v43	NORMAL	ReadsOnTargetAndJunctionCounts	A3SS	5203	ENSG00000146205	ANO7	chr2	+	241223569	241223781	241223718	241223781	241223185	241223276	.	.	5203	413,352,245,286,89,325	0,0,0,0,0,0	163,290,334,283,443,641,152,463,203,283,261,273,218,432,199,49,115,284,154,148,60,117,470,57,63,48,175,186,295,157,342,284,78,182,169,98,158,313,184,495,400,268,210	1,0,0,0,0,0,0,0,0,0,0,1,0,0,0,0,0,0,0,0,0,0,0,0,0,0,0,0,0,0,1,2,0,0,0,0,0,0,0,0,0,0,1	248	99	1	1	1.0,1.0,1.0,1.0,1.0,1.0	0.985,1.0,1.0,1.0,1.0,1.0,1.0,1.0,1.0,1.0,1.0,0.991,1.0,1.0,1.0,1.0,1.0,1.0,1.0,1.0,1.0,1.0,1.0,1.0,1.0,1.0,1.0,1.0,1.0,1.0,0.993,0.983,1.0,1.0,1.0,1.0,1.0,1.0,1.0,1.0,1.0,1.0,0.988	0.001
rs77559646-vs-non-carriers_6v43	NORMAL	ReadsOnTargetAndJunctionCounts	A3SS	5204	ENSG00000146205	ANO7	chr2	+	241223716	241223781	241223718	241223781	241223185	241223276	.	.	5204	90,85,75,66,18,70	0,0,0,0,0,0	40,67,77,73,111,135,25,108,49,73,63,61,64,97,58,22,20,79,33,41,15,31,138,16,11,4,26,44,64,40,77,63,10,46,46,24,44,61,45,116,100,54,47	1,0,0,0,0,0,0,0,0,0,0,1,0,0,0,0,0,0,0,0,0,0,0,0,0,0,0,0,0,0,1,2,0,0,0,0,0,0,0,0,0,0,1	101	99	1	1	1.0,1.0,1.0,1.0,1.0,1.0	0.975,1.0,1.0,1.0,1.0,1.0,1.0,1.0,1.0,1.0,1.0,0.984,1.0,1.0,1.0,1.0,1.0,1.0,1.0,1.0,1.0,1.0,1.0,1.0,1.0,1.0,1.0,1.0,1.0,1.0,0.987,0.969,1.0,1.0,1.0,1.0,1.0,1.0,1.0,1.0,1.0,1.0,0.979	0.002
rs77559646-vs-non-carriers_6v43	NORMAL	ReadsOnTargetAndJunctionCounts	A3SS	5205	ENSG00000146205	ANO7	chr2	+	241223482	241223705	241223661	241223705	241223185	241223276	.	.	5205	238,235,134,187,51,197	150,93,75,85,29,116	115,178,197,195,308,369,119,255,119,170,158,159,123,303,138,20,73,131,111,86,41,61,280,33,27,41,115,136,183,105,209,214,54,117,95,61,97,198,121,314,234,202,130	61,93,102,64,116,238,34,127,67,108,73,72,70,137,61,25,55,94,59,36,25,41,161,11,23,12,66,69,99,57,106,72,26,43,53,35,42,106,67,161,128,74,68	278	99	1	1	0.361,0.474,0.389,0.439,0.385,0.377	0.402,0.405,0.408,0.52,0.486,0.356,0.555,0.417,0.387,0.359,0.435,0.44,0.385,0.441,0.446,0.222,0.321,0.332,0.401,0.46,0.369,0.346,0.382,0.517,0.295,0.549,0.383,0.412,0.397,0.396,0.413,0.514,0.425,0.492,0.39,0.383,0.451,0.399,0.391,0.41,0.394,0.493,0.405	-0.009
rs77559646-vs-non-carriers_6v43	NORMAL	ReadsOnTargetAndJunctionCounts	A3SS	5206	ENSG00000146205	ANO7	chr2	+	241223716	241223955	241223838	241223955	241223185	241223276	.	.	5206	140,161,110,111,43,135	1,0,0,0,0,0	57,111,143,143,186,198,63,174,83,119,102,120,104,161,103,34,39,118,52,72,30,42,235,29,23,14,52,82,128,55,129,105,31,73,73,61,75,133,79,202,182,110,83	0,0,0,0,0,0,0,1,0,0,0,0,0,0,0,0,0,0,0,0,0,0,0,0,0,0,0,0,0,0,0,0,0,0,0,0,0,0,0,0,0,0,0	221	99	1	1	0.984,1.0,1.0,1.0,1.0,1.0	1.0,1.0,1.0,1.0,1.0,1.0,1.0,0.987,1.0,1.0,1.0,1.0,1.0,1.0,1.0,1.0,1.0,1.0,1.0,1.0,1.0,1.0,1.0,1.0,1.0,1.0,1.0,1.0,1.0,1.0,1.0,1.0,1.0,1.0,1.0,1.0,1.0,1.0,1.0,1.0,1.0,1.0,1.0	-0.002
rs77559646-vs-non-carriers_6v43	NORMAL	ReadsOnTargetAndJunctionCounts	A3SS	5207	ENSG00000146205	ANO7	chr2	+	241223718	241223955	241223838	241223955	241223185	241223276	.	.	5207	50,76,35,45,25,65	1,0,0,0,0,0	18,44,66,70,75,63,38,66,34,46,39,60,40,64,45,12,19,39,19,31,15,11,97,13,12,10,26,38,64,15,53,44,21,27,27,37,31,72,34,86,82,56,37	0,0,0,0,0,0,0,1,0,0,0,0,0,0,0,0,0,0,0,0,0,0,0,0,0,0,0,0,0,0,0,0,0,0,0,0,0,0,0,0,0,0,0	219	99	1	1	0.958,1.0,1.0,1.0,1.0,1.0	1.0,1.0,1.0,1.0,1.0,1.0,1.0,0.968,1.0,1.0,1.0,1.0,1.0,1.0,1.0,1.0,1.0,1.0,1.0,1.0,1.0,1.0,1.0,1.0,1.0,1.0,1.0,1.0,1.0,1.0,1.0,1.0,1.0,1.0,1.0,1.0,1.0,1.0,1.0,1.0,1.0,1.0,1.0	-0.006
rs77559646-vs-non-carriers_6v43	NORMAL	ReadsOnTargetAndJunctionCounts	A3SS	5209	ENSG00000146205	ANO7	chr2	+	241223718	241223959	241223904	241223959	241223185	241223276	.	.	5209	60,94,50,67,30,83	0,2,0,1,2,2	23,65,84,91,99,83,60,86,47,62,53,82,57,83,51,14,26,48,22,40,22,15,131,15,19,13,37,53,82,21,76,51,26,41,40,40,35,94,43,98,107,75,45	0,2,1,0,0,1,2,1,0,0,1,0,0,2,0,0,0,0,0,0,0,0,0,1,0,0,2,0,2,0,2,0,1,0,2,2,0,0,0,0,0,0,0	285	99	1	1	1.0,0.942,1.0,0.959,0.839,0.935	1.0,0.919,0.967,1.0,1.0,0.966,0.912,0.968,1.0,1.0,0.948,1.0,1.0,0.935,1.0,1.0,1.0,1.0,1.0,1.0,1.0,1.0,1.0,0.839,1.0,1.0,0.865,1.0,0.934,1.0,0.93,1.0,0.9,1.0,0.874,0.874,1.0,1.0,1.0,1.0,1.0,1.0,1.0	-0.027
rs77559646-vs-non-carriers_6v43	NORMAL	ReadsOnTargetAndJunctionCounts	A3SS	5210	ENSG00000146205	ANO7	chr2	+	241223716	241223955	241223904	241223955	241223185	241223276	.	.	5210	150,179,125,133,48,153	0,2,0,1,2,2	62,132,161,164,210,218,85,194,96,135,116,142,121,180,109,36,46,127,55,81,37,46,269,31,30,17,63,97,146,61,152,112,36,87,86,64,79,155,88,214,207,129,91	0,2,1,0,0,1,2,1,0,0,1,0,0,2,0,0,0,0,0,0,0,0,0,1,0,0,2,0,2,0,2,0,1,0,2,2,0,0,0,0,0,0,0	287	99	1	1	1.0,0.969,1.0,0.979,0.892,0.963	1.0,0.958,0.982,1.0,1.0,0.987,0.936,0.985,1.0,1.0,0.976,1.0,1.0,0.969,1.0,1.0,1.0,1.0,1.0,1.0,1.0,1.0,1.0,0.914,1.0,1.0,0.916,1.0,0.962,1.0,0.963,1.0,0.925,1.0,0.937,0.917,1.0,1.0,1.0,1.0,1.0,1.0,1.0	-0.017
rs77559646-vs-non-carriers_6v43	NORMAL	ReadsOnTargetAndJunctionCounts	A3SS	5211	ENSG00000146205	ANO7	chr2	+	241223482	241223579	241223569	241223579	241223185	241223276	.	.	5211	90,96,58,79,22,69	6,3,4,1,3,0	51,75,72,93,126,146,60,81,42,73,63,59,45,136,69,13,33,48,55,35,18,29,122,16,9,18,46,70,89,48,83,90,29,50,34,23,43,77,52,134,103,84,62	3,5,3,5,2,13,1,4,2,6,3,7,2,2,0,0,0,0,4,3,0,0,5,0,0,0,1,1,2,1,2,5,2,1,2,1,1,0,4,3,1,1,2	186	99	1	1	0.889,0.945,0.885,0.977,0.796,1.0	0.9,0.889,0.927,0.908,0.971,0.857,0.97,0.915,0.918,0.866,0.918,0.818,0.923,0.973,1.0,1.0,1.0,1.0,0.88,0.861,1.0,1.0,0.929,1.0,1.0,1.0,0.961,0.974,0.959,0.962,0.957,0.905,0.885,0.964,0.9,0.924,0.958,1.0,0.874,0.96,0.982,0.978,0.943	-0.027
rs77559646-vs-non-carriers_6v43	NORMAL	ReadsOnTargetAndJunctionCounts	A3SS	5212	ENSG00000146205	ANO7	chr2	+	241223482	241223579	241223546	241223579	241223185	241223276	.	.	5212	79,80,47,63,15,60	0,2,0,0,0,1	40,54,60,68,90,113,49,66,30,58,46,47,38,112,53,13,24,35,40,29,13,23,93,13,7,10,36,60,69,32,67,73,26,36,28,17,31,60,42,98,71,67,53	0,1,0,0,0,2,0,0,0,0,0,0,0,0,0,0,0,0,0,0,0,0,0,0,0,0,0,0,0,0,0,0,0,0,0,1,0,0,0,0,0,0,0	163	99	1	1	1.0,0.96,1.0,1.0,1.0,0.973	1.0,0.97,1.0,1.0,1.0,0.972,1.0,1.0,1.0,1.0,1.0,1.0,1.0,1.0,1.0,1.0,1.0,1.0,1.0,1.0,1.0,1.0,1.0,1.0,1.0,1.0,1.0,1.0,1.0,1.0,1.0,1.0,1.0,1.0,1.0,0.912,1.0,1.0,1.0,1.0,1.0,1.0,1.0	-0.008
rs77559646-vs-non-carriers_6v43	NORMAL	ReadsOnTargetAndJunctionCounts	A3SS	5213	ENSG00000146205	ANO7	chr2	+	241212015	241212205	241212140	241212205	241210467	241210570	.	.	5213	228,240,153,218,35,190	0,0,0,0,0,0	103,220,226,180,257,391,78,244,121,252,183,211,130,240,153,29,81,199,80,83,30,81,287,31,31,24,118,125,203,150,205,170,67,149,90,87,113,207,149,293,295,142,157	0,0,0,0,0,0,0,0,0,0,0,0,0,0,0,0,0,0,0,0,0,0,0,0,0,0,0,0,0,0,1,0,0,0,0,0,0,0,0,0,0,0,0	224	99	1	1	1.0,1.0,1.0,1.0,1.0,1.0	1.0,1.0,1.0,1.0,1.0,1.0,1.0,1.0,1.0,1.0,1.0,1.0,1.0,1.0,1.0,1.0,1.0,1.0,1.0,1.0,1.0,1.0,1.0,1.0,1.0,1.0,1.0,1.0,1.0,1.0,0.989,1.0,1.0,1.0,1.0,1.0,1.0,1.0,1.0,1.0,1.0,1.0,1.0	0
rs77559646-vs-non-carriers_6v43	NORMAL	ReadsOnTargetAndJunctionCounts	A3SS	5215	ENSG00000146205	ANO7	chr2	+	241212064	241212205	241212140	241212205	241210467	241210570	.	.	5215	226,234,152,217,35,189	0,0,0,0,0,0	102,219,225,180,257,388,77,244,120,250,181,209,129,240,153,29,78,198,80,83,30,78,287,31,31,24,116,124,200,146,205,167,67,149,89,87,111,204,149,293,293,139,153	0,0,0,0,0,0,0,0,0,0,0,0,0,0,0,0,0,0,0,0,0,0,0,0,0,0,0,0,0,0,1,0,0,0,0,0,0,0,0,0,0,0,0	175	99	1	1	1.0,1.0,1.0,1.0,1.0,1.0	1.0,1.0,1.0,1.0,1.0,1.0,1.0,1.0,1.0,1.0,1.0,1.0,1.0,1.0,1.0,1.0,1.0,1.0,1.0,1.0,1.0,1.0,1.0,1.0,1.0,1.0,1.0,1.0,1.0,1.0,0.991,1.0,1.0,1.0,1.0,1.0,1.0,1.0,1.0,1.0,1.0,1.0,1.0	0
rs77559646-vs-non-carriers_6v43	NORMAL	ReadsOnTargetAndJunctionCounts	A3SS	5216	ENSG00000146205	ANO7	chr2	+	241212015	241212205	241212093	241212205	241210467	241210570	.	.	5216	29,27,11,17,5,23	303,315,241,297,63,296	12,22,21,21,47,64,14,24,6,30,28,30,15,35,18,4,12,21,12,7,5,11,25,5,5,7,11,11,20,17,25,20,8,17,9,13,15,36,14,27,36,27,20	134,304,348,264,340,505,114,300,162,328,255,278,164,333,220,45,101,318,118,133,47,113,407,40,55,24,172,187,284,201,277,249,97,198,115,135,149,255,192,420,420,214,201	177	99	1	1	0.051,0.046,0.025,0.031,0.043,0.042	0.048,0.039,0.033,0.043,0.072,0.066,0.064,0.043,0.02,0.049,0.058,0.057,0.049,0.056,0.044,0.047,0.062,0.036,0.054,0.029,0.056,0.052,0.033,0.065,0.048,0.14,0.035,0.032,0.038,0.045,0.048,0.043,0.044,0.046,0.042,0.051,0.053,0.073,0.039,0.035,0.046,0.066,0.053	-0.01
rs77559646-vs-non-carriers_6v43	NORMAL	ReadsOnTargetAndJunctionCounts	A3SS	5217	ENSG00000146205	ANO7	chr2	+	241212015	241212205	241212094	241212205	241210467	241210570	.	.	5217	340,343,254,320,68,327	0,0,0,0,0,0	149,329,373,287,389,581,128,329,170,364,286,310,182,376,240,50,115,343,132,140,52,125,440,45,60,32,184,200,305,220,307,270,105,220,128,148,163,299,209,450,462,245,224	0,0,0,0,0,0,0,0,0,0,0,1,0,0,0,0,0,0,0,0,0,0,0,0,0,0,0,0,0,0,0,0,0,0,0,0,0,0,0,0,0,0,0	178	99	1	1	1.0,1.0,1.0,1.0,1.0,1.0	1.0,1.0,1.0,1.0,1.0,1.0,1.0,1.0,1.0,1.0,1.0,0.994,1.0,1.0,1.0,1.0,1.0,1.0,1.0,1.0,1.0,1.0,1.0,1.0,1.0,1.0,1.0,1.0,1.0,1.0,1.0,1.0,1.0,1.0,1.0,1.0,1.0,1.0,1.0,1.0,1.0,1.0,1.0	0
rs77559646-vs-non-carriers_6v43	NORMAL	ReadsOnTargetAndJunctionCounts	A3SS	5219	ENSG00000146205	ANO7	chr2	+	241212064	241212201	241212093	241212201	241210467	241210570	.	.	5219	27,21,10,16,5,22	303,315,241,297,63,296	11,21,20,21,47,61,13,24,5,28,26,28,13,35,18,4,9,20,12,7,5,8,25,5,5,7,9,10,17,13,25,17,8,17,8,13,13,33,14,27,34,24,16	134,304,348,264,340,505,114,300,162,328,255,278,164,333,220,45,101,318,118,133,47,113,407,40,55,24,172,187,284,201,277,249,97,198,115,135,149,255,192,420,420,214,201	128	99	1	1	0.064,0.049,0.031,0.04,0.058,0.054	0.06,0.051,0.043,0.058,0.097,0.085,0.081,0.058,0.023,0.062,0.073,0.072,0.058,0.075,0.06,0.064,0.064,0.046,0.073,0.039,0.076,0.052,0.045,0.088,0.066,0.184,0.039,0.04,0.044,0.048,0.065,0.05,0.06,0.062,0.051,0.069,0.063,0.091,0.053,0.047,0.059,0.08,0.058	-0.014
rs77559646-vs-non-carriers_6v43	NORMAL	ReadsOnTargetAndJunctionCounts	A3SS	5220	ENSG00000146205	ANO7	chr2	+	241212064	241212201	241212094	241212201	241210467	241210570	.	.	5220	338,337,253,319,68,326	0,0,0,0,0,0	148,328,372,287,389,578,127,329,169,362,284,308,180,376,240,50,112,342,132,140,52,122,440,45,60,32,182,199,302,216,307,267,105,220,127,148,161,296,209,450,460,242,220	0,0,0,0,0,0,0,0,0,0,0,1,0,0,0,0,0,0,0,0,0,0,0,0,0,0,0,0,0,0,0,0,0,0,0,0,0,0,0,0,0,0,0	129	99	1	1	1.0,1.0,1.0,1.0,1.0,1.0	1.0,1.0,1.0,1.0,1.0,1.0,1.0,1.0,1.0,1.0,1.0,0.996,1.0,1.0,1.0,1.0,1.0,1.0,1.0,1.0,1.0,1.0,1.0,1.0,1.0,1.0,1.0,1.0,1.0,1.0,1.0,1.0,1.0,1.0,1.0,1.0,1.0,1.0,1.0,1.0,1.0,1.0,1.0	0
rs77559646-vs-non-carriers_6v43	NORMAL	ReadsOnTargetAndJunctionCounts	A3SS	5221	ENSG00000146205	ANO7	chr2	+	241212093	241212205	241212094	241212205	241210467	241210570	.	.	5221	311,316,243,303,63,304	0,0,0,0,0,0	137,307,352,266,342,517,114,305,164,334,258,280,167,341,222,46,103,322,120,133,47,114,415,40,55,25,173,189,285,203,282,250,97,203,119,135,150,263,195,423,426,218,204	0,0,0,0,0,0,0,0,0,0,0,1,0,0,0,0,0,0,0,0,0,0,0,0,0,0,0,0,0,0,0,0,0,0,0,0,0,0,0,0,0,0,0	100	99	1	1	1.0,1.0,1.0,1.0,1.0,1.0	1.0,1.0,1.0,1.0,1.0,1.0,1.0,1.0,1.0,1.0,1.0,0.996,1.0,1.0,1.0,1.0,1.0,1.0,1.0,1.0,1.0,1.0,1.0,1.0,1.0,1.0,1.0,1.0,1.0,1.0,1.0,1.0,1.0,1.0,1.0,1.0,1.0,1.0,1.0,1.0,1.0,1.0,1.0	0
rs77559646-vs-non-carriers_6v43	NORMAL	ReadsOnTargetAndJunctionCounts	A3SS	5222	ENSG00000146205	ANO7	chr2	+	241191184	241191251	241191193	241191251	241190056	241190171	.	.	5222	9,5,2,2,1,4	115,186,118,115,27,166	0,0,1,0,1,0,0,0,0,2,0,2,1,1,1,0,0,2,0,1,0,0,0,0,0,0,0,2,1,0,2,0,0,0,0,2,0,0,0,4,2,1,3	40,119,105,106,104,258,52,46,71,135,84,140,56,134,96,30,49,164,59,67,23,42,170,16,17,7,67,91,159,62,141,99,46,84,33,69,67,109,98,182,194,83,96	108	99	1	1	0.067,0.024,0.015,0.016,0.033,0.022	0.0,0.0,0.009,0.0,0.009,0.0,0.0,0.0,0.0,0.013,0.0,0.013,0.016,0.007,0.009,0.0,0.0,0.011,0.0,0.013,0.0,0.0,0.0,0.0,0.0,0.0,0.0,0.02,0.006,0.0,0.013,0.0,0.0,0.0,0.0,0.026,0.0,0.0,0.0,0.02,0.009,0.011,0.028	0.024
rs77559646-vs-non-carriers_6v43	NORMAL	ReadsOnTargetAndJunctionCounts	A3SS	5223	ENSG00000146205	ANO7	chr2	+	241191184	241191251	241191197	241191251	241190056	241190171	.	.	5223	141,211,130,122,28,181	2,6,1,0,0,2	41,123,106,108,111,268,54,46,72,138,90,144,59,141,97,30,49,172,61,71,23,43,173,16,19,7,72,98,161,63,144,100,48,89,38,73,69,115,100,186,205,85,103	1,1,1,2,3,2,1,1,0,0,0,1,0,0,0,1,1,3,0,2,0,0,2,0,0,0,2,2,0,1,0,0,0,1,0,0,0,0,0,0,1,0,0	112	99	1	1	0.984,0.969,0.991,1.0,1.0,0.988	0.973,0.991,0.989,0.979,0.97,0.992,0.979,0.976,1.0,1.0,1.0,0.992,1.0,1.0,1.0,0.964,0.977,0.981,1.0,0.969,1.0,1.0,0.987,1.0,1.0,1.0,0.97,0.977,1.0,0.982,1.0,1.0,1.0,0.987,1.0,1.0,1.0,1.0,1.0,1.0,0.995,1.0,1.0	-0.003
rs77559646-vs-non-carriers_6v43	NORMAL	ReadsOnTargetAndJunctionCounts	A3SS	5225	ENSG00000146205	ANO7	chr2	+	241191193	241191251	241191197	241191251	241190056	241190171	.	.	5225	132,206,128,120,27,177	2,6,1,0,0,2	41,123,105,108,110,268,54,46,72,136,90,142,58,140,96,30,49,170,61,70,23,43,173,16,19,7,72,96,160,63,142,100,48,89,38,71,69,115,100,182,203,84,100	1,1,1,2,3,2,1,1,0,0,0,1,0,0,0,1,1,3,0,2,0,0,2,0,0,0,2,2,0,1,0,0,0,1,0,0,0,0,0,0,1,0,0	103	99	1	1	0.984,0.971,0.992,1.0,1.0,0.988	0.975,0.992,0.99,0.981,0.972,0.992,0.981,0.978,1.0,1.0,1.0,0.993,1.0,1.0,1.0,0.966,0.979,0.982,1.0,0.971,1.0,1.0,0.988,1.0,1.0,1.0,0.972,0.979,1.0,0.984,1.0,1.0,1.0,0.988,1.0,1.0,1.0,1.0,1.0,1.0,0.995,1.0,1.0	-0.003
rs77559646-vs-non-carriers_6v43	NORMAL	ReadsOnTargetAndJunctionCounts	A3SS	5227	ENSG00000146205	ANO7	chr2	+	241207544	241207670	241207573	241207670	241204864	241204955	.	.	5227	4,3,1,4,0,6	184,231,164,165,36,230	1,2,2,5,7,5,2,3,2,4,3,1,1,3,8,1,6,3,4,2,1,0,8,1,0,0,1,2,6,0,4,1,0,1,3,5,6,3,2,9,4,3,3	110,239,232,169,192,418,78,144,109,183,142,206,75,231,132,34,70,245,87,67,33,72,288,44,27,25,117,146,181,92,218,167,63,115,84,105,70,95,112,277,302,162,165	128	99	1	1	0.017,0.01,0.005,0.018,0.0,0.02	0.007,0.006,0.007,0.022,0.027,0.009,0.019,0.016,0.014,0.017,0.016,0.004,0.01,0.01,0.045,0.022,0.062,0.009,0.034,0.023,0.023,0.0,0.021,0.017,0.0,0.0,0.007,0.01,0.025,0.0,0.014,0.005,0.0,0.007,0.027,0.036,0.062,0.024,0.014,0.025,0.01,0.014,0.014	-0.005
rs77559646-vs-non-carriers_6v43	NORMAL	ReadsOnTargetAndJunctionCounts	A3SS	5228	ENSG00000146205	ANO7	chr2	+	241207544	241207670	241207577	241207670	241204864	241204955	.	.	5228	195,235,167,170,36,238	0,1,0,2,0,0	114,247,237,177,200,430,80,148,112,190,146,209,77,237,142,36,79,250,92,70,34,74,301,47,27,25,120,150,187,96,224,171,65,121,87,110,79,101,114,296,310,169,168	0,0,0,1,1,0,0,0,0,0,0,2,2,0,0,0,0,0,0,0,0,0,0,0,0,0,0,0,0,0,0,0,0,0,0,0,0,0,1,0,0,0,0	132	99	1	1	1.0,0.994,1.0,0.985,1.0,1.0	1.0,1.0,1.0,0.993,0.993,1.0,1.0,1.0,1.0,1.0,1.0,0.987,0.967,1.0,1.0,1.0,1.0,1.0,1.0,1.0,1.0,1.0,1.0,1.0,1.0,1.0,1.0,1.0,1.0,1.0,1.0,1.0,1.0,1.0,1.0,1.0,1.0,1.0,0.988,1.0,1.0,1.0,1.0	-0.002
rs77559646-vs-non-carriers_6v43	NORMAL	ReadsOnTargetAndJunctionCounts	A3SS	5229	ENSG00000146205	ANO7	chr2	+	241207573	241207682	241207577	241207682	241204864	241204955	.	.	5229	191,232,166,166,36,232	0,1,0,2,0,0	113,245,235,172,193,425,78,145,110,186,143,208,76,234,134,35,73,247,88,68,33,74,293,46,27,25,119,148,181,96,220,170,65,120,84,105,73,98,112,287,306,166,165	0,0,0,1,1,0,0,0,0,0,0,2,2,0,0,0,0,0,0,0,0,0,0,0,0,0,0,0,0,0,0,0,0,0,0,0,0,0,1,0,0,0,0	103	99	1	1	1.0,0.996,1.0,0.988,1.0,1.0	1.0,1.0,1.0,0.994,0.995,1.0,1.0,1.0,1.0,1.0,1.0,0.99,0.973,1.0,1.0,1.0,1.0,1.0,1.0,1.0,1.0,1.0,1.0,1.0,1.0,1.0,1.0,1.0,1.0,1.0,1.0,1.0,1.0,1.0,1.0,1.0,1.0,1.0,0.991,1.0,1.0,1.0,1.0	-0.001
rs77559646-vs-non-carriers_6v43	NORMAL	ReadsOnTargetAndJunctionCounts	A3SS	5234	ENSG00000146205	ANO7	chr2	+	241214780	241214902	241214804	241214902	241212571	241212626	.	.	5234	30,29,13,25,5,18	251,280,152,183,50,237	9,29,25,23,27,49,12,18,22,28,22,25,9,34,18,1,10,26,14,16,1,14,42,7,4,1,15,18,27,8,30,22,7,15,14,8,13,19,15,35,35,24,18	132,226,229,195,254,413,93,205,108,257,206,199,112,337,153,47,97,267,100,93,34,85,355,36,36,39,154,131,271,144,238,193,90,110,88,95,132,205,166,321,328,174,204	123	99	1	1	0.088,0.077,0.064,0.099,0.074,0.058	0.052,0.094,0.081,0.087,0.079,0.087,0.094,0.066,0.141,0.081,0.079,0.092,0.061,0.075,0.087,0.017,0.077,0.073,0.101,0.122,0.023,0.117,0.087,0.135,0.082,0.02,0.073,0.1,0.074,0.043,0.092,0.084,0.059,0.099,0.114,0.063,0.073,0.069,0.068,0.081,0.079,0.1,0.066	-0.003
rs77559646-vs-non-carriers_6v43	NORMAL	ReadsOnTargetAndJunctionCounts	A3SS	5235	ENSG00000146205	ANO7	chr2	+	241224560	241224688	241224625	241224688	241224239	241224484	.	.	5235	245,214,132,174,79,213	0,0,0,0,0,0	110,178,199,184,281,359,97,379,113,155,201,149,125,270,98,36,77,185,111,109,32,76,287,45,32,21,96,140,153,85,189,215,59,135,116,98,99,260,111,305,309,131,110	0,0,0,0,0,0,0,0,0,0,0,0,0,0,0,0,0,0,0,0,0,1,0,0,0,0,0,0,0,0,0,0,0,0,0,0,0,0,0,0,0,4,0	164	99	1	1	1.0,1.0,1.0,1.0,1.0,1.0	1.0,1.0,1.0,1.0,1.0,1.0,1.0,1.0,1.0,1.0,1.0,1.0,1.0,1.0,1.0,1.0,1.0,1.0,1.0,1.0,1.0,0.979,1.0,1.0,1.0,1.0,1.0,1.0,1.0,1.0,1.0,1.0,1.0,1.0,1.0,1.0,1.0,1.0,1.0,1.0,1.0,0.952,1.0	0.002
rs77559646-vs-non-carriers_6v43	NORMAL	ReadsOnTargetAndJunctionCounts	A3SS	5236	ENSG00000146205	ANO7	chr2	+	241200088	241200225	241200091	241200225	241199318	241199423	.	.	5236	103,92,49,94,9,100	0,0,0,0,0,0	53,144,165,86,146,279,43,80,71,124,102,133,87,132,99,22,54,162,60,56,23,39,202,26,24,20,96,93,128,75,124,100,34,104,46,53,53,86,82,195,179,93,101	0,0,0,0,0,0,0,0,0,0,0,0,0,0,0,0,0,1,0,0,0,0,0,0,0,0,0,0,0,0,0,0,0,0,0,0,0,0,0,1,0,0,0	102	99	1	1	1.0,1.0,1.0,1.0,1.0,1.0	1.0,1.0,1.0,1.0,1.0,1.0,1.0,1.0,1.0,1.0,1.0,1.0,1.0,1.0,1.0,1.0,1.0,0.994,1.0,1.0,1.0,1.0,1.0,1.0,1.0,1.0,1.0,1.0,1.0,1.0,1.0,1.0,1.0,1.0,1.0,1.0,1.0,1.0,1.0,0.995,1.0,1.0,1.0	0
rs77559646-vs-non-carriers_6v43	NORMAL	ReadsOnTargetAndJunctionCounts	A3SS	5238	ENSG00000146205	ANO7	chr2	+	241200088	241200208	241200103	241200208	241199318	241199423	.	.	5238	147,159,94,138,17,150	0,0,0,0,0,0	75,194,222,121,183,371,63,117,90,190,142,179,109,181,123,29,67,220,77,73,31,54,251,30,31,32,123,130,180,94,183,148,48,128,60,80,76,124,105,267,244,139,142	0,0,0,0,0,0,0,0,0,0,0,0,0,0,0,0,0,0,1,0,0,0,0,0,0,0,0,0,0,0,0,0,0,0,0,0,0,0,0,0,0,0,1	114	99	1	1	1.0,1.0,1.0,1.0,1.0,1.0	1.0,1.0,1.0,1.0,1.0,1.0,1.0,1.0,1.0,1.0,1.0,1.0,1.0,1.0,1.0,1.0,1.0,1.0,0.985,1.0,1.0,1.0,1.0,1.0,1.0,1.0,1.0,1.0,1.0,1.0,1.0,1.0,1.0,1.0,1.0,1.0,1.0,1.0,1.0,1.0,1.0,1.0,0.992	0.001
rs77559646-vs-non-carriers_6v43	NORMAL	ReadsOnTargetAndJunctionCounts	A3SS	5239	ENSG00000146205	ANO7	chr2	+	241224560	241224688	241224625	241224688	241223716	241223955	.	.	5239	245,216,132,174,79,213	0,0,0,3,0,0	110,179,208,184,283,359,98,380,113,155,201,150,125,271,98,36,77,185,112,109,32,76,287,45,32,21,96,140,153,85,189,215,59,136,116,98,99,261,111,307,310,140,110	0,0,39,1,4,0,1,3,0,3,2,1,0,0,1,0,0,0,0,0,0,0,0,0,0,0,0,0,1,2,2,0,0,0,0,0,0,0,0,0,1,21,1	164	99	1	1	1.0,1.0,1.0,0.972,1.0,1.0	1.0,1.0,0.763,0.991,0.977,1.0,0.983,0.987,1.0,0.969,0.984,0.989,1.0,1.0,0.983,1.0,1.0,1.0,1.0,1.0,1.0,1.0,1.0,1.0,1.0,1.0,1.0,1.0,0.989,0.962,0.983,1.0,1.0,1.0,1.0,1.0,1.0,1.0,1.0,1.0,0.995,0.801,0.985	0.011
rs77559646-vs-non-carriers_6v43	NORMAL	ReadsOnTargetAndJunctionCounts	A3SS	5240	ENSG00000146205	ANO7	chr2	+	241217685	241217891	241217693	241217891	241216183	241216238	.	.	5240	119,99,59,103,34,90	0,0,0,0,0,0	48,80,121,89,107,192,45,77,52,79,86,74,61,154,47,14,38,114,39,58,15,42,159,19,5,6,42,62,125,51,93,72,33,62,37,40,49,80,45,112,120,71,63	0,0,0,0,0,0,0,0,0,0,0,0,0,0,0,0,0,0,0,0,0,0,0,2,0,0,0,0,0,0,0,0,0,0,0,0,0,0,0,0,0,0,0	107	99	1	1	1.0,1.0,1.0,1.0,1.0,1.0	1.0,1.0,1.0,1.0,1.0,1.0,1.0,1.0,1.0,1.0,1.0,1.0,1.0,1.0,1.0,1.0,1.0,1.0,1.0,1.0,1.0,1.0,1.0,0.898,1.0,1.0,1.0,1.0,1.0,1.0,1.0,1.0,1.0,1.0,1.0,1.0,1.0,1.0,1.0,1.0,1.0,1.0,1.0	0.002
rs77559646-vs-non-carriers_6v43	NORMAL	ReadsOnTargetAndJunctionCounts	A3SS	5241	ENSG00000146205	ANO7	chr2	+	241210467	241210570	241210484	241210570	241210294	241210393	.	.	5241	270,286,227,249,53,295	0,0,0,0,0,0	108,281,344,243,313,475,83,244,110,256,194,235,125,277,178,35,106,304,112,118,46,87,352,42,44,25,158,208,268,157,285,198,85,164,113,129,132,250,154,410,400,201,194	0,0,0,0,0,0,0,0,0,0,0,1,0,0,0,0,0,0,0,0,0,0,0,0,1,0,0,2,0,0,0,1,0,0,0,0,0,0,0,0,0,0,0	116	99	1	1	1.0,1.0,1.0,1.0,1.0,1.0	1.0,1.0,1.0,1.0,1.0,1.0,1.0,1.0,1.0,1.0,1.0,0.995,1.0,1.0,1.0,1.0,1.0,1.0,1.0,1.0,1.0,1.0,1.0,1.0,0.974,1.0,1.0,0.989,1.0,1.0,1.0,0.994,1.0,1.0,1.0,1.0,1.0,1.0,1.0,1.0,1.0,1.0,1.0	0.001
rs77559646-vs-non-carriers_6v43	NORMAL	ReadsOnTargetAndJunctionCounts	A3SS	5243	ENSG00000146205	ANO7	chr2	+	241210467	241210570	241210533	241210570	241210294	241210393	.	.	5243	267,289,224,248,52,288	0,0,0,0,0,0	107,276,337,244,312,470,82,241,108,255,192,229,118,273,177,33,107,298,111,113,46,87,347,42,44,25,157,210,262,153,285,192,83,159,110,123,123,249,153,407,392,201,191	0,0,0,0,0,0,0,0,0,0,0,0,0,0,0,0,0,0,0,0,0,0,0,0,0,0,0,0,0,0,0,0,0,0,0,0,2,0,0,0,0,0,0	165	99	1	1	1.0,1.0,1.0,1.0,1.0,1.0	1.0,1.0,1.0,1.0,1.0,1.0,1.0,1.0,1.0,1.0,1.0,1.0,1.0,1.0,1.0,1.0,1.0,1.0,1.0,1.0,1.0,1.0,1.0,1.0,1.0,1.0,1.0,1.0,1.0,1.0,1.0,1.0,1.0,1.0,1.0,1.0,0.974,1.0,1.0,1.0,1.0,1.0,1.0	0.001
rs77559646-vs-non-carriers_6v43	NORMAL	ReadsOnTargetAndJunctionCounts	A3SS	5244	ENSG00000146205	ANO7	chr2	+	241223185	241223357	241223225	241223357	241217693	241217891	.	.	5244	94,80,69,78,24,72	0,0,0,0,0,0	24,76,77,70,93,111,34,95,31,77,64,61,55,89,33,15,40,54,33,33,8,34,115,6,7,7,22,43,72,37,56,44,31,26,45,22,44,71,41,108,88,62,48	0,0,0,0,0,0,0,0,0,0,0,0,0,0,0,0,0,0,0,0,0,0,0,0,0,0,0,0,0,0,0,0,0,0,0,0,0,0,0,0,0,1,0	139	99	1	1	1.0,1.0,1.0,1.0,1.0,1.0	1.0,1.0,1.0,1.0,1.0,1.0,1.0,1.0,1.0,1.0,1.0,1.0,1.0,1.0,1.0,1.0,1.0,1.0,1.0,1.0,1.0,1.0,1.0,1.0,1.0,1.0,1.0,1.0,1.0,1.0,1.0,1.0,1.0,1.0,1.0,1.0,1.0,1.0,1.0,1.0,1.0,0.978,1.0	0.001
rs77559646-vs-non-carriers_6v43	NORMAL	ReadsOnTargetAndJunctionCounts	A3SS	5245	ENSG00000146205	ANO7	chr2	+	241209210	241209428	241209325	241209428	241207544	241207670	.	.	5245	162,169,103,131,22,152	3,0,0,0,0,3	77,170,177,106,146,270,60,103,69,138,135,119,72,148,100,27,50,162,65,63,33,37,196,23,16,22,88,103,150,73,150,106,37,109,49,58,63,124,86,182,175,103,120	0,3,1,0,1,0,0,0,0,4,0,2,0,4,0,0,0,0,0,1,0,2,0,0,0,1,0,0,1,0,0,1,0,1,0,0,0,1,2,0,2,3,0	214	99	1	1	0.962,1.0,1.0,1.0,1.0,0.959	1.0,0.963,0.988,1.0,0.985,1.0,1.0,1.0,1.0,0.941,1.0,0.965,1.0,0.945,1.0,1.0,1.0,1.0,1.0,0.967,1.0,0.895,1.0,1.0,1.0,0.911,1.0,1.0,0.986,1.0,1.0,0.98,1.0,0.981,1.0,1.0,1.0,0.983,0.952,1.0,0.976,0.941,1.0	0.002
rs77559646-vs-non-carriers_6v43	NORMAL	ReadsOnTargetAndJunctionCounts	A3SS	5246	ENSG00000146205	ANO7	chr2	+	241209210	241209428	241209284	241209428	241207544	241207670	.	.	5246	20,14,13,26,2,17	74,122,78,63,12,83	8,27,19,20,19,45,6,10,9,17,16,15,10,12,18,3,3,10,9,9,8,1,36,4,1,1,10,12,21,9,14,19,6,25,2,11,12,12,15,23,19,17,20	48,96,87,63,111,170,34,54,55,86,77,86,40,95,74,17,36,116,36,43,20,23,111,11,14,6,45,62,89,38,95,73,21,64,33,41,47,76,39,102,96,60,59	173	99	1	1	0.134,0.062,0.087,0.191,0.087,0.105	0.087,0.139,0.111,0.154,0.089,0.132,0.092,0.096,0.086,0.102,0.106,0.091,0.125,0.067,0.122,0.092,0.046,0.047,0.125,0.107,0.186,0.024,0.157,0.172,0.039,0.087,0.113,0.1,0.119,0.119,0.078,0.13,0.141,0.183,0.034,0.133,0.127,0.083,0.18,0.114,0.102,0.14,0.162	0.001
rs77559646-vs-non-carriers_6v43	NORMAL	ReadsOnTargetAndJunctionCounts	A3SS	5247	ENSG00000146205	ANO7	chr2	+	241209284	241209428	241209325	241209428	241207544	241207670	.	.	5247	175,217,125,128,24,167	3,0,0,0,0,3	92,186,194,121,183,299,71,122,97,161,153,143,79,179,122,31,61,199,72,75,33,48,217,24,22,24,97,117,168,79,184,124,43,114,61,67,75,148,80,201,202,116,126	0,3,1,0,1,0,0,0,0,4,0,2,0,4,0,0,0,0,0,1,0,2,0,0,0,1,0,0,1,0,0,1,0,1,0,0,0,1,2,0,2,3,0	140	99	1	1	0.976,1.0,1.0,1.0,1.0,0.975	1.0,0.978,0.993,1.0,0.992,1.0,1.0,1.0,1.0,0.966,1.0,0.981,1.0,0.969,1.0,1.0,1.0,1.0,1.0,0.981,1.0,0.944,1.0,1.0,1.0,0.944,1.0,1.0,0.992,1.0,1.0,0.989,1.0,0.988,1.0,1.0,1.0,0.991,0.966,1.0,0.986,0.965,1.0	0.001
Set	Condition	Evidence	Event	ID	GeneID	geneSymbol	chr	strand	longExonStart_0base	longExonEnd	shortES	shortEE	flankingES	flankingEE	mxe.dummycol.1	mxe.dummycol.2	ID	IJC_SAMPLE_1	SJC_SAMPLE_1	IJC_SAMPLE_2	SJC_SAMPLE_2	IncFormLen	SkipFormLen	PValue	FDR	IncLevel1	IncLevel2	IncLevelDifference
rs77559646-vs-non-carriers_6v43	NORMAL	JunctionCountOnly	A5SS	3021	ENSG00000146205	ANO7	chr2	+	241201297	241201524	241201297	241201355	241202193	241202304	.	.	3021	108,159,54,74,17,59	98,134,105,108,23,139	18,47,21,19,121,86,42,10,12,21,15,32,14,25,12,5,22,74,16,14,3,7,44,7,11,1,16,34,24,18,25,13,11,45,23,30,37,65,9,45,109,20,46	74,159,201,125,142,256,63,109,99,173,132,148,82,178,158,26,40,170,67,55,19,56,270,33,16,23,99,101,155,111,195,139,60,90,67,78,59,124,120,270,197,132,107	198	99	8.20198e-09	0.000325036	0.355,0.372,0.205,0.255,0.27,0.175	0.108,0.129,0.05,0.071,0.299,0.144,0.25,0.044,0.057,0.057,0.054,0.098,0.079,0.066,0.037,0.088,0.216,0.179,0.107,0.113,0.073,0.059,0.075,0.096,0.256,0.021,0.075,0.144,0.072,0.075,0.06,0.045,0.084,0.2,0.146,0.161,0.239,0.208,0.036,0.077,0.217,0.07,0.177	0.158
rs77559646-vs-non-carriers_6v43	NORMAL	JunctionCountOnly	A5SS	3022	ENSG00000146205	ANO7	chr2	+	241214804	241215001	241214804	241214870	241216092	241216205	.	.	3022	52,75,47,46,12,50	0,0,0,0,0,0	24,60,67,59,64,87,24,35,48,49,45,52,26,62,62,7,13,53,18,22,10,24,85,11,15,5,51,27,57,15,73,53,28,19,27,36,34,44,48,74,80,54,58	0,0,0,0,0,0,0,0,0,0,0,0,0,0,0,0,0,0,1,0,0,0,0,0,0,0,0,0,0,0,0,0,0,0,0,0,0,0,0,0,0,0,0	198	99	1	1	1.0,1.0,1.0,1.0,1.0,1.0	1.0,1.0,1.0,1.0,1.0,1.0,1.0,1.0,1.0,1.0,1.0,1.0,1.0,1.0,1.0,1.0,1.0,1.0,0.9,1.0,1.0,1.0,1.0,1.0,1.0,1.0,1.0,1.0,1.0,1.0,1.0,1.0,1.0,1.0,1.0,1.0,1.0,1.0,1.0,1.0,1.0,1.0,1.0	0.002
rs77559646-vs-non-carriers_6v43	NORMAL	JunctionCountOnly	A5SS	3023	ENSG00000146205	ANO7	chr2	+	241214804	241215001	241214804	241214891	241216092	241216205	.	.	3023	56,79,54,46,13,58	0,0,0,0,0,0	26,61,79,62,64,93,25,37,47,53,44,54,31,63,65,7,15,54,18,16,11,26,90,10,15,4,56,29,59,20,76,59,24,18,26,38,34,52,50,79,94,48,69	0,0,0,0,0,1,0,0,0,0,0,0,0,0,0,0,0,0,0,0,0,0,1,0,0,0,0,0,0,0,0,0,0,0,0,0,0,0,0,0,0,0,0	198	99	1	1	1.0,1.0,1.0,1.0,1.0,1.0	1.0,1.0,1.0,1.0,1.0,0.979,1.0,1.0,1.0,1.0,1.0,1.0,1.0,1.0,1.0,1.0,1.0,1.0,1.0,1.0,1.0,1.0,0.978,1.0,1.0,1.0,1.0,1.0,1.0,1.0,1.0,1.0,1.0,1.0,1.0,1.0,1.0,1.0,1.0,1.0,1.0,1.0,1.0	0.001
rs77559646-vs-non-carriers_6v43	NORMAL	JunctionCountOnly	A5SS	3024	ENSG00000146205	ANO7	chr2	+	241214804	241215001	241214804	241214902	241216092	241216205	.	.	3024	42,69,47,38,11,49	170,128,92,106,38,122	24,58,69,52,55,77,21,35,34,40,37,44,27,47,60,10,14,47,12,13,12,22,67,9,13,5,53,25,57,15,62,46,23,11,24,35,31,50,46,65,80,38,66	69,89,148,113,131,282,54,110,66,135,104,93,65,172,82,15,44,147,60,64,22,38,214,23,11,18,77,65,128,59,139,113,48,90,54,55,55,126,101,179,174,111,79	197	99	1	1	0.11,0.213,0.204,0.153,0.127,0.168	0.149,0.247,0.19,0.188,0.174,0.121,0.163,0.138,0.206,0.13,0.152,0.192,0.173,0.121,0.269,0.251,0.138,0.138,0.091,0.093,0.215,0.225,0.136,0.164,0.373,0.122,0.257,0.162,0.183,0.113,0.183,0.17,0.194,0.058,0.183,0.242,0.221,0.166,0.186,0.154,0.188,0.147,0.296	-0.016
rs77559646-vs-non-carriers_6v43	NORMAL	JunctionCountOnly	A5SS	3025	ENSG00000146205	ANO7	chr2	+	241214780	241214902	241214780	241214870	241216092	241216205	.	.	3025	190,148,105,121,40,137	0,0,0,0,0,0	75,105,167,135,153,315,60,117,86,159,119,112,71,196,95,16,49,167,72,77,22,47,247,27,15,19,88,75,148,64,166,133,56,100,64,64,66,136,114,203,201,131,92	0,0,0,0,0,0,0,0,0,0,0,0,0,0,0,0,0,0,1,0,0,0,0,0,0,0,0,0,0,0,0,0,0,0,0,0,0,0,0,0,0,0,0	130	99	1	1	1.0,1.0,1.0,1.0,1.0,1.0	1.0,1.0,1.0,1.0,1.0,1.0,1.0,1.0,1.0,1.0,1.0,1.0,1.0,1.0,1.0,1.0,1.0,1.0,0.982,1.0,1.0,1.0,1.0,1.0,1.0,1.0,1.0,1.0,1.0,1.0,1.0,1.0,1.0,1.0,1.0,1.0,1.0,1.0,1.0,1.0,1.0,1.0,1.0	0
rs77559646-vs-non-carriers_6v43	NORMAL	JunctionCountOnly	A5SS	3026	ENSG00000146205	ANO7	chr2	+	241214780	241214902	241214780	241214891	241216092	241216205	.	.	3026	187,144,100,116,40,135	0,0,0,0,0,0	73,98,160,129,142,306,59,114,80,153,112,105,70,189,90,16,46,158,66,71,22,44,240,25,14,18,85,73,140,64,156,128,52,97,58,60,62,133,108,197,195,123,87	0,0,0,0,0,1,0,0,0,0,0,0,0,0,0,0,0,0,0,0,0,0,1,0,0,0,0,0,0,0,0,0,0,0,0,0,0,0,0,0,0,0,0	109	99	1	1	1.0,1.0,1.0,1.0,1.0,1.0	1.0,1.0,1.0,1.0,1.0,0.996,1.0,1.0,1.0,1.0,1.0,1.0,1.0,1.0,1.0,1.0,1.0,1.0,1.0,1.0,1.0,1.0,0.995,1.0,1.0,1.0,1.0,1.0,1.0,1.0,1.0,1.0,1.0,1.0,1.0,1.0,1.0,1.0,1.0,1.0,1.0,1.0,1.0	0
rs77559646-vs-non-carriers_6v43	NORMAL	JunctionCountOnly	A5SS	3028	ENSG00000146205	ANO7	chr2	+	241190084	241190194	241190084	241190171	241191193	241191251	.	.	3028	6,16,4,5,0,7	115,186,118,115,27,166	5,7,3,9,6,12,7,6,3,3,5,8,3,5,3,0,2,9,1,3,2,1,12,1,2,1,7,4,2,2,3,7,2,1,5,3,0,5,8,9,15,5,3	40,119,105,106,104,258,52,46,71,135,84,140,56,134,96,30,49,164,59,67,23,42,170,16,17,7,67,91,159,62,141,99,46,84,33,69,67,109,98,182,194,83,96	121	99	1	1	0.041,0.066,0.027,0.034,0.0,0.033	0.093,0.046,0.023,0.065,0.045,0.037,0.099,0.096,0.033,0.018,0.046,0.045,0.042,0.03,0.025,0.0,0.032,0.043,0.014,0.035,0.066,0.019,0.055,0.049,0.088,0.105,0.079,0.035,0.01,0.026,0.017,0.055,0.034,0.01,0.11,0.034,0.0,0.036,0.063,0.039,0.059,0.047,0.025	-0.011
rs77559646-vs-non-carriers_6v43	NORMAL	JunctionCountOnly	A5SS	3029	ENSG00000146205	ANO7	chr2	+	241190084	241190171	241190084	241190111	241191193	241191251	.	.	3029	143,244,140,141,36,209	0,0,2,0,0,2	49,152,146,131,138,330,72,76,109,191,112,171,71,179,129,39,59,217,71,92,29,60,218,19,22,13,95,125,203,90,183,125,57,107,51,84,82,143,122,251,253,113,128	0,0,2,0,1,1,0,0,0,0,0,0,0,0,0,0,0,0,0,0,0,0,0,0,0,0,0,0,0,0,0,0,2,1,0,0,0,0,1,0,0,0,0	158	99	1	1	1.0,1.0,0.978,1.0,1.0,0.985	1.0,1.0,0.979,1.0,0.989,0.995,1.0,1.0,1.0,1.0,1.0,1.0,1.0,1.0,1.0,1.0,1.0,1.0,1.0,1.0,1.0,1.0,1.0,1.0,1.0,1.0,1.0,1.0,1.0,1.0,1.0,1.0,0.947,0.985,1.0,1.0,1.0,1.0,0.987,1.0,1.0,1.0,1.0	-0.003
rs77559646-vs-non-carriers_6v43	NORMAL	JunctionCountOnly	A5SS	3031	ENSG00000146205	ANO7	chr2	+	241200091	241200225	241200091	241200208	241201297	241201524	.	.	3031	224,276,187,197,23,229	0,0,0,0,0,0	128,233,264,162,216,420,90,185,131,244,182,223,126,209,158,59,90,317,94,87,27,78,342,30,34,29,163,167,217,129,248,185,101,140,93,122,103,233,140,347,298,213,186	0,0,0,0,0,0,0,0,0,0,0,1,0,0,0,0,0,0,0,0,0,0,0,0,0,0,0,0,0,0,0,0,0,0,0,0,0,0,0,0,0,0,0	115	99	1	1	1.0,1.0,1.0,1.0,1.0,1.0	1.0,1.0,1.0,1.0,1.0,1.0,1.0,1.0,1.0,1.0,1.0,0.995,1.0,1.0,1.0,1.0,1.0,1.0,1.0,1.0,1.0,1.0,1.0,1.0,1.0,1.0,1.0,1.0,1.0,1.0,1.0,1.0,1.0,1.0,1.0,1.0,1.0,1.0,1.0,1.0,1.0,1.0,1.0	0
rs77559646-vs-non-carriers_6v43	NORMAL	JunctionCountOnly	A5SS	3032	ENSG00000146205	ANO7	chr2	+	241207573	241207682	241207573	241207670	241209284	241209428	.	.	3032	13,5,7,6,0,8	74,122,78,63,12,83	4,9,11,6,6,12,5,5,3,11,8,4,2,6,10,3,6,9,2,7,4,2,19,3,0,0,8,10,10,9,12,9,4,7,1,2,7,12,4,23,10,12,2	48,96,87,63,111,170,34,54,55,86,77,86,40,95,74,17,36,116,36,43,20,23,111,11,14,6,45,62,89,38,95,73,21,64,33,41,47,76,39,102,96,60,59	110	99	1	1	0.137,0.036,0.075,0.079,0.0,0.08	0.07,0.078,0.102,0.079,0.046,0.06,0.117,0.077,0.047,0.103,0.086,0.04,0.043,0.054,0.108,0.137,0.13,0.065,0.048,0.128,0.153,0.073,0.133,0.197,0.0,0.0,0.138,0.127,0.092,0.176,0.102,0.1,0.146,0.09,0.027,0.042,0.118,0.124,0.085,0.169,0.086,0.153,0.03	-0.025
rs77559646-vs-non-carriers_6v43	NORMAL	JunctionCountOnly	A5SS	3033	ENSG00000146205	ANO7	chr2	+	241209500	241209635	241209500	241209634	241210294	241210365	.	.	3033	101,105,63,85,23,93	0,0,0,0,0,0	34,93,88,76,100,176,32,65,30,74,81,75,46,69,51,14,40,102,38,30,12,23,133,31,14,10,35,63,92,57,109,52,43,47,44,27,57,85,33,132,146,71,47	1,0,0,0,0,0,0,0,0,0,0,0,0,0,0,0,0,0,0,0,0,0,0,0,0,0,0,0,0,0,0,0,0,0,0,0,0,0,0,0,0,0,0	99	99	1	1	1.0,1.0,1.0,1.0,1.0,1.0	0.971,1.0,1.0,1.0,1.0,1.0,1.0,1.0,1.0,1.0,1.0,1.0,1.0,1.0,1.0,1.0,1.0,1.0,1.0,1.0,1.0,1.0,1.0,1.0,1.0,1.0,1.0,1.0,1.0,1.0,1.0,1.0,1.0,1.0,1.0,1.0,1.0,1.0,1.0,1.0,1.0,1.0,1.0	0.001
rs77559646-vs-non-carriers_6v43	NORMAL	JunctionCountOnly	A5SS	3034	ENSG00000146205	ANO7	chr2	+	241209500	241209634	241209500	241209558	241210294	241210365	.	.	3034	132,133,62,102,24,138	0,1,0,0,0,0	61,120,124,144,124,273,55,91,93,157,115,87,102,183,86,27,39,138,58,48,20,38,182,31,14,14,75,85,153,78,166,118,42,82,51,47,76,112,64,187,149,97,92	0,0,0,0,0,0,1,0,0,0,1,0,0,0,0,0,0,0,0,0,0,0,0,0,0,0,0,0,0,0,0,0,0,0,0,0,0,0,0,0,0,0,0	174	99	1	1	1.0,0.987,1.0,1.0,1.0,1.0	1.0,1.0,1.0,1.0,1.0,1.0,0.969,1.0,1.0,1.0,0.985,1.0,1.0,1.0,1.0,1.0,1.0,1.0,1.0,1.0,1.0,1.0,1.0,1.0,1.0,1.0,1.0,1.0,1.0,1.0,1.0,1.0,1.0,1.0,1.0,1.0,1.0,1.0,1.0,1.0,1.0,1.0,1.0	-0.001
rs77559646-vs-non-carriers_6v43	NORMAL	JunctionCountOnly	A5SS	3036	ENSG00000146205	ANO7	chr2	+	241209497	241209635	241209497	241209558	241210294	241210365	.	.	3036	233,238,125,187,47,231	0,1,0,0,0,0	94,213,212,220,224,449,87,156,123,231,196,162,148,252,137,41,79,240,96,78,32,61,315,62,28,24,110,148,245,135,275,170,85,129,95,74,133,197,97,319,295,168,139	0,0,0,0,0,0,1,0,0,0,1,0,0,0,0,0,0,0,0,0,0,0,0,0,0,0,0,0,0,0,0,0,0,0,0,0,0,0,0,0,0,0,0	175	99	1	1	1.0,0.993,1.0,1.0,1.0,1.0	1.0,1.0,1.0,1.0,1.0,1.0,0.98,1.0,1.0,1.0,0.991,1.0,1.0,1.0,1.0,1.0,1.0,1.0,1.0,1.0,1.0,1.0,1.0,1.0,1.0,1.0,1.0,1.0,1.0,1.0,1.0,1.0,1.0,1.0,1.0,1.0,1.0,1.0,1.0,1.0,1.0,1.0,1.0	0
rs77559646-vs-non-carriers_6v43	NORMAL	JunctionCountOnly	A5SS	3037	ENSG00000146205	ANO7	chr2	+	241202193	241202335	241202193	241202304	241203332	241203498	.	.	3037	9,11,7,8,4,32	117,142,101,106,24,144	8,14,21,11,16,16,10,18,5,13,8,9,8,13,17,0,1,6,9,5,2,7,30,7,1,2,6,11,17,13,21,11,5,20,5,8,9,8,10,31,27,11,7	35,125,159,101,158,200,46,89,60,130,92,105,62,159,106,23,41,146,52,28,12,53,199,24,21,21,85,91,129,84,150,97,42,90,44,61,58,123,64,194,214,117,84	129	99	1	1	0.056,0.056,0.051,0.055,0.113,0.146	0.149,0.079,0.092,0.077,0.072,0.058,0.143,0.134,0.06,0.071,0.063,0.062,0.09,0.059,0.11,0.0,0.018,0.031,0.117,0.121,0.113,0.092,0.104,0.183,0.035,0.068,0.051,0.085,0.092,0.106,0.097,0.08,0.084,0.146,0.08,0.091,0.106,0.048,0.107,0.109,0.088,0.067,0.06	-0.007
rs77559646-vs-non-carriers_6v43	NORMAL	JunctionCountOnly	A5SS	3038	ENSG00000146205	ANO7	chr2	+	241223185	241223781	241223185	241223276	241223904	241223955	.	.	3038	542,404,295,423,118,382	0,2,0,1,2,2	215,375,377,411,568,746,168,536,223,403,358,311,280,511,263,74,181,342,154,178,67,179,609,88,56,39,175,213,399,216,386,290,135,181,208,197,221,385,252,577,544,324,237	0,2,1,0,0,1,2,1,0,0,1,0,0,2,0,0,0,0,0,0,0,0,0,1,0,0,2,0,2,0,2,0,1,0,2,2,0,0,0,0,0,0,0	198	99	1	1	1.0,0.99,1.0,0.995,0.967,0.99	1.0,0.989,0.995,1.0,1.0,0.997,0.977,0.996,1.0,1.0,0.994,1.0,1.0,0.992,1.0,1.0,1.0,1.0,1.0,1.0,1.0,1.0,1.0,0.978,1.0,1.0,0.978,1.0,0.99,1.0,0.99,1.0,0.985,1.0,0.981,0.98,1.0,1.0,1.0,1.0,1.0,1.0,1.0	-0.006
rs77559646-vs-non-carriers_6v43	NORMAL	JunctionCountOnly	A5SS	3039	ENSG00000146205	ANO7	chr2	+	241210294	241210393	241210294	241210365	241210467	241210570	.	.	3039	248,272,221,234,48,276	13,7,6,7,1,14	101,269,326,223,294,451,74,241,97,239,180,224,108,251,178,32,106,280,110,111,42,83,329,40,43,28,152,203,245,150,265,184,79,152,110,113,123,243,141,398,375,197,176	5,7,9,5,10,12,3,5,6,4,9,10,9,10,3,2,0,14,2,6,2,0,8,1,1,0,2,4,11,9,6,10,3,9,5,7,15,3,3,5,20,4,10	126	99	1	1	0.937,0.968,0.967,0.963,0.974,0.939	0.941,0.968,0.966,0.972,0.959,0.967,0.951,0.974,0.927,0.979,0.94,0.946,0.904,0.952,0.979,0.926,1.0,0.94,0.977,0.936,0.943,1.0,0.97,0.969,0.971,1.0,0.984,0.976,0.946,0.929,0.972,0.935,0.954,0.93,0.945,0.927,0.866,0.985,0.974,0.984,0.936,0.975,0.933	0.002
rs77559646-vs-non-carriers_6v43	NORMAL	JunctionCountOnly	A5SS	3040	ENSG00000146205	ANO7	chr2	+	241210365	241210570	241210365	241210393	241212093	241212201	.	.	3040	320,340,255,321,65,320	1,0,1,1,0,3	140,320,361,284,367,531,126,309,172,344,279,298,178,361,233,46,106,336,130,137,50,118,435,42,60,24,180,192,302,214,302,268,101,210,123,145,156,276,202,445,444,234,210	0,1,1,0,0,3,0,2,1,4,1,0,0,2,0,0,0,1,0,0,0,0,2,0,0,1,0,0,0,1,2,0,0,1,0,0,0,3,1,0,3,0,0	198	99	1	1	0.994,1.0,0.992,0.994,1.0,0.982	1.0,0.994,0.994,1.0,1.0,0.989,1.0,0.987,0.989,0.977,0.993,1.0,1.0,0.989,1.0,1.0,1.0,0.994,1.0,1.0,1.0,1.0,0.991,1.0,1.0,0.923,1.0,1.0,1.0,0.991,0.987,1.0,1.0,0.991,1.0,1.0,1.0,0.979,0.99,1.0,0.987,1.0,1.0	0
rs77559646-vs-non-carriers_6v43	NORMAL	JunctionCountOnly	A5SS	3042	ENSG00000146205	ANO7	chr2	+	241223716	241223959	241223716	241223955	241224096	241225377	.	.	3042	7,5,5,5,0,3	339,222,166,222,76,234	3,13,10,6,8,17,9,7,4,10,4,5,6,9,4,4,4,2,0,4,1,3,19,2,2,1,2,1,4,2,10,6,3,0,1,6,2,4,1,5,10,9,4	131,219,139,251,352,484,75,301,104,240,213,146,149,298,163,44,140,262,99,113,54,118,388,60,29,17,142,147,278,105,228,181,77,141,114,117,143,214,174,316,353,109,119	102	99	1	1	0.02,0.021,0.028,0.021,0.0,0.012	0.022,0.054,0.065,0.023,0.022,0.033,0.104,0.022,0.036,0.039,0.018,0.032,0.038,0.028,0.023,0.081,0.027,0.007,0.0,0.033,0.018,0.024,0.045,0.031,0.063,0.054,0.013,0.007,0.014,0.018,0.041,0.031,0.036,0.0,0.008,0.047,0.013,0.018,0.006,0.015,0.027,0.074,0.032	-0.014
rs77559646-vs-non-carriers_6v43	NORMAL	JunctionCountOnly	A5SS	3043	ENSG00000146205	ANO7	chr2	+	241188508	241188766	241188508	241188721	241190056	241190171	.	.	3043	176,258,104,131,23,195	0,0,0,0,0,0	100,217,167,163,192,376,97,121,136,215,173,165,89,225,136,34,46,251,79,103,24,54,248,40,23,24,128,154,205,116,233,159,62,95,58,111,86,153,118,320,255,138,168	0,0,0,0,0,0,0,0,0,0,0,0,0,2,0,0,0,0,0,0,0,0,1,0,0,0,0,0,0,0,0,0,0,0,0,0,0,0,0,1,0,0,1	143	99	1	1	1.0,1.0,1.0,1.0,1.0,1.0	1.0,1.0,1.0,1.0,1.0,1.0,1.0,1.0,1.0,1.0,1.0,1.0,1.0,0.987,1.0,1.0,1.0,1.0,1.0,1.0,1.0,1.0,0.994,1.0,1.0,1.0,1.0,1.0,1.0,1.0,1.0,1.0,1.0,1.0,1.0,1.0,1.0,1.0,1.0,0.996,1.0,1.0,0.991	0.001
rs77559646-vs-non-carriers_6v43	NORMAL	JunctionCountOnly	A5SS	3044	ENSG00000146205	ANO7	chr2	+	241216092	241216238	241216092	241216205	241217685	241217891	.	.	3044	222,179,113,172,49,187	0,1,0,0,0,0	90,146,219,182,188,340,81,126,99,152,159,135,98,263,103,23,78,212,80,81,32,68,274,44,11,12,96,105,214,112,172,121,59,108,71,73,80,150,100,226,231,131,117	1,0,1,0,1,2,0,0,0,0,0,0,0,0,0,0,0,0,0,0,0,0,0,0,0,0,0,1,1,0,1,0,0,1,0,0,0,0,0,0,1,2,0	131	99	1	1	1.0,0.993,1.0,1.0,1.0,1.0	0.986,1.0,0.994,1.0,0.993,0.992,1.0,1.0,1.0,1.0,1.0,1.0,1.0,1.0,1.0,1.0,1.0,1.0,1.0,1.0,1.0,1.0,1.0,1.0,1.0,1.0,1.0,0.988,0.994,1.0,0.992,1.0,1.0,0.988,1.0,1.0,1.0,1.0,1.0,1.0,0.994,0.98,1.0	0.001
rs77559646-vs-non-carriers_6v43	NORMAL	JunctionCountOnly	A5SS	3045	ENSG00000146205	ANO7	chr2	+	241214804	241215001	241214804	241214902	241217685	241217891	.	.	3045	38,65,46,33,11,47	8,5,4,0,0,3	20,55,62,48,53,69,18,33,32,39,37,42,25,42,57,9,12,45,10,11,12,22,59,9,12,5,48,22,56,14,61,42,23,10,23,31,31,48,44,62,76,34,61	0,3,2,3,0,4,1,0,3,4,5,2,6,1,1,0,0,7,1,1,0,0,1,0,0,1,0,0,3,0,0,1,1,0,3,1,1,6,0,2,1,2,1	197	99	0.443251	1	0.705,0.867,0.852,1.0,1.0,0.887	1.0,0.902,0.94,0.889,1.0,0.897,0.9,1.0,0.843,0.831,0.788,0.913,0.677,0.955,0.966,1.0,1.0,0.764,0.834,0.847,1.0,1.0,0.967,1.0,1.0,0.715,1.0,1.0,0.904,1.0,1.0,0.955,0.92,1.0,0.794,0.94,0.94,0.801,1.0,0.94,0.974,0.895,0.968	-0.037
rs77559646-vs-non-carriers_6v43	NORMAL	JunctionCountOnly	A5SS	3046	ENSG00000146205	ANO7	chr2	+	241203332	241203498	241203332	241203457	241204864	241204955	.	.	3046	240,294,161,200,42,233	0,3,6,1,0,6	129,257,262,186,199,470,107,130,113,245,225,243,101,263,182,51,66,271,109,78,52,76,326,43,26,27,137,133,271,124,247,185,72,140,77,108,99,195,164,321,317,198,200	4,2,4,1,3,4,0,2,0,2,2,3,1,1,1,2,0,2,3,2,1,3,5,0,0,0,1,1,3,1,7,4,0,2,0,0,1,5,4,1,0,1,5	139	99	1	1	1.0,0.986,0.95,0.993,1.0,0.965	0.958,0.989,0.979,0.993,0.979,0.988,1.0,0.979,1.0,0.989,0.988,0.983,0.986,0.995,0.992,0.948,1.0,0.99,0.963,0.965,0.974,0.947,0.979,1.0,1.0,1.0,0.99,0.99,0.985,0.989,0.962,0.971,1.0,0.98,1.0,1.0,0.986,0.965,0.967,0.996,1.0,0.993,0.966	-0.001
rs77559646-vs-non-carriers_6v43	NORMAL	JunctionCountOnly	A5SS	3048	ENSG00000146205	ANO7	chr2	+	241223718	241223959	241223718	241223781	241224096	241225245	.	.	3048	67,83,37,57,20,64	1,0,0,0,0,0	15,59,71,67,78,88,44,64,40,47,43,56,33,75,40,13,17,39,23,35,14,16,72,19,18,12,25,42,62,19,65,36,21,26,38,25,29,74,29,98,87,56,43	0,0,0,0,0,0,0,0,0,0,0,0,0,0,0,0,0,0,0,0,0,0,0,0,0,0,0,0,0,0,0,0,0,0,0,0,1,1,0,1,0,0,0	198	99	1	1	0.971,1.0,1.0,1.0,1.0,1.0	1.0,1.0,1.0,1.0,1.0,1.0,1.0,1.0,1.0,1.0,1.0,1.0,1.0,1.0,1.0,1.0,1.0,1.0,1.0,1.0,1.0,1.0,1.0,1.0,1.0,1.0,1.0,1.0,1.0,1.0,1.0,1.0,1.0,1.0,1.0,1.0,0.935,0.974,1.0,0.98,1.0,1.0,1.0	-0.002
rs77559646-vs-non-carriers_6v43	NORMAL	JunctionCountOnly	A5SS	3049	ENSG00000146205	ANO7	chr2	+	241223838	241224000	241223838	241223955	241224096	241225245	.	.	3049	17,14,19,16,7,14	339,222,166,222,76,234	9,24,24,14,29,29,21,28,11,20,17,23,13,24,9,5,11,9,4,8,4,5,33,4,6,3,8,12,12,8,23,10,6,3,14,10,6,20,11,12,28,23,10	131,219,139,251,352,484,75,301,104,240,213,146,149,298,163,44,140,262,99,113,54,118,388,60,29,17,142,147,278,105,228,181,77,141,114,117,143,214,174,316,353,109,119	143	99	1	1	0.034,0.042,0.073,0.048,0.06,0.04	0.045,0.071,0.107,0.037,0.054,0.04,0.162,0.061,0.068,0.055,0.052,0.098,0.057,0.053,0.037,0.073,0.052,0.023,0.027,0.047,0.049,0.028,0.056,0.044,0.125,0.109,0.038,0.053,0.029,0.05,0.065,0.037,0.051,0.015,0.078,0.056,0.028,0.061,0.042,0.026,0.052,0.127,0.055	-0.008
rs77559646-vs-non-carriers_6v43	NORMAL	JunctionCountOnly	A5SS	3050	ENSG00000146205	ANO7	chr2	+	241223718	241223955	241223718	241223781	241224096	241225245	.	.	3050	405,305,203,279,96,298	1,0,0,0,0,0	146,277,210,317,430,572,119,365,144,287,256,202,182,373,203,57,157,301,122,148,68,134,460,79,47,29,167,189,340,124,293,217,98,167,152,142,172,288,203,414,440,165,162	0,0,0,0,0,0,0,0,0,0,0,0,0,0,0,0,0,0,0,0,0,0,0,0,0,0,0,0,0,0,0,0,0,0,0,0,1,1,0,1,0,0,0	198	99	1	1	0.995,1.0,1.0,1.0,1.0,1.0	1.0,1.0,1.0,1.0,1.0,1.0,1.0,1.0,1.0,1.0,1.0,1.0,1.0,1.0,1.0,1.0,1.0,1.0,1.0,1.0,1.0,1.0,1.0,1.0,1.0,1.0,1.0,1.0,1.0,1.0,1.0,1.0,1.0,1.0,1.0,1.0,0.989,0.993,1.0,0.995,1.0,1.0,1.0	0
rs77559646-vs-non-carriers_6v43	NORMAL	JunctionCountOnly	A5SS	3051	ENSG00000146205	ANO7	chr2	+	241212093	241212205	241212093	241212201	241212571	241212626	.	.	3051	321,386,196,271,57,286	0,0,0,0,0,0	168,338,324,257,347,595,122,303,153,327,283,254,154,384,212,64,102,250,145,117,69,107,440,68,57,33,158,168,353,178,316,238,94,166,125,137,138,264,190,412,452,170,233	0,0,0,0,0,0,0,0,0,0,0,0,0,0,0,0,0,0,0,0,0,0,0,0,0,0,0,0,0,0,1,0,0,0,0,0,0,0,0,0,0,0,0	102	99	1	1	1.0,1.0,1.0,1.0,1.0,1.0	1.0,1.0,1.0,1.0,1.0,1.0,1.0,1.0,1.0,1.0,1.0,1.0,1.0,1.0,1.0,1.0,1.0,1.0,1.0,1.0,1.0,1.0,1.0,1.0,1.0,1.0,1.0,1.0,1.0,1.0,0.997,1.0,1.0,1.0,1.0,1.0,1.0,1.0,1.0,1.0,1.0,1.0,1.0	0
rs77559646-vs-non-carriers_6v43	NORMAL	ReadsOnTargetAndJunctionCounts	A5SS	3021	ENSG00000146205	ANO7	chr2	+	241201297	241201524	241201297	241201355	241202193	241202304	.	.	3021	148,219,73,116,26,84	98,134,105,108,23,139	20,59,29,28,173,126,55,14,19,31,22,45,30,31,23,8,30,114,22,26,7,12,52,8,17,2,25,61,33,19,32,22,14,63,33,48,50,85,16,57,142,25,84	74,159,201,125,142,256,63,109,99,173,132,148,82,178,158,26,40,170,67,55,19,56,270,33,16,23,99,101,155,111,195,139,60,90,67,78,59,124,120,270,197,132,107	268	99	1.30429e-09	2.5915e-05	0.358,0.376,0.204,0.284,0.295,0.182	0.091,0.121,0.051,0.076,0.31,0.154,0.244,0.045,0.066,0.062,0.058,0.101,0.119,0.06,0.051,0.102,0.217,0.199,0.108,0.149,0.12,0.073,0.066,0.082,0.282,0.031,0.085,0.182,0.073,0.059,0.057,0.055,0.079,0.205,0.154,0.185,0.238,0.202,0.047,0.072,0.21,0.065,0.225	0.162
rs77559646-vs-non-carriers_6v43	NORMAL	ReadsOnTargetAndJunctionCounts	A5SS	3022	ENSG00000146205	ANO7	chr2	+	241214804	241215001	241214804	241214870	241216092	241216205	.	.	3022	62,89,60,53,13,64	0,0,0,0,0,0	30,74,88,74,77,110,27,42,54,64,52,63,33,71,73,11,19,67,24,26,12,31,100,13,17,6,64,35,77,20,89,66,31,21,34,44,42,60,59,89,107,58,79	0,0,0,0,0,0,0,0,0,0,0,0,0,0,0,0,0,0,1,0,0,0,0,0,0,0,0,0,0,0,0,0,0,0,0,0,0,0,0,0,0,0,0	230	99	1	1	1.0,1.0,1.0,1.0,1.0,1.0	1.0,1.0,1.0,1.0,1.0,1.0,1.0,1.0,1.0,1.0,1.0,1.0,1.0,1.0,1.0,1.0,1.0,1.0,0.912,1.0,1.0,1.0,1.0,1.0,1.0,1.0,1.0,1.0,1.0,1.0,1.0,1.0,1.0,1.0,1.0,1.0,1.0,1.0,1.0,1.0,1.0,1.0,1.0	0.002
rs77559646-vs-non-carriers_6v43	NORMAL	ReadsOnTargetAndJunctionCounts	A5SS	3023	ENSG00000146205	ANO7	chr2	+	241214804	241215001	241214804	241214891	241216092	241216205	.	.	3023	59,85,55,48,13,62	0,0,0,0,0,0	28,67,81,68,66,101,26,39,48,58,45,56,32,64,68,11,16,58,18,20,12,28,93,11,16,5,61,33,69,20,79,61,27,18,28,40,38,57,53,83,101,50,74	0,0,0,0,0,1,0,0,0,0,0,0,0,0,0,0,0,0,0,0,0,0,1,0,0,0,0,0,0,0,0,0,0,0,0,0,0,0,0,0,0,0,0	209	99	1	1	1.0,1.0,1.0,1.0,1.0,1.0	1.0,1.0,1.0,1.0,1.0,0.98,1.0,1.0,1.0,1.0,1.0,1.0,1.0,1.0,1.0,1.0,1.0,1.0,1.0,1.0,1.0,1.0,0.978,1.0,1.0,1.0,1.0,1.0,1.0,1.0,1.0,1.0,1.0,1.0,1.0,1.0,1.0,1.0,1.0,1.0,1.0,1.0,1.0	0.001
rs77559646-vs-non-carriers_6v43	NORMAL	ReadsOnTargetAndJunctionCounts	A5SS	3024	ENSG00000146205	ANO7	chr2	+	241214804	241215001	241214804	241214902	241216092	241216205	.	.	3024	42,69,47,38,11,49	170,128,92,106,38,122	24,58,69,52,55,77,21,35,34,40,37,44,27,47,60,10,14,47,12,13,12,22,67,9,13,5,53,25,57,15,62,46,23,11,24,35,31,50,46,65,80,38,66	69,89,148,113,131,282,54,110,66,135,104,93,65,172,82,15,44,147,60,64,22,38,214,23,11,18,77,65,128,59,139,113,48,90,54,55,55,126,101,179,174,111,79	198	99	1	1	0.11,0.212,0.203,0.152,0.126,0.167	0.148,0.246,0.189,0.187,0.174,0.12,0.163,0.137,0.205,0.129,0.151,0.191,0.172,0.12,0.268,0.25,0.137,0.138,0.091,0.092,0.214,0.224,0.135,0.164,0.371,0.122,0.256,0.161,0.182,0.113,0.182,0.169,0.193,0.058,0.182,0.241,0.22,0.166,0.185,0.154,0.187,0.146,0.295	-0.016
rs77559646-vs-non-carriers_6v43	NORMAL	ReadsOnTargetAndJunctionCounts	A5SS	3025	ENSG00000146205	ANO7	chr2	+	241214780	241214902	241214780	241214870	241216092	241216205	.	.	3025	190,148,105,121,40,137	0,0,0,0,0,0	75,105,167,135,153,315,60,117,86,159,119,112,71,196,95,16,49,167,72,77,22,47,247,27,15,19,88,75,148,64,166,133,56,100,64,64,66,136,114,203,201,131,92	0,0,0,0,0,0,0,0,0,0,0,0,0,0,0,0,0,0,1,0,0,0,0,0,0,0,0,0,0,0,0,0,0,0,0,0,0,0,0,0,0,0,0	131	99	1	1	1.0,1.0,1.0,1.0,1.0,1.0	1.0,1.0,1.0,1.0,1.0,1.0,1.0,1.0,1.0,1.0,1.0,1.0,1.0,1.0,1.0,1.0,1.0,1.0,0.982,1.0,1.0,1.0,1.0,1.0,1.0,1.0,1.0,1.0,1.0,1.0,1.0,1.0,1.0,1.0,1.0,1.0,1.0,1.0,1.0,1.0,1.0,1.0,1.0	0
rs77559646-vs-non-carriers_6v43	NORMAL	ReadsOnTargetAndJunctionCounts	A5SS	3026	ENSG00000146205	ANO7	chr2	+	241214780	241214902	241214780	241214891	241216092	241216205	.	.	3026	187,144,100,116,40,135	0,0,0,0,0,0	73,98,160,129,142,306,59,114,80,153,112,105,70,189,90,16,46,158,66,71,22,44,240,25,14,18,85,73,140,64,156,128,52,97,58,60,62,133,108,197,195,123,87	0,0,0,0,0,1,0,0,0,0,0,0,0,0,0,0,0,0,0,0,0,0,1,0,0,0,0,0,0,0,0,0,0,0,0,0,0,0,0,0,0,0,0	110	99	1	1	1.0,1.0,1.0,1.0,1.0,1.0	1.0,1.0,1.0,1.0,1.0,0.996,1.0,1.0,1.0,1.0,1.0,1.0,1.0,1.0,1.0,1.0,1.0,1.0,1.0,1.0,1.0,1.0,0.995,1.0,1.0,1.0,1.0,1.0,1.0,1.0,1.0,1.0,1.0,1.0,1.0,1.0,1.0,1.0,1.0,1.0,1.0,1.0,1.0	0
rs77559646-vs-non-carriers_6v43	NORMAL	ReadsOnTargetAndJunctionCounts	A5SS	3028	ENSG00000146205	ANO7	chr2	+	241190084	241190194	241190084	241190171	241191193	241191251	.	.	3028	6,16,4,5,0,7	115,186,118,115,27,166	5,7,3,9,6,12,7,6,3,3,5,8,3,5,3,0,2,9,1,3,2,1,12,1,2,1,7,4,2,2,3,7,2,1,5,3,0,5,8,9,15,5,3	40,119,105,106,104,258,52,46,71,135,84,140,56,134,96,30,49,164,59,67,23,42,170,16,17,7,67,91,159,62,141,99,46,84,33,69,67,109,98,182,194,83,96	122	99	1	1	0.041,0.065,0.027,0.034,0.0,0.033	0.092,0.046,0.023,0.064,0.045,0.036,0.098,0.096,0.033,0.018,0.046,0.044,0.042,0.029,0.025,0.0,0.032,0.043,0.014,0.035,0.066,0.019,0.054,0.048,0.087,0.104,0.078,0.034,0.01,0.026,0.017,0.054,0.034,0.01,0.109,0.034,0.0,0.036,0.062,0.039,0.059,0.047,0.025	-0.011
rs77559646-vs-non-carriers_6v43	NORMAL	ReadsOnTargetAndJunctionCounts	A5SS	3029	ENSG00000146205	ANO7	chr2	+	241190084	241190171	241190084	241190111	241191193	241191251	.	.	3029	143,244,140,141,36,209	0,0,2,0,0,2	49,152,146,131,138,330,72,76,109,191,112,171,71,179,129,39,59,217,71,92,29,60,218,19,22,13,95,125,203,90,183,125,57,107,51,84,82,143,122,251,253,113,128	0,0,2,0,1,1,0,0,0,0,0,0,0,0,0,0,0,0,0,0,0,0,0,0,0,0,0,0,0,0,0,0,2,1,0,0,0,0,1,0,0,0,0	159	99	1	1	1.0,1.0,0.978,1.0,1.0,0.985	1.0,1.0,0.978,1.0,0.988,0.995,1.0,1.0,1.0,1.0,1.0,1.0,1.0,1.0,1.0,1.0,1.0,1.0,1.0,1.0,1.0,1.0,1.0,1.0,1.0,1.0,1.0,1.0,1.0,1.0,1.0,1.0,0.947,0.985,1.0,1.0,1.0,1.0,0.987,1.0,1.0,1.0,1.0	-0.003
rs77559646-vs-non-carriers_6v43	NORMAL	ReadsOnTargetAndJunctionCounts	A5SS	3031	ENSG00000146205	ANO7	chr2	+	241200091	241200225	241200091	241200208	241201297	241201524	.	.	3031	224,276,187,197,23,229	0,0,0,0,0,0	128,233,264,162,216,420,90,185,131,244,182,223,126,209,158,59,90,317,94,87,27,78,342,30,34,29,163,167,217,129,248,185,101,140,93,122,103,233,140,347,298,213,186	0,0,0,0,0,0,0,0,0,0,0,1,0,0,0,0,0,0,0,0,0,0,0,0,0,0,0,0,0,0,0,0,0,0,0,0,0,0,0,0,0,0,0	116	99	1	1	1.0,1.0,1.0,1.0,1.0,1.0	1.0,1.0,1.0,1.0,1.0,1.0,1.0,1.0,1.0,1.0,1.0,0.995,1.0,1.0,1.0,1.0,1.0,1.0,1.0,1.0,1.0,1.0,1.0,1.0,1.0,1.0,1.0,1.0,1.0,1.0,1.0,1.0,1.0,1.0,1.0,1.0,1.0,1.0,1.0,1.0,1.0,1.0,1.0	0
rs77559646-vs-non-carriers_6v43	NORMAL	ReadsOnTargetAndJunctionCounts	A5SS	3032	ENSG00000146205	ANO7	chr2	+	241207573	241207682	241207573	241207670	241209284	241209428	.	.	3032	13,5,7,6,0,8	74,122,78,63,12,83	4,9,11,6,6,12,5,5,3,11,8,4,2,6,10,3,6,9,2,7,4,2,19,3,0,0,8,10,10,9,12,9,4,7,1,2,7,12,4,23,10,12,2	48,96,87,63,111,170,34,54,55,86,77,86,40,95,74,17,36,116,36,43,20,23,111,11,14,6,45,62,89,38,95,73,21,64,33,41,47,76,39,102,96,60,59	111	99	1	1	0.135,0.035,0.074,0.078,0.0,0.079	0.069,0.077,0.101,0.078,0.046,0.059,0.116,0.076,0.046,0.102,0.085,0.04,0.043,0.053,0.108,0.136,0.129,0.065,0.047,0.127,0.151,0.072,0.132,0.196,0.0,0.0,0.137,0.126,0.091,0.174,0.101,0.099,0.145,0.089,0.026,0.042,0.117,0.123,0.084,0.167,0.085,0.151,0.029	-0.025
rs77559646-vs-non-carriers_6v43	NORMAL	ReadsOnTargetAndJunctionCounts	A5SS	3033	ENSG00000146205	ANO7	chr2	+	241209500	241209635	241209500	241209634	241210294	241210365	.	.	3033	101,105,63,85,23,93	0,0,0,0,0,0	34,93,88,76,100,176,32,65,30,74,81,75,46,69,51,14,40,102,38,30,12,23,133,31,14,10,35,63,92,57,109,52,43,47,44,27,57,85,33,132,146,71,47	1,0,0,0,0,0,0,0,0,0,0,0,0,0,0,0,0,0,0,0,0,0,0,0,0,0,0,0,0,0,0,0,0,0,0,0,0,0,0,0,0,0,0	100	99	1	1	1.0,1.0,1.0,1.0,1.0,1.0	0.971,1.0,1.0,1.0,1.0,1.0,1.0,1.0,1.0,1.0,1.0,1.0,1.0,1.0,1.0,1.0,1.0,1.0,1.0,1.0,1.0,1.0,1.0,1.0,1.0,1.0,1.0,1.0,1.0,1.0,1.0,1.0,1.0,1.0,1.0,1.0,1.0,1.0,1.0,1.0,1.0,1.0,1.0	0.001
rs77559646-vs-non-carriers_6v43	NORMAL	ReadsOnTargetAndJunctionCounts	A5SS	3034	ENSG00000146205	ANO7	chr2	+	241209500	241209634	241209500	241209558	241210294	241210365	.	.	3034	132,133,62,102,24,138	0,1,0,0,0,0	61,120,124,144,124,273,55,91,93,157,115,87,102,183,86,27,39,138,58,48,20,38,182,31,14,14,75,85,153,78,166,118,42,82,51,47,76,112,64,187,149,97,92	0,0,0,0,0,0,1,0,0,0,1,0,0,0,0,0,0,0,0,0,0,0,0,0,0,0,0,0,0,0,0,0,0,0,0,0,0,0,0,0,0,0,0	175	99	1	1	1.0,0.987,1.0,1.0,1.0,1.0	1.0,1.0,1.0,1.0,1.0,1.0,0.969,1.0,1.0,1.0,0.985,1.0,1.0,1.0,1.0,1.0,1.0,1.0,1.0,1.0,1.0,1.0,1.0,1.0,1.0,1.0,1.0,1.0,1.0,1.0,1.0,1.0,1.0,1.0,1.0,1.0,1.0,1.0,1.0,1.0,1.0,1.0,1.0	-0.001
rs77559646-vs-non-carriers_6v43	NORMAL	ReadsOnTargetAndJunctionCounts	A5SS	3036	ENSG00000146205	ANO7	chr2	+	241209497	241209635	241209497	241209558	241210294	241210365	.	.	3036	233,238,125,187,47,231	0,1,0,0,0,0	94,213,212,220,224,449,87,156,123,231,196,162,148,252,137,41,79,240,96,78,32,61,315,62,28,24,110,148,245,135,275,170,85,129,95,74,133,197,97,319,295,168,139	0,0,0,0,0,0,1,0,0,0,1,0,0,0,0,0,0,0,0,0,0,0,0,0,0,0,0,0,0,0,0,0,0,0,0,0,0,0,0,0,0,0,0	176	99	1	1	1.0,0.993,1.0,1.0,1.0,1.0	1.0,1.0,1.0,1.0,1.0,1.0,0.98,1.0,1.0,1.0,0.991,1.0,1.0,1.0,1.0,1.0,1.0,1.0,1.0,1.0,1.0,1.0,1.0,1.0,1.0,1.0,1.0,1.0,1.0,1.0,1.0,1.0,1.0,1.0,1.0,1.0,1.0,1.0,1.0,1.0,1.0,1.0,1.0	0
rs77559646-vs-non-carriers_6v43	NORMAL	ReadsOnTargetAndJunctionCounts	A5SS	3037	ENSG00000146205	ANO7	chr2	+	241202193	241202335	241202193	241202304	241203332	241203498	.	.	3037	9,11,7,8,4,32	117,142,101,106,24,144	8,14,21,11,16,16,10,18,5,13,8,9,8,13,17,0,1,6,9,5,2,7,30,7,1,2,6,11,17,13,21,11,5,20,5,8,9,8,10,31,27,11,7	35,125,159,101,158,200,46,89,60,130,92,105,62,159,106,23,41,146,52,28,12,53,199,24,21,21,85,91,129,84,150,97,42,90,44,61,58,123,64,194,214,117,84	130	99	1	1	0.055,0.056,0.05,0.054,0.113,0.145	0.148,0.079,0.091,0.077,0.072,0.057,0.142,0.133,0.06,0.071,0.062,0.061,0.089,0.059,0.109,0.0,0.018,0.03,0.116,0.12,0.113,0.091,0.103,0.182,0.035,0.068,0.051,0.084,0.091,0.105,0.096,0.079,0.083,0.145,0.08,0.091,0.106,0.047,0.106,0.108,0.088,0.067,0.06	-0.007
rs77559646-vs-non-carriers_6v43	NORMAL	ReadsOnTargetAndJunctionCounts	A5SS	3038	ENSG00000146205	ANO7	chr2	+	241223185	241223781	241223185	241223276	241223904	241223955	.	.	3038	1196,1011,663,931,261,946	0,2,0,1,2,2	537,851,905,923,1293,1645,490,1258,537,876,796,762,645,1240,602,152,374,736,401,398,155,369,1373,177,145,124,457,534,926,502,935,779,306,486,444,379,472,947,554,1348,1184,863,585	0,2,1,0,0,1,2,1,0,0,1,0,0,2,0,0,0,0,0,0,0,0,0,1,0,0,2,0,2,0,2,0,1,0,2,2,0,0,0,0,0,0,0	604	99	1	1	1.0,0.988,1.0,0.993,0.955,0.987	1.0,0.986,0.993,1.0,1.0,0.996,0.976,0.995,1.0,1.0,0.992,1.0,1.0,0.99,1.0,1.0,1.0,1.0,1.0,1.0,1.0,1.0,1.0,0.967,1.0,1.0,0.974,1.0,0.987,1.0,0.987,1.0,0.98,1.0,0.973,0.969,1.0,1.0,1.0,1.0,1.0,1.0,1.0	-0.007
rs77559646-vs-non-carriers_6v43	NORMAL	ReadsOnTargetAndJunctionCounts	A5SS	3039	ENSG00000146205	ANO7	chr2	+	241210294	241210393	241210294	241210365	241210467	241210570	.	.	3039	248,272,221,234,48,276	13,7,6,7,1,14	101,269,326,223,294,451,74,241,97,239,180,224,108,251,178,32,106,280,110,111,42,83,329,40,43,28,152,203,245,150,265,184,79,152,110,113,123,243,141,398,375,197,176	5,7,9,5,10,12,3,5,6,4,9,10,9,10,3,2,0,14,2,6,2,0,8,1,1,0,2,4,11,9,6,10,3,9,5,7,15,3,3,5,20,4,10	127	99	1	1	0.937,0.968,0.966,0.963,0.974,0.939	0.94,0.968,0.966,0.972,0.958,0.967,0.951,0.974,0.926,0.979,0.94,0.946,0.903,0.951,0.979,0.926,1.0,0.94,0.977,0.935,0.942,1.0,0.97,0.969,0.971,1.0,0.983,0.975,0.946,0.929,0.972,0.935,0.954,0.929,0.945,0.926,0.865,0.984,0.973,0.984,0.936,0.975,0.932	0.002
rs77559646-vs-non-carriers_6v43	NORMAL	ReadsOnTargetAndJunctionCounts	A5SS	3040	ENSG00000146205	ANO7	chr2	+	241210365	241210570	241210365	241210393	241212093	241212201	.	.	3040	354,370,273,344,74,360	1,0,1,1,0,3	152,350,391,315,401,578,142,333,192,370,317,331,189,408,252,49,110,365,138,147,53,131,465,50,68,27,192,207,325,228,334,293,103,228,132,156,173,311,223,485,480,252,233	0,1,1,0,0,3,0,2,1,4,1,0,0,2,0,0,0,1,0,0,0,0,2,0,0,1,0,0,0,1,2,0,0,1,0,0,0,3,1,0,3,0,0	276	99	1	1	0.992,1.0,0.99,0.992,1.0,0.977	1.0,0.992,0.993,1.0,1.0,0.986,1.0,0.984,0.986,0.971,0.991,1.0,1.0,0.987,1.0,1.0,1.0,0.992,1.0,1.0,1.0,1.0,0.988,1.0,1.0,0.906,1.0,1.0,1.0,0.988,0.984,1.0,1.0,0.988,1.0,1.0,1.0,0.974,0.988,1.0,0.983,1.0,1.0	-0.001
rs77559646-vs-non-carriers_6v43	NORMAL	ReadsOnTargetAndJunctionCounts	A5SS	3042	ENSG00000146205	ANO7	chr2	+	241223716	241223959	241223716	241223955	241224096	241225377	.	.	3042	7,5,5,5,0,3	339,222,166,222,76,234	3,13,10,6,8,17,9,7,4,10,4,5,6,9,4,4,4,2,0,4,1,3,19,2,2,1,2,1,4,2,10,6,3,0,1,6,2,4,1,5,10,9,4	131,219,139,251,352,484,75,301,104,240,213,146,149,298,163,44,140,262,99,113,54,118,388,60,29,17,142,147,278,105,228,181,77,141,114,117,143,214,174,316,353,109,119	103	99	1	1	0.019,0.021,0.028,0.021,0.0,0.012	0.022,0.054,0.065,0.022,0.021,0.033,0.103,0.022,0.036,0.039,0.018,0.032,0.037,0.028,0.023,0.08,0.027,0.007,0.0,0.033,0.017,0.024,0.045,0.031,0.062,0.054,0.013,0.006,0.014,0.018,0.04,0.031,0.036,0.0,0.008,0.047,0.013,0.018,0.005,0.015,0.027,0.074,0.031	-0.014
rs77559646-vs-non-carriers_6v43	NORMAL	ReadsOnTargetAndJunctionCounts	A5SS	3043	ENSG00000146205	ANO7	chr2	+	241188508	241188766	241188508	241188721	241190056	241190171	.	.	3043	176,258,104,131,23,195	0,0,0,0,0,0	100,217,167,163,192,376,97,121,136,215,173,165,89,225,136,34,46,251,79,103,24,54,248,40,23,24,128,154,205,116,233,159,62,95,58,111,86,153,118,320,255,138,168	0,0,0,0,0,0,0,0,0,0,0,0,0,2,0,0,0,0,0,0,0,0,1,0,0,0,0,0,0,0,0,0,0,0,0,0,0,0,0,1,0,0,1	144	99	1	1	1.0,1.0,1.0,1.0,1.0,1.0	1.0,1.0,1.0,1.0,1.0,1.0,1.0,1.0,1.0,1.0,1.0,1.0,1.0,0.987,1.0,1.0,1.0,1.0,1.0,1.0,1.0,1.0,0.994,1.0,1.0,1.0,1.0,1.0,1.0,1.0,1.0,1.0,1.0,1.0,1.0,1.0,1.0,1.0,1.0,0.995,1.0,1.0,0.991	0.001
rs77559646-vs-non-carriers_6v43	NORMAL	ReadsOnTargetAndJunctionCounts	A5SS	3044	ENSG00000146205	ANO7	chr2	+	241216092	241216238	241216092	241216205	241217685	241217891	.	.	3044	222,179,113,172,49,187	0,1,0,0,0,0	90,146,219,182,188,340,81,126,99,152,159,135,98,263,103,23,78,212,80,81,32,68,274,44,11,12,96,105,214,112,172,121,59,108,71,73,80,150,100,226,231,131,117	1,0,1,0,1,2,0,0,0,0,0,0,0,0,0,0,0,0,0,0,0,0,0,0,0,0,0,1,1,0,1,0,0,1,0,0,0,0,0,0,1,2,0	132	99	1	1	1.0,0.993,1.0,1.0,1.0,1.0	0.985,1.0,0.994,1.0,0.993,0.992,1.0,1.0,1.0,1.0,1.0,1.0,1.0,1.0,1.0,1.0,1.0,1.0,1.0,1.0,1.0,1.0,1.0,1.0,1.0,1.0,1.0,0.987,0.994,1.0,0.992,1.0,1.0,0.988,1.0,1.0,1.0,1.0,1.0,1.0,0.994,0.98,1.0	0.001
rs77559646-vs-non-carriers_6v43	NORMAL	ReadsOnTargetAndJunctionCounts	A5SS	3045	ENSG00000146205	ANO7	chr2	+	241214804	241215001	241214804	241214902	241217685	241217891	.	.	3045	38,65,46,33,11,47	8,5,4,0,0,3	20,55,62,48,53,69,18,33,32,39,37,42,25,42,57,9,12,45,10,11,12,22,59,9,12,5,48,22,56,14,61,42,23,10,23,31,31,48,44,62,76,34,61	0,3,2,3,0,4,1,0,3,4,5,2,6,1,1,0,0,7,1,1,0,0,1,0,0,1,0,0,3,0,0,1,1,0,3,1,1,6,0,2,1,2,1	198	99	0.438682	1	0.704,0.867,0.852,1.0,1.0,0.887	1.0,0.902,0.939,0.889,1.0,0.896,0.9,1.0,0.842,0.83,0.787,0.913,0.676,0.955,0.966,1.0,1.0,0.763,0.833,0.846,1.0,1.0,0.967,1.0,1.0,0.714,1.0,1.0,0.903,1.0,1.0,0.955,0.92,1.0,0.793,0.939,0.939,0.8,1.0,0.939,0.974,0.895,0.968	-0.037
rs77559646-vs-non-carriers_6v43	NORMAL	ReadsOnTargetAndJunctionCounts	A5SS	3046	ENSG00000146205	ANO7	chr2	+	241203332	241203498	241203332	241203457	241204864	241204955	.	.	3046	240,294,161,200,42,233	0,3,6,1,0,6	129,257,262,186,199,470,107,130,113,245,225,243,101,263,182,51,66,271,109,78,52,76,326,43,26,27,137,133,271,124,247,185,72,140,77,108,99,195,164,321,317,198,200	4,2,4,1,3,4,0,2,0,2,2,3,1,1,1,2,0,2,3,2,1,3,5,0,0,0,1,1,3,1,7,4,0,2,0,0,1,5,4,1,0,1,5	140	99	1	1	1.0,0.986,0.95,0.993,1.0,0.965	0.958,0.989,0.979,0.992,0.979,0.988,1.0,0.979,1.0,0.989,0.988,0.983,0.986,0.995,0.992,0.947,1.0,0.99,0.963,0.965,0.974,0.947,0.979,1.0,1.0,1.0,0.99,0.989,0.985,0.989,0.961,0.97,1.0,0.98,1.0,1.0,0.986,0.965,0.967,0.996,1.0,0.993,0.966	-0.001
rs77559646-vs-non-carriers_6v43	NORMAL	ReadsOnTargetAndJunctionCounts	A5SS	3048	ENSG00000146205	ANO7	chr2	+	241223718	241223959	241223718	241223781	241224096	241225245	.	.	3048	89,114,54,80,34,96	1,0,0,0,0,0	25,86,97,111,113,127,65,103,59,72,63,92,63,105,60,17,30,57,32,49,25,23,136,21,25,17,42,61,101,27,89,59,27,48,50,41,43,109,46,130,126,82,60	0,0,0,0,0,0,0,0,0,0,0,0,0,0,0,0,0,0,0,0,0,0,0,0,0,0,0,0,0,0,0,0,0,0,0,0,1,1,0,1,0,0,0	277	99	1	1	0.97,1.0,1.0,1.0,1.0,1.0	1.0,1.0,1.0,1.0,1.0,1.0,1.0,1.0,1.0,1.0,1.0,1.0,1.0,1.0,1.0,1.0,1.0,1.0,1.0,1.0,1.0,1.0,1.0,1.0,1.0,1.0,1.0,1.0,1.0,1.0,1.0,1.0,1.0,1.0,1.0,1.0,0.939,0.975,1.0,0.979,1.0,1.0,1.0	-0.003
rs77559646-vs-non-carriers_6v43	NORMAL	ReadsOnTargetAndJunctionCounts	A5SS	3049	ENSG00000146205	ANO7	chr2	+	241223838	241224000	241223838	241223955	241224096	241225245	.	.	3049	17,14,19,16,7,14	339,222,166,222,76,234	9,24,24,14,29,29,21,28,11,20,17,23,13,24,9,5,11,9,4,8,4,5,33,4,6,3,8,12,12,8,23,10,6,3,14,10,6,20,11,12,28,23,10	131,219,139,251,352,484,75,301,104,240,213,146,149,298,163,44,140,262,99,113,54,118,388,60,29,17,142,147,278,105,228,181,77,141,114,117,143,214,174,316,353,109,119	144	99	1	1	0.033,0.042,0.073,0.047,0.06,0.04	0.045,0.07,0.106,0.037,0.054,0.04,0.161,0.06,0.068,0.054,0.052,0.098,0.057,0.052,0.037,0.072,0.051,0.023,0.027,0.046,0.048,0.028,0.055,0.044,0.125,0.108,0.037,0.053,0.029,0.05,0.065,0.037,0.051,0.014,0.078,0.055,0.028,0.06,0.042,0.025,0.052,0.127,0.055	-0.008
rs77559646-vs-non-carriers_6v43	NORMAL	ReadsOnTargetAndJunctionCounts	A5SS	3050	ENSG00000146205	ANO7	chr2	+	241223718	241223955	241223718	241223781	241224096	241225245	.	.	3050	426,335,220,300,110,328	1,0,0,0,0,0	156,300,235,360,464,608,136,403,161,311,275,237,209,399,223,60,169,319,131,161,78,141,518,81,52,34,184,208,379,131,316,240,103,189,163,157,185,322,220,445,477,191,178	0,0,0,0,0,0,0,0,0,0,0,0,0,0,0,0,0,0,0,0,0,0,0,0,0,0,0,0,0,0,0,0,0,0,0,0,1,1,0,1,0,0,0	273	99	1	1	0.994,1.0,1.0,1.0,1.0,1.0	1.0,1.0,1.0,1.0,1.0,1.0,1.0,1.0,1.0,1.0,1.0,1.0,1.0,1.0,1.0,1.0,1.0,1.0,1.0,1.0,1.0,1.0,1.0,1.0,1.0,1.0,1.0,1.0,1.0,1.0,1.0,1.0,1.0,1.0,1.0,1.0,0.985,0.992,1.0,0.994,1.0,1.0,1.0	0
rs77559646-vs-non-carriers_6v43	NORMAL	ReadsOnTargetAndJunctionCounts	A5SS	3051	ENSG00000146205	ANO7	chr2	+	241212093	241212205	241212093	241212201	241212571	241212626	.	.	3051	321,386,196,271,57,286	0,0,0,0,0,0	168,338,324,257,347,595,122,303,153,327,283,254,154,384,212,64,102,250,145,117,69,107,440,68,57,33,158,168,353,178,316,238,94,166,125,137,138,264,190,412,452,170,233	0,0,0,0,0,0,0,0,0,0,0,0,0,0,0,0,0,0,0,0,0,0,0,0,0,0,0,0,0,0,1,0,0,0,0,0,0,0,0,0,0,0,0	103	99	1	1	1.0,1.0,1.0,1.0,1.0,1.0	1.0,1.0,1.0,1.0,1.0,1.0,1.0,1.0,1.0,1.0,1.0,1.0,1.0,1.0,1.0,1.0,1.0,1.0,1.0,1.0,1.0,1.0,1.0,1.0,1.0,1.0,1.0,1.0,1.0,1.0,0.997,1.0,1.0,1.0,1.0,1.0,1.0,1.0,1.0,1.0,1.0,1.0,1.0	0
Set	Condition	Evidence	Event	ID	GeneID	geneSymbol	chr	strand	1stExonStart_0base	1stExonEnd	2ndExonStart_0base	2ndExonEnd	upstreamES	upstreamEE	downstreamES	downstreamEE	ID	IJC_SAMPLE_1	SJC_SAMPLE_1	IJC_SAMPLE_2	SJC_SAMPLE_2	IncFormLen	SkipFormLen	PValue	FDR	IncLevel1	IncLevel2	IncLevelDifference
rs77559646-vs-non-carriers_6v43	NORMAL	JunctionCountOnly	MXE	3506	ENSG00000146205	ANO7	chr2	+	241209497	241209635	241210294	241210365	241209210	241209428	241212093	241212205	3506	168,237,121,150,50,212	1,0,0,0,0,0	97,200,199,174,179,378,67,158,100,218,158,165,117,231,115,30,64,194,82,70,18,46,244,35,20,30,107,140,181,97,215,170,49,137,78,66,102,161,92,230,224,153,118	0,0,0,0,0,0,0,0,0,0,0,0,0,0,1,0,0,0,0,0,0,0,0,0,0,0,0,2,0,0,0,0,0,0,0,0,0,0,0,0,0,0,0	198	169	1	1	0.993,1.0,1.0,1.0,1.0,1.0	1.0,1.0,1.0,1.0,1.0,1.0,1.0,1.0,1.0,1.0,1.0,1.0,1.0,1.0,0.99,1.0,1.0,1.0,1.0,1.0,1.0,1.0,1.0,1.0,1.0,1.0,1.0,0.984,1.0,1.0,1.0,1.0,1.0,1.0,1.0,1.0,1.0,1.0,1.0,1.0,1.0,1.0,1.0	-0.001
rs77559646-vs-non-carriers_6v43	NORMAL	JunctionCountOnly	MXE	3507	ENSG00000146205	ANO7	chr2	+	241210484	241210570	241212093	241212205	241210294	241210393	241212571	241212626	3507	0,1,0,0,0,2	321,384,195,272,57,289	0,0,0,1,0,0,0,0,0,0,0,1,0,0,0,0,0,0,0,0,0,0,0,0,1,0,0,2,0,0,0,1,0,0,1,0,0,0,0,1,0,0,1	168,337,323,257,347,595,122,300,152,325,279,252,154,383,212,62,102,247,144,116,68,106,441,68,57,34,158,165,353,179,316,238,94,166,125,133,137,267,191,412,453,170,233	184	198	1	1	0.0,0.003,0.0,0.0,0.0,0.007	0.0,0.0,0.0,0.004,0.0,0.0,0.0,0.0,0.0,0.0,0.0,0.004,0.0,0.0,0.0,0.0,0.0,0.0,0.0,0.0,0.0,0.0,0.0,0.0,0.019,0.0,0.0,0.013,0.0,0.0,0.0,0.005,0.0,0.0,0.009,0.0,0.0,0.0,0.0,0.003,0.0,0.0,0.005	0
rs77559646-vs-non-carriers_6v43	NORMAL	JunctionCountOnly	MXE	3524	ENSG00000146205	ANO7	chr2	+	241207573	241207670	241210294	241210365	241204864	241204955	241212093	241212205	3524	184,231,164,165,36,231	0,0,0,0,0,0	110,239,232,169,192,418,78,144,109,183,142,206,75,231,132,34,70,245,87,67,33,72,288,44,27,25,117,146,181,92,218,167,63,115,84,105,70,95,112,277,302,162,165	0,0,0,0,0,0,0,0,0,0,0,0,0,1,1,0,0,0,0,0,0,0,0,0,0,0,0,0,0,0,0,0,0,0,0,0,0,0,0,0,0,0,0	195	169	1	1	1.0,1.0,1.0,1.0,1.0,1.0	1.0,1.0,1.0,1.0,1.0,1.0,1.0,1.0,1.0,1.0,1.0,1.0,1.0,0.995,0.991,1.0,1.0,1.0,1.0,1.0,1.0,1.0,1.0,1.0,1.0,1.0,1.0,1.0,1.0,1.0,1.0,1.0,1.0,1.0,1.0,1.0,1.0,1.0,1.0,1.0,1.0,1.0,1.0	0
rs77559646-vs-non-carriers_6v43	NORMAL	JunctionCountOnly	MXE	3525	ENSG00000146205	ANO7	chr2	+	241195705	241195845	241197671	241197793	241191193	241191251	241199315	241199423	3525	135,155,80,123,7,124	4,2,2,1,2,2	111,245,241,200,293,508,109,149,131,300,161,277,109,272,208,34,83,327,66,100,38,72,274,44,20,36,148,151,256,158,254,203,71,156,72,128,113,206,171,313,355,147,177	1,0,0,0,0,1,2,0,5,1,0,2,1,1,2,0,1,0,0,0,0,0,1,0,0,0,1,2,1,1,0,1,0,2,2,0,0,2,6,5,1,4,0	198	198	1	1	0.971,0.987,0.976,0.992,0.778,0.984	0.991,1.0,1.0,1.0,1.0,0.998,0.982,1.0,0.963,0.997,1.0,0.993,0.991,0.996,0.99,1.0,0.988,1.0,1.0,1.0,1.0,1.0,0.996,1.0,1.0,1.0,0.993,0.987,0.996,0.994,1.0,0.995,1.0,0.987,0.973,1.0,1.0,0.99,0.966,0.984,0.997,0.974,1.0	-0.046
rs77559646-vs-non-carriers_6v43	NORMAL	JunctionCountOnly	MXE	3527	ENSG00000146205	ANO7	chr2	+	241209284	241209428	241210294	241210365	241207573	241207670	241212093	241212205	3527	74,123,78,63,12,83	0,0,0,0,0,0	49,96,87,63,111,170,34,54,55,86,77,86,40,95,74,17,36,116,36,43,20,23,111,11,14,6,45,62,89,38,95,73,21,64,33,41,47,76,39,102,96,60,59	0,0,0,0,0,0,0,0,0,0,0,1,0,0,1,0,0,0,0,0,0,0,0,0,0,0,0,0,0,0,0,0,0,0,0,0,0,0,0,0,0,0,0	198	169	1	1	1.0,1.0,1.0,1.0,1.0,1.0	1.0,1.0,1.0,1.0,1.0,1.0,1.0,1.0,1.0,1.0,1.0,0.987,1.0,1.0,0.984,1.0,1.0,1.0,1.0,1.0,1.0,1.0,1.0,1.0,1.0,1.0,1.0,1.0,1.0,1.0,1.0,1.0,1.0,1.0,1.0,1.0,1.0,1.0,1.0,1.0,1.0,1.0,1.0	0.001
rs77559646-vs-non-carriers_6v43	NORMAL	JunctionCountOnly	MXE	3543	ENSG00000146205	ANO7	chr2	+	241210294	241210365	241210365	241210570	241209497	241209635	241212093	241212205	3543	76,76,44,63,19,63	303,315,241,297,63,296	26,58,56,47,66,123,28,40,24,52,59,47,34,45,36,12,25,63,28,21,8,15,87,23,12,7,17,37,65,35,79,44,26,30,31,18,34,54,20,97,109,48,30	134,304,348,264,340,505,114,300,162,328,255,278,164,334,220,45,101,318,118,133,47,113,407,40,55,24,172,187,284,201,277,249,97,198,115,135,147,255,192,420,420,214,201	169	198	1	1	0.227,0.22,0.176,0.199,0.261,0.2	0.185,0.183,0.159,0.173,0.185,0.222,0.223,0.135,0.148,0.157,0.213,0.165,0.195,0.136,0.161,0.238,0.225,0.188,0.218,0.156,0.166,0.135,0.2,0.403,0.204,0.255,0.104,0.188,0.211,0.169,0.25,0.172,0.239,0.151,0.24,0.135,0.213,0.199,0.109,0.213,0.233,0.208,0.149	0.023
rs77559646-vs-non-carriers_6v43	NORMAL	JunctionCountOnly	MXE	3544	ENSG00000146205	ANO7	chr2	+	241210294	241210365	241210365	241210393	241209497	241209635	241212093	241212205	3544	76,76,44,63,19,63	0,0,0,0,0,1	26,58,56,47,66,123,28,40,24,52,59,47,34,45,36,12,25,63,28,21,8,15,87,23,12,7,17,37,65,35,79,44,26,30,31,18,34,54,20,97,109,48,30	0,0,1,0,0,3,0,0,0,1,1,0,0,3,0,0,0,0,0,0,0,0,1,0,0,0,0,0,0,0,0,0,0,0,0,0,0,1,0,0,1,0,0	169	126	1	1	1.0,1.0,1.0,1.0,1.0,0.979	1.0,1.0,0.977,1.0,1.0,0.968,1.0,1.0,1.0,0.975,0.978,1.0,1.0,0.918,1.0,1.0,1.0,1.0,1.0,1.0,1.0,1.0,0.985,1.0,1.0,1.0,1.0,1.0,1.0,1.0,1.0,1.0,1.0,1.0,1.0,1.0,1.0,0.976,1.0,1.0,0.988,1.0,1.0	0.002
rs77559646-vs-non-carriers_6v43	NORMAL	JunctionCountOnly	MXE	3545	ENSG00000146205	ANO7	chr2	+	241210294	241210365	241210365	241210393	241209497	241209635	241210467	241210570	3545	88,83,48,70,20,77	75,73,65,86,21,96	31,65,65,52,76,135,31,45,30,56,68,57,43,54,38,13,25,75,30,27,10,15,94,24,13,7,19,41,76,44,83,52,29,39,36,24,49,57,23,102,129,52,40	28,87,96,72,84,136,25,85,34,73,58,71,39,78,53,7,33,89,33,32,14,27,99,10,15,5,57,51,94,54,89,60,32,52,34,38,35,75,46,125,118,69,61	169	126	1	1	0.467,0.459,0.355,0.378,0.415,0.374	0.452,0.358,0.335,0.35,0.403,0.425,0.48,0.283,0.397,0.364,0.466,0.374,0.451,0.34,0.348,0.581,0.361,0.386,0.404,0.386,0.347,0.293,0.414,0.641,0.393,0.511,0.199,0.375,0.376,0.378,0.41,0.393,0.403,0.359,0.441,0.32,0.511,0.362,0.272,0.378,0.449,0.36,0.328	0.016
rs77559646-vs-non-carriers_6v43	NORMAL	JunctionCountOnly	MXE	3547	ENSG00000146205	ANO7	chr2	+	241203401	241203457	241204864	241204955	241202193	241202304	241207573	241207670	3547	0,2,0,0,0,0	180,225,163,164,35,229	0,2,0,0,0,0,0,1,0,0,0,1,0,0,0,0,0,0,0,0,0,0,1,0,0,0,0,0,2,0,1,0,0,0,0,0,0,0,0,0,0,0,0	109,237,226,165,190,412,74,143,105,182,140,204,73,231,131,34,66,242,87,66,33,72,282,43,27,23,116,146,177,94,216,166,61,112,83,100,70,95,112,275,300,161,164	154	189	1	1	0.0,0.011,0.0,0.0,0.0,0.0	0.0,0.01,0.0,0.0,0.0,0.0,0.0,0.009,0.0,0.0,0.0,0.006,0.0,0.0,0.0,0.0,0.0,0.0,0.0,0.0,0.0,0.0,0.004,0.0,0.0,0.0,0.0,0.0,0.014,0.0,0.006,0.0,0.0,0.0,0.0,0.0,0.0,0.0,0.0,0.0,0.0,0.0,0.0	0.001
rs77559646-vs-non-carriers_6v43	NORMAL	JunctionCountOnly	MXE	3554	ENSG00000146205	ANO7	chr2	+	241223569	241223781	241223838	241223955	241223185	241223276	241224096	241225245	3554	6,3,4,1,3,0	160,113,101,98,39,113	3,5,3,5,2,13,1,4,2,6,3,7,2,2,0,0,0,0,4,3,0,0,5,0,0,0,1,1,2,1,2,5,2,1,2,1,2,1,4,4,1,1,2	65,113,74,126,182,249,44,151,48,118,112,72,75,146,80,29,84,150,55,66,25,71,211,32,15,10,82,78,162,53,116,100,42,73,57,60,73,102,96,169,174,45,64	198	198	1	1	0.036,0.026,0.038,0.01,0.071,0.0	0.044,0.042,0.039,0.038,0.011,0.05,0.022,0.026,0.04,0.048,0.026,0.089,0.026,0.014,0.0,0.0,0.0,0.0,0.068,0.043,0.0,0.0,0.023,0.0,0.0,0.0,0.012,0.013,0.012,0.019,0.017,0.048,0.045,0.014,0.034,0.016,0.027,0.01,0.04,0.023,0.006,0.022,0.03	0.006
rs77559646-vs-non-carriers_6v43	NORMAL	JunctionCountOnly	MXE	3558	ENSG00000146205	ANO7	chr2	+	241223569	241223781	241223904	241223955	241223185	241223276	241224096	241225376	3558	6,3,4,1,3,0	149,105,97,89,40,114	3,5,3,5,2,13,1,4,2,6,3,7,2,2,0,0,0,0,4,3,0,0,5,0,0,0,1,1,2,1,2,5,2,1,2,1,2,1,4,4,1,1,2	55,106,70,115,165,230,41,139,42,110,109,67,67,139,74,26,81,146,50,65,22,69,191,31,13,10,78,72,147,45,115,95,36,68,53,54,66,92,94,152,151,41,59	198	149	1	1	0.029,0.021,0.03,0.008,0.053,0.0	0.039,0.034,0.031,0.032,0.009,0.041,0.018,0.021,0.035,0.039,0.02,0.073,0.022,0.011,0.0,0.0,0.0,0.0,0.057,0.034,0.0,0.0,0.019,0.0,0.0,0.0,0.01,0.01,0.01,0.016,0.013,0.038,0.04,0.011,0.028,0.014,0.022,0.008,0.031,0.019,0.005,0.018,0.025	0.004
rs77559646-vs-non-carriers_6v43	NORMAL	JunctionCountOnly	MXE	3560	ENSG00000146205	ANO7	chr2	+	241210467	241210570	241212093	241212205	241210294	241210393	241212571	241212626	3560	241,261,211,225,45,266	321,384,195,272,57,289	98,258,316,219,287,438,71,234,94,229,172,212,106,241,167,30,104,267,101,108,42,82,321,38,41,25,148,197,235,143,257,178,77,146,107,111,116,230,137,380,362,190,170	168,337,323,257,347,595,122,300,152,325,279,252,154,383,212,62,102,247,144,116,68,106,441,68,57,34,158,165,353,179,316,238,94,166,125,133,137,267,191,412,453,170,233	198	198	1	1	0.429,0.405,0.52,0.453,0.441,0.479	0.368,0.434,0.495,0.46,0.453,0.424,0.368,0.438,0.382,0.413,0.381,0.457,0.408,0.386,0.441,0.326,0.505,0.519,0.412,0.482,0.382,0.436,0.421,0.358,0.418,0.424,0.484,0.544,0.4,0.444,0.449,0.428,0.45,0.468,0.461,0.455,0.458,0.463,0.418,0.48,0.444,0.528,0.422	0.018
rs77559646-vs-non-carriers_6v43	NORMAL	JunctionCountOnly	MXE	3561	ENSG00000146205	ANO7	chr2	+	241210467	241210570	241212093	241212201	241210294	241210393	241212571	241212626	3561	241,261,211,225,45,266	1,0,1,1,0,3	98,258,316,219,287,438,71,234,94,229,172,212,106,241,167,30,104,267,101,108,42,82,321,38,41,25,148,197,235,143,257,178,77,146,107,111,116,230,137,380,362,190,170	0,1,1,0,0,3,0,2,1,4,1,0,0,2,0,0,0,1,0,0,0,0,2,0,0,1,0,0,0,1,3,0,0,1,0,0,0,3,1,0,3,0,0	198	198	1	1	0.996,1.0,0.995,0.996,1.0,0.989	1.0,0.996,0.997,1.0,1.0,0.993,1.0,0.992,0.989,0.983,0.994,1.0,1.0,0.992,1.0,1.0,1.0,0.996,1.0,1.0,1.0,1.0,0.994,1.0,1.0,0.962,1.0,1.0,1.0,0.993,0.988,1.0,1.0,0.993,1.0,1.0,1.0,0.987,0.993,1.0,0.992,1.0,1.0	0
rs77559646-vs-non-carriers_6v43	NORMAL	JunctionCountOnly	MXE	3562	ENSG00000146205	ANO7	chr2	+	241223661	241223781	241223838	241223955	241223185	241223276	241224096	241225376	3562	150,93,75,85,29,116	160,113,101,98,39,113	61,93,102,64,116,238,34,127,67,108,73,71,70,137,61,25,55,94,59,36,25,41,161,11,23,12,66,69,99,57,106,72,26,43,53,35,43,107,67,162,128,74,68	65,113,74,126,182,249,44,151,48,118,112,72,75,146,80,29,84,150,55,66,25,71,211,32,15,10,82,78,162,53,116,100,42,73,57,60,73,102,96,169,174,45,64	198	198	1	1	0.484,0.451,0.426,0.464,0.426,0.507	0.484,0.451,0.58,0.337,0.389,0.489,0.436,0.457,0.583,0.478,0.395,0.497,0.483,0.484,0.433,0.463,0.396,0.385,0.518,0.353,0.5,0.366,0.433,0.256,0.605,0.545,0.446,0.469,0.379,0.518,0.477,0.419,0.382,0.371,0.482,0.368,0.371,0.512,0.411,0.489,0.424,0.622,0.515	0.007
rs77559646-vs-non-carriers_6v43	NORMAL	JunctionCountOnly	MXE	3563	ENSG00000146205	ANO7	chr2	+	241223661	241223781	241223904	241223955	241223185	241223276	241224096	241225376	3563	150,93,75,85,29,116	149,105,97,89,40,114	61,93,102,64,116,238,34,127,67,108,73,71,70,137,61,25,55,94,59,36,25,41,161,11,23,12,66,69,99,57,106,72,26,43,53,35,43,107,67,162,128,74,68	55,106,70,115,165,230,41,139,42,110,109,67,67,139,74,26,81,146,50,65,22,69,191,31,13,10,78,72,147,45,115,95,36,68,53,54,66,92,94,152,151,41,59	198	149	1	1	0.431,0.4,0.368,0.418,0.353,0.434	0.455,0.398,0.523,0.295,0.346,0.438,0.384,0.407,0.546,0.425,0.335,0.444,0.44,0.426,0.383,0.42,0.338,0.326,0.47,0.294,0.461,0.309,0.388,0.211,0.571,0.475,0.389,0.419,0.336,0.488,0.41,0.363,0.352,0.322,0.429,0.328,0.329,0.467,0.349,0.445,0.389,0.576,0.464	-0.003
rs77559646-vs-non-carriers_6v43	NORMAL	JunctionCountOnly	MXE	3564	ENSG00000146205	ANO7	chr2	+	241203332	241203457	241204864	241204955	241202193	241202304	241207573	241207670	3564	117,142,101,106,24,144	180,225,163,164,35,229	35,125,159,101,158,200,47,89,60,130,92,105,62,159,106,23,41,146,52,28,12,53,199,24,21,21,85,91,129,84,150,97,42,90,44,61,58,123,64,194,214,117,84	109,237,226,165,190,412,74,143,105,182,140,204,73,231,131,34,66,242,87,66,33,72,282,43,27,23,116,146,177,94,216,166,61,112,83,100,70,95,112,275,300,161,164	198	189	1	1	0.383,0.376,0.372,0.382,0.396,0.375	0.235,0.335,0.402,0.369,0.443,0.317,0.377,0.373,0.353,0.405,0.385,0.329,0.448,0.397,0.436,0.392,0.372,0.365,0.363,0.288,0.258,0.413,0.402,0.348,0.426,0.466,0.412,0.373,0.41,0.46,0.399,0.358,0.397,0.434,0.336,0.368,0.442,0.553,0.353,0.402,0.405,0.41,0.328	-0.004
rs77559646-vs-non-carriers_6v43	NORMAL	JunctionCountOnly	MXE	3565	ENSG00000146205	ANO7	chr2	+	241203332	241203457	241203457	241203498	241202193	241202304	241204864	241204955	3565	117,145,107,107,24,150	59,71,42,44,8,60	39,127,163,102,161,204,46,91,60,132,94,108,63,160,107,25,41,148,55,30,13,56,204,24,21,21,86,92,132,85,157,101,42,92,44,61,59,128,68,195,214,118,89	22,70,62,48,50,98,31,35,30,64,49,54,18,69,47,6,19,83,32,22,9,14,89,17,3,6,34,39,81,32,62,57,14,37,16,33,30,31,49,72,68,51,58	198	139	1	1	0.582,0.589,0.641,0.631,0.678,0.637	0.554,0.56,0.649,0.599,0.693,0.594,0.51,0.646,0.584,0.591,0.574,0.584,0.711,0.619,0.615,0.745,0.602,0.556,0.547,0.489,0.503,0.737,0.617,0.498,0.831,0.711,0.64,0.624,0.534,0.651,0.64,0.554,0.678,0.636,0.659,0.565,0.58,0.744,0.493,0.655,0.688,0.619,0.519	0.012
rs77559646-vs-non-carriers_6v43	NORMAL	JunctionCountOnly	MXE	3566	ENSG00000146205	ANO7	chr2	+	241210533	241210570	241212093	241212205	241210294	241210393	241212571	241212626	3566	0,0,0,0,0,2	321,384,195,272,57,289	0,0,0,1,0,0,0,0,0,0,0,0,0,0,0,0,0,0,0,0,0,0,0,0,0,0,0,0,0,0,0,0,0,0,0,0,0,0,0,1,0,0,0	168,337,323,257,347,595,122,300,152,325,279,252,154,383,212,62,102,247,144,116,68,106,441,68,57,34,158,165,353,179,316,238,94,166,125,133,137,267,191,412,453,170,233	135	198	1	1	0.0,0.0,0.0,0.0,0.0,0.01	0.0,0.0,0.0,0.006,0.0,0.0,0.0,0.0,0.0,0.0,0.0,0.0,0.0,0.0,0.0,0.0,0.0,0.0,0.0,0.0,0.0,0.0,0.0,0.0,0.0,0.0,0.0,0.0,0.0,0.0,0.0,0.0,0.0,0.0,0.0,0.0,0.0,0.0,0.0,0.004,0.0,0.0,0.0	0.001
rs77559646-vs-non-carriers_6v43	NORMAL	JunctionCountOnly	MXE	3572	ENSG00000146205	ANO7	chr2	+	241210365	241210570	241212093	241212205	241209497	241209635	241212571	241212626	3572	0,1,0,0,0,2	321,384,195,271,59,291	0,0,0,1,0,0,0,0,0,0,0,0,0,1,0,0,0,0,0,0,0,0,0,0,0,0,0,0,0,0,0,0,0,0,1,0,0,0,0,1,0,0,1	168,339,326,261,348,593,122,301,153,324,279,253,154,382,213,62,102,247,144,119,68,106,443,68,57,34,158,166,355,178,314,241,96,170,127,133,137,264,191,413,453,170,233	198	198	1	1	0.0,0.003,0.0,0.0,0.0,0.007	0.0,0.0,0.0,0.004,0.0,0.0,0.0,0.0,0.0,0.0,0.0,0.0,0.0,0.003,0.0,0.0,0.0,0.0,0.0,0.0,0.0,0.0,0.0,0.0,0.0,0.0,0.0,0.0,0.0,0.0,0.0,0.0,0.0,0.0,0.008,0.0,0.0,0.0,0.0,0.002,0.0,0.0,0.004	0.001
rs77559646-vs-non-carriers_6v43	NORMAL	JunctionCountOnly	MXE	3575	ENSG00000146205	ANO7	chr2	+	241223546	241223781	241223838	241223955	241223185	241223276	241224096	241225245	3575	0,2,0,0,0,1	160,113,101,98,39,113	0,1,0,0,0,2,0,0,0,0,0,0,0,0,0,0,0,0,0,0,0,0,0,0,0,0,0,0,0,0,0,0,0,0,0,1,1,1,0,1,0,0,0	65,113,74,126,182,249,44,151,48,118,112,72,75,146,80,29,84,150,55,66,25,71,211,32,15,10,82,78,162,53,116,100,42,73,57,60,73,102,96,169,174,45,64	198	198	1	1	0.0,0.017,0.0,0.0,0.0,0.009	0.0,0.009,0.0,0.0,0.0,0.008,0.0,0.0,0.0,0.0,0.0,0.0,0.0,0.0,0.0,0.0,0.0,0.0,0.0,0.0,0.0,0.0,0.0,0.0,0.0,0.0,0.0,0.0,0.0,0.0,0.0,0.0,0.0,0.0,0.0,0.016,0.014,0.01,0.0,0.006,0.0,0.0,0.0	0.003
rs77559646-vs-non-carriers_6v43	NORMAL	JunctionCountOnly	MXE	3579	ENSG00000146205	ANO7	chr2	+	241223546	241223781	241223904	241223955	241223185	241223276	241224096	241225376	3579	0,2,0,0,0,1	149,105,97,89,40,114	0,1,0,0,0,2,0,0,0,0,0,0,0,0,0,0,0,0,0,0,0,0,0,0,0,0,0,0,0,0,0,0,0,0,0,1,1,1,0,1,0,0,0	55,106,70,115,165,230,41,139,42,110,109,67,67,139,74,26,81,146,50,65,22,69,191,31,13,10,78,72,147,45,115,95,36,68,53,54,66,92,94,152,151,41,59	198	149	1	1	0.0,0.014,0.0,0.0,0.0,0.007	0.0,0.007,0.0,0.0,0.0,0.007,0.0,0.0,0.0,0.0,0.0,0.0,0.0,0.0,0.0,0.0,0.0,0.0,0.0,0.0,0.0,0.0,0.0,0.0,0.0,0.0,0.0,0.0,0.0,0.0,0.0,0.0,0.0,0.0,0.0,0.014,0.011,0.008,0.0,0.005,0.0,0.0,0.0	0.002
rs77559646-vs-non-carriers_6v43	NORMAL	JunctionCountOnly	MXE	3584	ENSG00000146205	ANO7	chr2	+	241223716	241223781	241223838	241223955	241223185	241223276	241224096	241225376	3584	62,64,48,50,10,52	160,113,101,98,39,113	27,50,57,48,78,96,14,71,38,57,44,43,45,76,42,15,15,57,19,29,13,22,107,11,7,3,21,36,43,32,54,46,7,38,32,18,30,40,27,84,75,41,32	65,113,74,126,182,249,44,151,48,118,112,72,75,146,80,29,84,150,55,66,25,71,211,32,15,10,82,78,162,53,116,100,42,73,57,60,73,102,96,169,174,45,64	163	198	1	1	0.32,0.408,0.366,0.383,0.237,0.359	0.335,0.35,0.483,0.316,0.342,0.319,0.279,0.364,0.49,0.37,0.323,0.42,0.422,0.387,0.389,0.386,0.178,0.316,0.296,0.348,0.387,0.273,0.381,0.295,0.362,0.267,0.237,0.359,0.244,0.423,0.361,0.358,0.168,0.387,0.405,0.267,0.333,0.323,0.255,0.376,0.344,0.525,0.378	0.001
rs77559646-vs-non-carriers_6v43	NORMAL	JunctionCountOnly	MXE	3585	ENSG00000146205	ANO7	chr2	+	241223716	241223781	241223904	241223955	241223185	241223276	241224096	241225376	3585	62,64,48,50,10,52	149,105,97,89,40,114	27,50,57,48,78,96,14,71,38,57,44,43,45,76,42,15,15,57,19,29,13,22,107,11,7,3,21,36,43,32,54,46,7,38,32,18,30,40,27,84,75,41,32	55,106,70,115,165,230,41,139,42,110,109,67,67,139,74,26,81,146,50,65,22,69,191,31,13,10,78,72,147,45,115,95,36,68,53,54,66,92,94,152,151,41,59	163	149	1	1	0.276,0.358,0.311,0.339,0.186,0.294	0.31,0.301,0.427,0.276,0.302,0.276,0.238,0.318,0.453,0.321,0.27,0.37,0.38,0.333,0.342,0.345,0.145,0.263,0.258,0.29,0.351,0.226,0.339,0.245,0.33,0.215,0.198,0.314,0.211,0.394,0.3,0.307,0.151,0.338,0.356,0.234,0.294,0.284,0.208,0.336,0.312,0.478,0.331	-0.008
rs77559646-vs-non-carriers_6v43	NORMAL	JunctionCountOnly	MXE	3605	ENSG00000146205	ANO7	chr2	+	241223718	241223781	241223838	241223955	241223185	241223276	241224096	241225245	3605	0,0,0,0,0,0	160,113,101,98,39,113	1,0,0,0,0,0,0,0,0,0,0,1,0,0,0,0,0,0,0,0,0,0,0,0,0,0,0,0,0,0,0,2,0,0,0,0,0,1,0,0,0,0,1	65,113,74,126,182,249,44,151,48,118,112,72,75,146,80,29,84,150,55,66,25,71,211,32,15,10,82,78,162,53,116,100,42,73,57,60,73,102,96,169,174,45,64	161	198	1	1	0.0,0.0,0.0,0.0,0.0,0.0	0.019,0.0,0.0,0.0,0.0,0.0,0.0,0.0,0.0,0.0,0.0,0.017,0.0,0.0,0.0,0.0,0.0,0.0,0.0,0.0,0.0,0.0,0.0,0.0,0.0,0.0,0.0,0.0,0.0,0.0,0.0,0.024,0.0,0.0,0.0,0.0,0.0,0.012,0.0,0.0,0.0,0.0,0.019	-0.002
rs77559646-vs-non-carriers_6v43	NORMAL	JunctionCountOnly	MXE	3609	ENSG00000146205	ANO7	chr2	+	241223718	241223781	241223904	241223955	241223185	241223276	241224096	241225376	3609	0,0,0,0,0,0	149,105,97,89,40,114	1,0,0,0,0,0,0,0,0,0,0,1,0,0,0,0,0,0,0,0,0,0,0,0,0,0,0,0,0,0,0,2,0,0,0,0,0,1,0,0,0,0,1	55,106,70,115,165,230,41,139,42,110,109,67,67,139,74,26,81,146,50,65,22,69,191,31,13,10,78,72,147,45,115,95,36,68,53,54,66,92,94,152,151,41,59	161	149	1	1	0.0,0.0,0.0,0.0,0.0,0.0	0.017,0.0,0.0,0.0,0.0,0.0,0.0,0.0,0.0,0.0,0.0,0.014,0.0,0.0,0.0,0.0,0.0,0.0,0.0,0.0,0.0,0.0,0.0,0.0,0.0,0.0,0.0,0.0,0.0,0.0,0.0,0.019,0.0,0.0,0.0,0.0,0.0,0.01,0.0,0.0,0.0,0.0,0.015	-0.002
rs77559646-vs-non-carriers_6v43	NORMAL	JunctionCountOnly	MXE	3610	ENSG00000146205	ANO7	chr2	+	241203317	241203457	241204864	241204955	241202193	241202304	241207573	241207670	3610	0,0,0,0,0,0	180,225,163,164,35,229	0,0,0,0,0,0,1,0,0,0,0,0,1,0,0,0,0,0,0,0,0,0,1,0,0,0,0,0,0,0,0,1,0,0,0,1,0,0,0,0,0,2,0	109,237,226,165,190,412,74,143,105,182,140,204,73,231,131,34,66,242,87,66,33,72,282,43,27,23,116,146,177,94,216,166,61,112,83,100,70,95,112,275,300,161,164	198	189	1	1	0.0,0.0,0.0,0.0,0.0,0.0	0.0,0.0,0.0,0.0,0.0,0.0,0.013,0.0,0.0,0.0,0.0,0.0,0.013,0.0,0.0,0.0,0.0,0.0,0.0,0.0,0.0,0.0,0.003,0.0,0.0,0.0,0.0,0.0,0.0,0.0,0.0,0.006,0.0,0.0,0.0,0.009,0.0,0.0,0.0,0.0,0.0,0.012,0.0	-0.001
rs77559646-vs-non-carriers_6v43	NORMAL	ReadsOnTargetAndJunctionCounts	MXE	3506	ENSG00000146205	ANO7	chr2	+	241209497	241209635	241210294	241210365	241209210	241209428	241212093	241212205	3506	216,278,147,180,56,253	1,0,0,0,0,0	115,238,252,234,220,491,90,188,140,288,197,199,160,308,150,45,77,251,100,88,28,61,331,49,23,32,137,175,245,133,280,224,71,165,97,86,138,216,123,305,297,188,151	0,0,0,0,0,0,0,0,0,0,0,0,0,0,1,0,0,0,0,0,0,0,0,0,0,0,0,2,0,0,0,0,0,0,0,0,0,0,0,0,0,0,0	237	170	1	1	0.994,1.0,1.0,1.0,1.0,1.0	1.0,1.0,1.0,1.0,1.0,1.0,1.0,1.0,1.0,1.0,1.0,1.0,1.0,1.0,0.991,1.0,1.0,1.0,1.0,1.0,1.0,1.0,1.0,1.0,1.0,1.0,1.0,0.984,1.0,1.0,1.0,1.0,1.0,1.0,1.0,1.0,1.0,1.0,1.0,1.0,1.0,1.0,1.0	0
rs77559646-vs-non-carriers_6v43	NORMAL	ReadsOnTargetAndJunctionCounts	MXE	3507	ENSG00000146205	ANO7	chr2	+	241210484	241210570	241212093	241212205	241210294	241210393	241212571	241212626	3507	0,1,0,0,0,2	345,401,203,289,58,300	0,0,0,1,0,0,0,0,0,0,0,1,0,0,0,0,0,0,0,0,0,0,0,0,1,0,0,2,0,0,0,1,0,0,1,0,0,0,0,1,0,0,1	174,358,346,262,358,625,125,322,161,344,294,272,162,405,223,66,108,257,150,122,71,111,462,70,62,35,161,174,369,185,328,254,99,178,135,143,143,280,204,434,478,182,244	185	211	1	1	0.0,0.003,0.0,0.0,0.0,0.008	0.0,0.0,0.0,0.004,0.0,0.0,0.0,0.0,0.0,0.0,0.0,0.004,0.0,0.0,0.0,0.0,0.0,0.0,0.0,0.0,0.0,0.0,0.0,0.0,0.018,0.0,0.0,0.013,0.0,0.0,0.0,0.004,0.0,0.0,0.008,0.0,0.0,0.0,0.0,0.003,0.0,0.0,0.005	0
rs77559646-vs-non-carriers_6v43	NORMAL	ReadsOnTargetAndJunctionCounts	MXE	3523	ENSG00000146205	ANO7	chr2	+	241209210	241209428	241210294	241210365	241207544	241207670	241212093	241212205	3523	121,123,64,99,16,106	0,0,0,0,0,0	58,126,134,83,99,188,46,85,53,98,105,85,56,106,70,19,32,96,52,41,19,27,150,17,9,19,69,74,105,53,112,74,30,83,33,46,51,86,61,140,128,76,90	0,0,0,0,0,0,0,0,0,0,0,1,0,0,1,0,0,0,0,0,0,0,0,0,0,0,0,0,0,0,0,0,0,0,0,0,0,0,0,0,0,0,0	317	170	1	1	1.0,1.0,1.0,1.0,1.0,1.0	1.0,1.0,1.0,1.0,1.0,1.0,1.0,1.0,1.0,1.0,1.0,0.979,1.0,1.0,0.974,1.0,1.0,1.0,1.0,1.0,1.0,1.0,1.0,1.0,1.0,1.0,1.0,1.0,1.0,1.0,1.0,1.0,1.0,1.0,1.0,1.0,1.0,1.0,1.0,1.0,1.0,1.0,1.0	0.001
rs77559646-vs-non-carriers_6v43	NORMAL	ReadsOnTargetAndJunctionCounts	MXE	3524	ENSG00000146205	ANO7	chr2	+	241207573	241207670	241210294	241210365	241204864	241204955	241212093	241212205	3524	184,231,164,165,36,231	0,0,0,0,0,0	110,239,232,169,192,418,78,144,109,183,142,206,75,231,132,34,70,245,87,67,33,72,288,44,27,25,117,146,181,92,218,167,63,115,84,105,70,95,112,277,302,162,165	0,0,0,0,0,0,0,0,0,0,0,0,0,1,1,0,0,0,0,0,0,0,0,0,0,0,0,0,0,0,0,0,0,0,0,0,0,0,0,0,0,0,0	196	170	1	1	1.0,1.0,1.0,1.0,1.0,1.0	1.0,1.0,1.0,1.0,1.0,1.0,1.0,1.0,1.0,1.0,1.0,1.0,1.0,0.995,0.991,1.0,1.0,1.0,1.0,1.0,1.0,1.0,1.0,1.0,1.0,1.0,1.0,1.0,1.0,1.0,1.0,1.0,1.0,1.0,1.0,1.0,1.0,1.0,1.0,1.0,1.0,1.0,1.0	0
rs77559646-vs-non-carriers_6v43	NORMAL	ReadsOnTargetAndJunctionCounts	MXE	3525	ENSG00000146205	ANO7	chr2	+	241195705	241195845	241197671	241197793	241191193	241191251	241199315	241199423	3525	179,206,114,176,13,171	21,15,8,6,5,18	136,301,292,257,360,642,133,186,170,362,212,343,135,351,247,45,97,408,85,123,43,79,344,54,32,43,193,187,320,196,322,244,92,202,100,162,145,274,213,382,442,189,225	5,6,10,11,6,14,4,0,6,7,3,11,6,14,7,2,2,9,5,1,0,0,19,0,1,3,2,10,9,5,6,8,1,6,6,3,4,2,13,23,10,13,6	239	221	0.910359	1	0.887,0.927,0.929,0.964,0.706,0.898	0.962,0.979,0.964,0.956,0.982,0.977,0.968,1.0,0.963,0.98,0.985,0.966,0.954,0.959,0.97,0.954,0.978,0.977,0.94,0.991,1.0,1.0,0.944,1.0,0.967,0.93,0.989,0.945,0.97,0.973,0.98,0.966,0.988,0.969,0.939,0.98,0.971,0.992,0.938,0.939,0.976,0.931,0.972	-0.084
rs77559646-vs-non-carriers_6v43	NORMAL	ReadsOnTargetAndJunctionCounts	MXE	3527	ENSG00000146205	ANO7	chr2	+	241209284	241209428	241210294	241210365	241207573	241207670	241212093	241212205	3527	175,231,129,136,26,172	0,0,0,0,0,0	98,195,202,126,191,314,74,129,100,167,167,156,86,189,126,33,65,202,79,75,31,49,225,24,22,24,104,124,173,82,193,128,45,122,64,76,86,150,85,219,205,119,129	0,0,0,0,0,0,0,0,0,0,0,1,0,0,1,0,0,0,0,0,0,0,0,0,0,0,0,0,0,0,0,0,0,0,0,0,0,0,0,0,0,0,0	243	170	1	1	1.0,1.0,1.0,1.0,1.0,1.0	1.0,1.0,1.0,1.0,1.0,1.0,1.0,1.0,1.0,1.0,1.0,0.991,1.0,1.0,0.989,1.0,1.0,1.0,1.0,1.0,1.0,1.0,1.0,1.0,1.0,1.0,1.0,1.0,1.0,1.0,1.0,1.0,1.0,1.0,1.0,1.0,1.0,1.0,1.0,1.0,1.0,1.0,1.0	0
rs77559646-vs-non-carriers_6v43	NORMAL	ReadsOnTargetAndJunctionCounts	MXE	3543	ENSG00000146205	ANO7	chr2	+	241210294	241210365	241210365	241210570	241209497	241209635	241212093	241212205	3543	76,76,44,63,19,63	340,349,262,326,74,343	26,58,56,47,66,123,28,40,24,52,59,47,34,45,36,12,25,63,28,21,8,15,87,23,12,7,17,37,65,35,79,44,26,30,31,18,34,54,20,97,109,48,30	147,338,381,302,384,561,133,326,184,357,304,314,178,390,240,48,106,352,132,144,51,128,442,49,63,27,187,204,310,217,316,279,101,218,126,150,165,292,216,470,460,237,227	170	304	1	1	0.286,0.28,0.231,0.257,0.315,0.247	0.24,0.235,0.208,0.218,0.235,0.282,0.274,0.18,0.189,0.207,0.258,0.211,0.255,0.171,0.212,0.309,0.297,0.242,0.275,0.207,0.219,0.173,0.26,0.456,0.254,0.317,0.14,0.245,0.273,0.224,0.309,0.22,0.315,0.197,0.306,0.177,0.269,0.249,0.142,0.27,0.298,0.266,0.191	0.026
rs77559646-vs-non-carriers_6v43	NORMAL	ReadsOnTargetAndJunctionCounts	MXE	3544	ENSG00000146205	ANO7	chr2	+	241210294	241210365	241210365	241210393	241209497	241209635	241212093	241212205	3544	76,76,44,63,19,63	0,0,0,0,0,1	26,58,56,47,66,123,28,40,24,52,59,47,34,45,36,12,25,63,28,21,8,15,87,23,12,7,17,37,65,35,79,44,26,30,31,18,34,54,20,97,109,48,30	0,0,1,0,0,3,0,0,0,1,1,0,0,3,0,0,0,0,0,0,0,0,1,0,0,0,0,0,0,0,0,0,0,0,0,0,0,1,0,0,1,0,0	170	127	1	1	1.0,1.0,1.0,1.0,1.0,0.979	1.0,1.0,0.977,1.0,1.0,0.968,1.0,1.0,1.0,0.975,0.978,1.0,1.0,0.918,1.0,1.0,1.0,1.0,1.0,1.0,1.0,1.0,0.985,1.0,1.0,1.0,1.0,1.0,1.0,1.0,1.0,1.0,1.0,1.0,1.0,1.0,1.0,0.976,1.0,1.0,0.988,1.0,1.0	0.002
rs77559646-vs-non-carriers_6v43	NORMAL	ReadsOnTargetAndJunctionCounts	MXE	3545	ENSG00000146205	ANO7	chr2	+	241210294	241210365	241210365	241210393	241209497	241209635	241210467	241210570	3545	88,83,48,70,20,77	75,73,65,86,21,96	31,65,65,52,76,135,31,45,30,56,68,57,43,54,38,13,25,75,30,27,10,15,94,24,13,7,19,41,76,44,83,52,29,39,36,24,49,57,23,102,129,52,40	28,87,96,72,84,136,25,85,34,73,58,71,39,78,53,7,33,89,33,32,14,27,99,10,15,5,57,51,94,54,89,60,32,52,34,38,35,75,46,125,118,69,61	170	127	1	1	0.467,0.459,0.356,0.378,0.416,0.375	0.453,0.358,0.336,0.35,0.403,0.426,0.481,0.283,0.397,0.364,0.467,0.375,0.452,0.341,0.349,0.581,0.361,0.386,0.404,0.387,0.348,0.293,0.415,0.642,0.393,0.511,0.199,0.375,0.377,0.378,0.411,0.393,0.404,0.359,0.442,0.321,0.511,0.362,0.272,0.379,0.45,0.36,0.329	0.016
rs77559646-vs-non-carriers_6v43	NORMAL	ReadsOnTargetAndJunctionCounts	MXE	3547	ENSG00000146205	ANO7	chr2	+	241203401	241203457	241204864	241204955	241202193	241202304	241207573	241207670	3547	0,2,0,0,0,0	180,225,163,164,35,229	0,2,0,0,0,0,0,1,0,0,0,1,0,0,0,0,0,0,0,0,0,0,1,0,0,0,0,0,2,0,1,0,0,0,0,0,0,0,0,0,0,0,0	109,237,226,165,190,412,74,143,105,182,140,204,73,231,131,34,66,242,87,66,33,72,282,43,27,23,116,146,177,94,216,166,61,112,83,100,70,95,112,275,300,161,164	155	190	1	1	0.0,0.011,0.0,0.0,0.0,0.0	0.0,0.01,0.0,0.0,0.0,0.0,0.0,0.008,0.0,0.0,0.0,0.006,0.0,0.0,0.0,0.0,0.0,0.0,0.0,0.0,0.0,0.0,0.004,0.0,0.0,0.0,0.0,0.0,0.014,0.0,0.006,0.0,0.0,0.0,0.0,0.0,0.0,0.0,0.0,0.0,0.0,0.0,0.0	0.001
rs77559646-vs-non-carriers_6v43	NORMAL	ReadsOnTargetAndJunctionCounts	MXE	3553	ENSG00000146205	ANO7	chr2	+	241223569	241223781	241223838	241223959	241223185	241223276	241224096	241225245	3553	237,203,131,166,52,200	4,9,2,13,1,11	104,160,198,166,268,369,103,278,118,154,156,161,119,253,109,17,73,160,92,85,30,64,265,32,33,37,114,105,171,90,203,183,52,112,89,61,90,200,110,296,233,173,108	1,11,6,14,9,12,10,8,8,5,5,10,12,7,2,1,5,4,1,5,4,3,19,0,3,1,5,7,12,1,8,4,1,10,1,1,2,8,4,8,10,9,2	311	220	1	1	0.977,0.941,0.979,0.9,0.974,0.928	0.987,0.911,0.959,0.893,0.955,0.956,0.879,0.961,0.913,0.956,0.957,0.919,0.875,0.962,0.975,0.923,0.912,0.966,0.985,0.923,0.841,0.938,0.908,1.0,0.886,0.963,0.942,0.914,0.91,0.985,0.947,0.97,0.974,0.888,0.984,0.977,0.97,0.946,0.951,0.963,0.943,0.931,0.974	0.009
rs77559646-vs-non-carriers_6v43	NORMAL	ReadsOnTargetAndJunctionCounts	MXE	3554	ENSG00000146205	ANO7	chr2	+	241223569	241223781	241223838	241223955	241223185	241223276	241224096	241225245	3554	237,203,131,166,52,200	162,121,103,109,40,122	104,160,198,166,268,369,103,278,118,154,156,161,119,253,109,17,73,160,92,85,30,64,265,32,33,37,114,105,171,90,203,183,52,112,89,61,90,200,110,296,233,173,108	66,120,79,138,190,258,50,157,54,122,116,81,84,149,82,29,88,154,56,70,28,74,224,32,16,11,87,85,174,53,123,104,42,83,57,60,74,109,100,176,182,54,65	311	216	1	1	0.504,0.538,0.469,0.514,0.474,0.532	0.523,0.481,0.635,0.455,0.495,0.498,0.589,0.552,0.603,0.467,0.483,0.58,0.496,0.541,0.48,0.289,0.366,0.419,0.533,0.458,0.427,0.375,0.451,0.41,0.589,0.7,0.476,0.462,0.406,0.541,0.534,0.55,0.462,0.484,0.52,0.414,0.458,0.56,0.433,0.539,0.471,0.69,0.536	0.007
rs77559646-vs-non-carriers_6v43	NORMAL	ReadsOnTargetAndJunctionCounts	MXE	3555	ENSG00000146205	ANO7	chr2	+	241223569	241223781	241223904	241224000	241223185	241223276	241224096	241225245	3555	237,203,131,166,52,200	0,2,0,1,1,0	104,160,198,166,268,369,103,278,118,154,156,161,119,253,109,17,73,160,92,85,30,64,265,32,33,37,114,105,171,90,203,183,52,112,89,61,90,200,110,296,233,173,108	0,0,0,0,0,2,1,1,0,0,1,0,0,1,0,0,0,0,0,0,0,0,0,1,0,0,2,0,1,0,1,0,1,0,2,1,0,0,0,0,0,0,0	311	195	1	1	1.0,0.985,1.0,0.99,0.97,1.0	1.0,1.0,1.0,1.0,1.0,0.991,0.985,0.994,1.0,1.0,0.99,1.0,1.0,0.994,1.0,1.0,1.0,1.0,1.0,1.0,1.0,1.0,1.0,0.953,1.0,1.0,0.973,1.0,0.991,1.0,0.992,1.0,0.97,1.0,0.965,0.975,1.0,1.0,1.0,1.0,1.0,1.0,1.0	-0.004
rs77559646-vs-non-carriers_6v43	NORMAL	ReadsOnTargetAndJunctionCounts	MXE	3556	ENSG00000146205	ANO7	chr2	+	241223569	241223781	241223838	241224000	241223185	241223276	241224096	241225245	3556	237,203,131,166,52,200	11,16,15,22,5,18	104,160,198,166,268,369,103,278,118,154,156,161,119,253,109,17,73,160,92,85,30,64,265,32,33,37,114,105,171,90,203,183,52,112,89,61,90,200,110,296,233,173,108	5,21,16,20,23,21,20,20,13,15,14,22,17,19,6,2,7,8,3,9,7,4,33,2,7,3,10,15,18,6,21,7,4,13,13,3,4,22,8,12,24,19,7	311	261	1	1	0.948,0.914,0.88,0.864,0.897,0.903	0.946,0.865,0.912,0.874,0.907,0.936,0.812,0.921,0.884,0.896,0.903,0.86,0.855,0.918,0.938,0.877,0.897,0.944,0.963,0.888,0.782,0.931,0.871,0.931,0.798,0.912,0.905,0.855,0.889,0.926,0.89,0.956,0.916,0.878,0.852,0.945,0.95,0.884,0.92,0.954,0.891,0.884,0.928	0.002
rs77559646-vs-non-carriers_6v43	NORMAL	ReadsOnTargetAndJunctionCounts	MXE	3557	ENSG00000146205	ANO7	chr2	+	241223569	241223781	241223904	241223959	241223185	241223276	241224096	241225245	3557	237,203,131,166,52,200	0,2,0,1,1,0	104,160,198,166,268,369,103,278,118,154,156,161,119,253,109,17,73,160,92,85,30,64,265,32,33,37,114,105,171,90,203,183,52,112,89,61,90,200,110,296,233,173,108	0,0,0,0,0,0,1,1,0,0,1,0,0,1,0,0,0,0,0,0,0,0,0,1,0,0,2,0,1,0,1,0,1,0,1,1,0,0,0,0,0,0,0	311	154	1	1	1.0,0.98,1.0,0.988,0.963,1.0	1.0,1.0,1.0,1.0,1.0,1.0,0.981,0.993,1.0,1.0,0.987,1.0,1.0,0.992,1.0,1.0,1.0,1.0,1.0,1.0,1.0,1.0,1.0,0.941,1.0,1.0,0.966,1.0,0.988,1.0,0.99,1.0,0.963,1.0,0.978,0.968,1.0,1.0,1.0,1.0,1.0,1.0,1.0	-0.006
rs77559646-vs-non-carriers_6v43	NORMAL	ReadsOnTargetAndJunctionCounts	MXE	3558	ENSG00000146205	ANO7	chr2	+	241223569	241223781	241223904	241223955	241223185	241223276	241224096	241225376	3558	237,203,131,166,52,200	149,105,97,89,40,114	104,160,198,166,268,369,103,278,118,154,156,161,119,253,109,17,73,160,92,85,30,64,265,32,33,37,114,105,171,90,203,183,52,112,89,61,90,200,110,296,233,173,108	55,106,70,115,165,230,41,139,42,110,109,67,67,139,74,26,81,146,50,65,22,69,191,31,13,10,78,72,147,45,115,95,36,68,53,54,66,92,94,152,151,41,59	311	150	1	1	0.434,0.483,0.394,0.474,0.385,0.458	0.477,0.421,0.577,0.41,0.439,0.436,0.548,0.491,0.575,0.403,0.408,0.537,0.461,0.467,0.415,0.24,0.303,0.346,0.47,0.387,0.397,0.309,0.401,0.332,0.55,0.641,0.413,0.413,0.359,0.491,0.46,0.482,0.411,0.443,0.447,0.353,0.397,0.512,0.361,0.484,0.427,0.671,0.469	-0.005
rs77559646-vs-non-carriers_6v43	NORMAL	ReadsOnTargetAndJunctionCounts	MXE	3560	ENSG00000146205	ANO7	chr2	+	241210467	241210570	241212093	241212205	241210294	241210393	241212571	241212626	3560	251,267,215,233,52,276	345,401,203,289,58,300	98,267,331,234,295,453,72,237,102,239,178,221,110,255,170,30,104,281,104,110,43,85,332,40,41,25,152,198,241,146,273,183,78,151,108,114,120,241,145,396,372,194,174	174,358,346,262,358,625,125,322,161,344,294,272,162,405,223,66,108,257,150,122,71,111,462,70,62,35,161,174,369,185,328,254,99,178,135,143,143,280,204,434,478,182,244	202	211	1	1	0.432,0.41,0.525,0.457,0.484,0.49	0.37,0.438,0.5,0.483,0.463,0.431,0.376,0.435,0.398,0.421,0.387,0.459,0.415,0.397,0.443,0.322,0.501,0.533,0.42,0.485,0.387,0.444,0.429,0.374,0.409,0.427,0.497,0.543,0.406,0.452,0.465,0.429,0.451,0.47,0.455,0.454,0.467,0.473,0.426,0.488,0.448,0.527,0.427	0.024
rs77559646-vs-non-carriers_6v43	NORMAL	ReadsOnTargetAndJunctionCounts	MXE	3561	ENSG00000146205	ANO7	chr2	+	241210467	241210570	241212093	241212201	241210294	241210393	241212571	241212626	3561	251,267,215,233,52,276	24,15,7,18,1,14	98,267,331,234,295,453,72,237,102,239,178,221,110,255,170,30,104,281,104,110,43,85,332,40,41,25,152,198,241,146,273,183,78,151,108,114,120,241,145,396,372,194,174	6,20,22,5,11,30,3,19,8,17,11,18,8,21,11,2,6,7,5,5,2,4,22,2,5,2,3,6,16,7,13,16,5,12,10,6,5,16,14,22,26,12,11	202	207	1	1	0.915,0.948,0.969,0.93,0.982,0.953	0.944,0.932,0.939,0.98,0.965,0.939,0.961,0.927,0.929,0.935,0.943,0.926,0.934,0.926,0.941,0.939,0.947,0.976,0.955,0.958,0.957,0.956,0.939,0.953,0.894,0.928,0.981,0.971,0.939,0.955,0.956,0.921,0.941,0.928,0.917,0.951,0.961,0.939,0.914,0.949,0.936,0.943,0.942	0.006
rs77559646-vs-non-carriers_6v43	NORMAL	ReadsOnTargetAndJunctionCounts	MXE	3562	ENSG00000146205	ANO7	chr2	+	241223661	241223781	241223838	241223955	241223185	241223276	241224096	241225376	3562	233,152,126,142,49,188	162,121,103,109,40,122	98,144,172,123,200,369,77,227,106,159,131,125,109,221,101,35,88,171,91,67,32,73,263,26,38,26,110,107,174,89,181,126,51,87,79,56,77,185,104,274,229,128,106	66,120,79,138,190,258,50,157,54,122,116,81,84,149,82,29,88,154,56,70,28,74,224,32,16,11,87,85,174,53,123,104,42,83,57,60,74,109,100,176,182,54,65	219	216	1	1	0.587,0.553,0.547,0.562,0.547,0.603	0.594,0.542,0.682,0.468,0.509,0.585,0.603,0.588,0.659,0.562,0.527,0.604,0.561,0.594,0.548,0.543,0.497,0.523,0.616,0.486,0.53,0.493,0.537,0.445,0.701,0.7,0.555,0.554,0.497,0.624,0.592,0.544,0.545,0.508,0.578,0.479,0.506,0.626,0.506,0.606,0.554,0.7,0.617	0.002
rs77559646-vs-non-carriers_6v43	NORMAL	ReadsOnTargetAndJunctionCounts	MXE	3563	ENSG00000146205	ANO7	chr2	+	241223661	241223781	241223904	241223955	241223185	241223276	241224096	241225376	3563	233,152,126,142,49,188	149,105,97,89,40,114	98,144,172,123,200,369,77,227,106,159,131,125,109,221,101,35,88,171,91,67,32,73,263,26,38,26,110,107,174,89,181,126,51,87,79,56,77,185,104,274,229,128,106	55,106,70,115,165,230,41,139,42,110,109,67,67,139,74,26,81,146,50,65,22,69,191,31,13,10,78,72,147,45,115,95,36,68,53,54,66,92,94,152,151,41,59	219	150	1	1	0.517,0.498,0.471,0.522,0.456,0.53	0.55,0.482,0.627,0.423,0.454,0.524,0.563,0.528,0.634,0.497,0.452,0.561,0.527,0.521,0.483,0.48,0.427,0.445,0.555,0.414,0.499,0.42,0.485,0.365,0.667,0.64,0.491,0.504,0.448,0.575,0.519,0.476,0.492,0.467,0.505,0.415,0.444,0.579,0.431,0.553,0.51,0.681,0.552	-0.009
rs77559646-vs-non-carriers_6v43	NORMAL	ReadsOnTargetAndJunctionCounts	MXE	3564	ENSG00000146205	ANO7	chr2	+	241203332	241203457	241204864	241204955	241202193	241202304	241207573	241207670	3564	170,196,135,157,31,193	180,225,163,164,35,229	63,190,220,158,212,311,73,126,98,199,134,149,80,207,133,45,58,191,79,39,22,73,261,36,24,24,115,132,190,116,200,139,60,133,57,87,76,177,96,263,282,150,125	109,237,226,165,190,412,74,143,105,182,140,204,73,231,131,34,66,242,87,66,33,72,282,43,27,23,116,146,177,94,216,166,61,112,83,100,70,95,112,275,300,161,164	224	190	1	1	0.445,0.425,0.413,0.448,0.429,0.417	0.329,0.405,0.452,0.448,0.486,0.39,0.456,0.428,0.442,0.481,0.448,0.383,0.482,0.432,0.463,0.529,0.427,0.401,0.435,0.334,0.361,0.462,0.44,0.415,0.43,0.47,0.457,0.434,0.477,0.511,0.44,0.415,0.455,0.502,0.368,0.425,0.479,0.612,0.421,0.448,0.444,0.441,0.393	-0.011
rs77559646-vs-non-carriers_6v43	NORMAL	ReadsOnTargetAndJunctionCounts	MXE	3565	ENSG00000146205	ANO7	chr2	+	241203332	241203457	241203457	241203498	241202193	241202304	241204864	241204955	3565	170,199,141,158,31,199	59,71,42,44,8,60	67,192,224,159,215,315,72,128,98,201,136,152,81,208,134,47,58,193,82,41,23,76,266,36,24,24,116,133,193,117,207,143,60,135,57,87,77,182,100,264,282,151,130	22,70,62,48,50,98,31,35,30,64,49,54,18,69,47,6,19,83,32,22,9,14,89,17,3,6,34,39,81,32,62,57,14,37,16,33,30,31,49,72,68,51,58	224	140	1	1	0.643,0.637,0.677,0.692,0.708,0.675	0.656,0.632,0.693,0.674,0.729,0.668,0.592,0.696,0.671,0.662,0.634,0.638,0.738,0.653,0.641,0.83,0.656,0.592,0.616,0.538,0.615,0.772,0.651,0.57,0.833,0.714,0.681,0.681,0.598,0.696,0.676,0.611,0.728,0.695,0.69,0.622,0.616,0.786,0.561,0.696,0.722,0.649,0.583	0.006
rs77559646-vs-non-carriers_6v43	NORMAL	ReadsOnTargetAndJunctionCounts	MXE	3566	ENSG00000146205	ANO7	chr2	+	241210533	241210570	241212093	241212205	241210294	241210393	241212571	241212626	3566	0,0,0,0,0,2	345,401,203,289,58,300	0,0,0,1,0,0,0,0,0,0,0,0,0,0,0,0,0,0,0,0,0,0,0,0,0,0,0,0,0,0,0,0,0,0,0,0,0,0,0,1,0,0,0	174,358,346,262,358,625,125,322,161,344,294,272,162,405,223,66,108,257,150,122,71,111,462,70,62,35,161,174,369,185,328,254,99,178,135,143,143,280,204,434,478,182,244	136	211	1	1	0.0,0.0,0.0,0.0,0.0,0.01	0.0,0.0,0.0,0.006,0.0,0.0,0.0,0.0,0.0,0.0,0.0,0.0,0.0,0.0,0.0,0.0,0.0,0.0,0.0,0.0,0.0,0.0,0.0,0.0,0.0,0.0,0.0,0.0,0.0,0.0,0.0,0.0,0.0,0.0,0.0,0.0,0.0,0.0,0.0,0.004,0.0,0.0,0.0	0.001
rs77559646-vs-non-carriers_6v43	NORMAL	ReadsOnTargetAndJunctionCounts	MXE	3568	ENSG00000146205	ANO7	chr2	+	241191668	241191915	241194841	241195030	241191193	241191251	241195705	241195845	3568	78,103,42,19,12,46	89,109,50,40,7,91	9,4,3,5,13,10,3,2,3,6,9,9,5,9,12,1,2,1,4,7,2,0,9,0,0,1,8,6,15,7,11,4,2,2,2,6,6,3,4,5,16,2,9	5,12,7,10,5,11,2,3,9,10,14,20,9,9,8,2,0,12,2,6,0,3,5,1,6,4,11,7,7,4,16,10,5,3,3,5,5,12,12,12,5,4,9	346	288	1	1	0.422,0.44,0.411,0.283,0.588,0.296	0.6,0.217,0.263,0.294,0.684,0.431,0.555,0.357,0.217,0.333,0.349,0.272,0.316,0.454,0.555,0.294,1.0,0.065,0.625,0.493,1.0,0.0,0.6,0.0,0.0,0.172,0.377,0.416,0.641,0.593,0.364,0.25,0.25,0.357,0.357,0.5,0.5,0.172,0.217,0.258,0.727,0.294,0.454	0.014
rs77559646-vs-non-carriers_6v43	NORMAL	ReadsOnTargetAndJunctionCounts	MXE	3569	ENSG00000146205	ANO7	chr2	+	241191668	241191915	241195348	241195380	241191193	241191251	241195705	241195845	3569	78,103,42,19,12,46	0,0,0,0,0,0	9,4,3,5,13,10,3,2,3,6,9,9,5,9,12,1,2,1,4,7,2,0,9,0,0,1,8,6,15,7,11,4,2,2,2,6,6,3,4,5,16,2,9	0,0,0,0,1,0,0,0,0,0,0,0,0,0,0,0,0,0,0,0,0,0,0,0,0,0,0,0,0,0,0,0,0,0,0,0,0,0,0,0,0,0,0	346	131	1	1	1.0,1.0,1.0,1.0,1.0,1.0	1.0,1.0,1.0,1.0,0.831,1.0,1.0,1.0,1.0,1.0,1.0,1.0,1.0,1.0,1.0,1.0,1.0,1.0,1.0,1.0,1.0,NA,1.0,NA,NA,1.0,1.0,1.0,1.0,1.0,1.0,1.0,1.0,1.0,1.0,1.0,1.0,1.0,1.0,1.0,1.0,1.0,1.0	0.004
rs77559646-vs-non-carriers_6v43	NORMAL	ReadsOnTargetAndJunctionCounts	MXE	3570	ENSG00000146205	ANO7	chr2	+	241191668	241191915	241193901	241194018	241191193	241191251	241195705	241195845	3570	78,103,42,19,12,46	3,4,2,5,0,4	9,4,3,5,13,10,3,2,3,6,9,9,5,9,12,1,2,1,4,7,2,0,9,0,0,1,8,6,15,7,11,4,2,2,2,6,6,3,4,5,16,2,9	0,0,1,1,1,0,0,2,0,0,0,0,0,1,0,0,0,0,0,0,0,0,0,0,0,1,0,0,0,0,2,0,1,0,0,0,0,1,1,1,0,1,0	346	216	1	1	0.942,0.941,0.929,0.703,1.0,0.878	1.0,1.0,0.652,0.757,0.89,1.0,1.0,0.384,1.0,1.0,1.0,1.0,1.0,0.849,1.0,1.0,1.0,1.0,1.0,1.0,1.0,NA,1.0,NA,NA,0.384,1.0,1.0,1.0,1.0,0.774,1.0,0.555,1.0,1.0,1.0,1.0,0.652,0.714,0.757,1.0,0.555,1.0	0.001
rs77559646-vs-non-carriers_6v43	NORMAL	ReadsOnTargetAndJunctionCounts	MXE	3571	ENSG00000146205	ANO7	chr2	+	241191668	241191915	241194841	241195030	241191193	241191251	241195702	241195845	3571	78,103,42,19,12,46	89,109,50,40,7,91	9,4,3,5,13,10,3,2,3,6,9,9,5,9,12,1,2,1,4,7,2,0,9,0,0,1,8,6,15,7,11,5,2,2,2,6,5,3,4,5,16,2,9	4,12,7,10,5,12,2,3,9,10,14,20,9,8,8,2,0,12,2,6,0,3,5,1,6,3,11,7,7,4,16,10,5,3,3,5,5,12,12,12,5,4,9	346	288	1	1	0.422,0.44,0.411,0.283,0.588,0.296	0.652,0.217,0.263,0.294,0.684,0.41,0.555,0.357,0.217,0.333,0.349,0.272,0.316,0.484,0.555,0.294,1.0,0.065,0.625,0.493,1.0,0.0,0.6,0.0,0.0,0.217,0.377,0.416,0.641,0.593,0.364,0.294,0.25,0.357,0.357,0.5,0.454,0.172,0.217,0.258,0.727,0.294,0.454	0.012
rs77559646-vs-non-carriers_6v43	NORMAL	ReadsOnTargetAndJunctionCounts	MXE	3572	ENSG00000146205	ANO7	chr2	+	241210365	241210570	241212093	241212205	241209497	241209635	241212571	241212626	3572	37,35,21,29,11,49	345,401,203,288,60,302	13,34,33,39,44,56,19,26,22,29,49,36,14,57,20,3,5,34,14,11,4,15,35,9,8,3,15,17,26,16,39,30,4,20,12,15,18,37,24,51,40,23,27	174,360,349,266,359,623,125,323,162,343,294,273,162,404,224,66,108,257,150,125,71,111,464,70,62,35,161,175,371,184,326,257,101,182,137,143,143,277,204,435,478,182,244	304	211	1	1	0.069,0.057,0.067,0.065,0.113,0.101	0.049,0.062,0.062,0.092,0.078,0.059,0.095,0.053,0.086,0.055,0.104,0.084,0.057,0.089,0.058,0.031,0.031,0.084,0.061,0.058,0.038,0.086,0.05,0.082,0.082,0.056,0.061,0.063,0.046,0.057,0.077,0.075,0.027,0.071,0.057,0.068,0.08,0.085,0.075,0.075,0.055,0.081,0.071	0.012
rs77559646-vs-non-carriers_6v43	NORMAL	ReadsOnTargetAndJunctionCounts	MXE	3573	ENSG00000146205	ANO7	chr2	+	241210365	241210570	241212093	241212201	241209497	241209635	241212571	241212626	3573	37,35,21,29,11,49	24,15,7,17,3,16	13,34,33,39,44,56,19,26,22,29,49,36,14,57,20,3,5,34,14,11,4,15,35,9,8,3,15,17,26,16,39,30,4,20,12,15,18,37,24,51,40,23,27	6,22,25,9,12,28,3,20,9,16,11,19,8,20,12,2,6,7,5,8,2,4,24,2,5,2,3,7,18,6,11,19,7,16,12,6,5,13,14,23,26,12,11	304	207	1	1	0.512,0.614,0.671,0.537,0.714,0.676	0.596,0.513,0.473,0.747,0.714,0.577,0.812,0.47,0.625,0.552,0.752,0.563,0.544,0.66,0.532,0.505,0.362,0.768,0.656,0.484,0.577,0.719,0.498,0.754,0.521,0.505,0.773,0.623,0.496,0.645,0.707,0.518,0.28,0.46,0.405,0.63,0.71,0.66,0.539,0.602,0.512,0.566,0.626	0.034
rs77559646-vs-non-carriers_6v43	NORMAL	ReadsOnTargetAndJunctionCounts	MXE	3574	ENSG00000146205	ANO7	chr2	+	241223546	241223781	241223838	241223959	241223185	241223276	241224096	241225245	3574	242,216,138,181,56,210	4,9,2,13,1,11	112,176,207,186,302,389,113,289,128,163,170,166,124,275,125,17,82,173,103,88,35,70,289,35,35,45,123,114,189,105,217,195,53,125,93,66,101,217,116,329,264,189,115	1,11,6,14,9,12,10,8,8,5,5,10,12,7,2,1,5,4,1,5,4,3,19,0,3,1,5,7,12,1,8,4,1,10,1,1,2,8,4,8,10,9,2	334	220	1	1	0.976,0.941,0.978,0.902,0.974,0.926	0.987,0.913,0.958,0.897,0.957,0.955,0.882,0.96,0.913,0.956,0.957,0.916,0.872,0.963,0.976,0.918,0.915,0.966,0.985,0.921,0.852,0.939,0.909,1.0,0.885,0.967,0.942,0.915,0.912,0.986,0.947,0.97,0.972,0.892,0.984,0.978,0.971,0.947,0.95,0.964,0.946,0.933,0.974	0.008
rs77559646-vs-non-carriers_6v43	NORMAL	ReadsOnTargetAndJunctionCounts	MXE	3575	ENSG00000146205	ANO7	chr2	+	241223546	241223781	241223838	241223955	241223185	241223276	241224096	241225245	3575	242,216,138,181,56,210	162,121,103,109,40,122	112,176,207,186,302,389,113,289,128,163,170,166,124,275,125,17,82,173,103,88,35,70,289,35,35,45,123,114,189,105,217,195,53,125,93,66,101,217,116,329,264,189,115	66,120,79,138,190,258,50,157,54,122,116,81,84,149,82,29,88,154,56,70,28,74,224,32,16,11,87,85,174,53,123,104,42,83,57,60,74,109,100,176,182,54,65	334	216	1	1	0.491,0.536,0.464,0.518,0.475,0.527	0.523,0.487,0.629,0.466,0.507,0.494,0.594,0.543,0.605,0.464,0.487,0.57,0.488,0.544,0.496,0.275,0.376,0.421,0.543,0.448,0.447,0.38,0.455,0.414,0.586,0.726,0.478,0.464,0.413,0.562,0.533,0.548,0.449,0.493,0.513,0.416,0.469,0.563,0.429,0.547,0.484,0.694,0.534	0.001
rs77559646-vs-non-carriers_6v43	NORMAL	ReadsOnTargetAndJunctionCounts	MXE	3576	ENSG00000146205	ANO7	chr2	+	241223546	241223781	241223904	241224000	241223185	241223276	241224096	241225245	3576	242,216,138,181,56,210	0,2,0,1,1,0	112,176,207,186,302,389,113,289,128,163,170,166,124,275,125,17,82,173,103,88,35,70,289,35,35,45,123,114,189,105,217,195,53,125,93,66,101,217,116,329,264,189,115	0,0,0,0,0,2,1,1,0,0,1,0,0,1,0,0,0,0,0,0,0,0,0,1,0,0,2,0,1,0,1,0,1,0,2,1,0,0,0,0,0,0,0	334	195	1	1	1.0,0.984,1.0,0.991,0.97,1.0	1.0,1.0,1.0,1.0,1.0,0.991,0.985,0.994,1.0,1.0,0.99,1.0,1.0,0.994,1.0,1.0,1.0,1.0,1.0,1.0,1.0,1.0,1.0,0.953,1.0,1.0,0.973,1.0,0.991,1.0,0.992,1.0,0.969,1.0,0.964,0.975,1.0,1.0,1.0,1.0,1.0,1.0,1.0	-0.004
rs77559646-vs-non-carriers_6v43	NORMAL	ReadsOnTargetAndJunctionCounts	MXE	3577	ENSG00000146205	ANO7	chr2	+	241223546	241223781	241223838	241224000	241223185	241223276	241224096	241225245	3577	242,216,138,181,56,210	11,16,15,22,5,18	112,176,207,186,302,389,113,289,128,163,170,166,124,275,125,17,82,173,103,88,35,70,289,35,35,45,123,114,189,105,217,195,53,125,93,66,101,217,116,329,264,189,115	5,21,16,20,23,21,20,20,13,15,14,22,17,19,6,2,7,8,3,9,7,4,33,2,7,3,10,15,18,6,21,7,4,13,13,3,4,22,8,12,24,19,7	334	261	1	1	0.945,0.913,0.878,0.865,0.897,0.901	0.946,0.868,0.91,0.879,0.911,0.935,0.815,0.919,0.885,0.895,0.905,0.855,0.851,0.919,0.942,0.869,0.902,0.944,0.964,0.884,0.796,0.932,0.873,0.932,0.796,0.921,0.906,0.856,0.891,0.932,0.89,0.956,0.912,0.883,0.848,0.945,0.952,0.885,0.919,0.955,0.896,0.886,0.928	0
rs77559646-vs-non-carriers_6v43	NORMAL	ReadsOnTargetAndJunctionCounts	MXE	3578	ENSG00000146205	ANO7	chr2	+	241223546	241223781	241223904	241223959	241223185	241223276	241224096	241225245	3578	242,216,138,181,56,210	0,2,0,1,1,0	112,176,207,186,302,389,113,289,128,163,170,166,124,275,125,17,82,173,103,88,35,70,289,35,35,45,123,114,189,105,217,195,53,125,93,66,101,217,116,329,264,189,115	0,0,0,0,0,0,1,1,0,0,1,0,0,1,0,0,0,0,0,0,0,0,0,1,0,0,2,0,1,0,1,0,1,0,1,1,0,0,0,0,0,0,0	334	154	1	1	1.0,0.98,1.0,0.988,0.963,1.0	1.0,1.0,1.0,1.0,1.0,1.0,0.981,0.993,1.0,1.0,0.987,1.0,1.0,0.992,1.0,1.0,1.0,1.0,1.0,1.0,1.0,1.0,1.0,0.942,1.0,1.0,0.966,1.0,0.989,1.0,0.99,1.0,0.961,1.0,0.977,0.968,1.0,1.0,1.0,1.0,1.0,1.0,1.0	-0.006
rs77559646-vs-non-carriers_6v43	NORMAL	ReadsOnTargetAndJunctionCounts	MXE	3579	ENSG00000146205	ANO7	chr2	+	241223546	241223781	241223904	241223955	241223185	241223276	241224096	241225376	3579	242,216,138,181,56,210	149,105,97,89,40,114	112,176,207,186,302,389,113,289,128,163,170,166,124,275,125,17,82,173,103,88,35,70,289,35,35,45,123,114,189,105,217,195,53,125,93,66,101,217,116,329,264,189,115	55,106,70,115,165,230,41,139,42,110,109,67,67,139,74,26,81,146,50,65,22,69,191,31,13,10,78,72,147,45,115,95,36,68,53,54,66,92,94,152,151,41,59	334	150	1	1	0.422,0.48,0.39,0.477,0.386,0.453	0.478,0.427,0.57,0.421,0.451,0.432,0.553,0.483,0.578,0.4,0.412,0.527,0.454,0.47,0.431,0.227,0.313,0.347,0.481,0.378,0.417,0.313,0.405,0.336,0.547,0.669,0.415,0.416,0.366,0.512,0.459,0.48,0.398,0.452,0.441,0.354,0.407,0.514,0.357,0.493,0.44,0.674,0.467	-0.011
rs77559646-vs-non-carriers_6v43	NORMAL	ReadsOnTargetAndJunctionCounts	MXE	3584	ENSG00000146205	ANO7	chr2	+	241223716	241223781	241223838	241223955	241223185	241223276	241224096	241225376	3584	62,64,48,50,10,52	162,121,103,109,40,122	27,50,57,48,78,96,14,71,38,57,44,43,45,76,42,15,15,57,19,29,13,22,107,11,7,3,21,36,43,32,54,46,7,38,32,18,30,40,27,84,75,41,32	66,120,79,138,190,258,50,157,54,122,116,81,84,149,82,29,88,154,56,70,28,74,224,32,16,11,87,85,174,53,123,104,42,83,57,60,74,109,100,176,182,54,65	164	216	1	1	0.335,0.411,0.38,0.377,0.248,0.36	0.35,0.354,0.487,0.314,0.351,0.329,0.269,0.373,0.481,0.381,0.333,0.411,0.414,0.402,0.403,0.405,0.183,0.328,0.309,0.353,0.379,0.281,0.386,0.312,0.366,0.264,0.241,0.358,0.246,0.443,0.366,0.368,0.18,0.376,0.425,0.283,0.348,0.326,0.262,0.386,0.352,0.5,0.393	0.001
rs77559646-vs-non-carriers_6v43	NORMAL	ReadsOnTargetAndJunctionCounts	MXE	3585	ENSG00000146205	ANO7	chr2	+	241223716	241223781	241223904	241223955	241223185	241223276	241224096	241225376	3585	62,64,48,50,10,52	149,105,97,89,40,114	27,50,57,48,78,96,14,71,38,57,44,43,45,76,42,15,15,57,19,29,13,22,107,11,7,3,21,36,43,32,54,46,7,38,32,18,30,40,27,84,75,41,32	55,106,70,115,165,230,41,139,42,110,109,67,67,139,74,26,81,146,50,65,22,69,191,31,13,10,78,72,147,45,115,95,36,68,53,54,66,92,94,152,151,41,59	164	150	1	1	0.276,0.358,0.312,0.339,0.186,0.294	0.31,0.301,0.427,0.276,0.302,0.276,0.238,0.318,0.453,0.322,0.27,0.37,0.381,0.333,0.342,0.345,0.145,0.263,0.258,0.29,0.351,0.226,0.339,0.245,0.33,0.215,0.198,0.314,0.211,0.394,0.3,0.307,0.151,0.338,0.356,0.234,0.294,0.285,0.208,0.336,0.312,0.478,0.332	-0.008
rs77559646-vs-non-carriers_6v43	NORMAL	ReadsOnTargetAndJunctionCounts	MXE	3603	ENSG00000146205	ANO7	chr2	+	241195702	241195845	241197671	241197793	241191193	241191251	241199315	241199423	3603	109,121,74,123,6,131	21,15,8,6,5,18	79,185,180,160,218,417,83,112,115,208,142,194,79,222,152,27,57,295,50,77,26,38,217,28,21,25,123,113,195,123,207,145,54,122,64,96,81,180,142,228,294,113,148	5,6,10,11,6,14,4,0,6,7,3,11,6,14,7,2,2,9,5,1,0,0,19,0,1,3,2,10,9,5,6,8,1,6,6,3,4,2,13,23,10,13,6	242	221	0.207455	1	0.826,0.88,0.894,0.949,0.523,0.869	0.935,0.966,0.943,0.93,0.971,0.965,0.95,1.0,0.946,0.964,0.977,0.942,0.923,0.935,0.952,0.925,0.963,0.968,0.901,0.986,1.0,1.0,0.913,1.0,0.95,0.884,0.983,0.912,0.952,0.957,0.969,0.943,0.98,0.949,0.907,0.967,0.949,0.988,0.909,0.901,0.964,0.888,0.957	-0.127
rs77559646-vs-non-carriers_6v43	NORMAL	ReadsOnTargetAndJunctionCounts	MXE	3605	ENSG00000146205	ANO7	chr2	+	241223718	241223781	241223838	241223955	241223185	241223276	241224096	241225245	3605	0,0,0,0,0,0	162,121,103,109,40,122	1,0,0,0,0,0,0,0,0,0,0,1,0,0,0,0,0,0,0,0,0,0,0,0,0,0,0,0,0,0,0,2,0,0,0,0,0,1,0,0,0,0,1	66,120,79,138,190,258,50,157,54,122,116,81,84,149,82,29,88,154,56,70,28,74,224,32,16,11,87,85,174,53,123,104,42,83,57,60,74,109,100,176,182,54,65	162	216	1	1	0.0,0.0,0.0,0.0,0.0,0.0	0.02,0.0,0.0,0.0,0.0,0.0,0.0,0.0,0.0,0.0,0.0,0.016,0.0,0.0,0.0,0.0,0.0,0.0,0.0,0.0,0.0,0.0,0.0,0.0,0.0,0.0,0.0,0.0,0.0,0.0,0.0,0.025,0.0,0.0,0.0,0.0,0.0,0.012,0.0,0.0,0.0,0.0,0.02	-0.002
rs77559646-vs-non-carriers_6v43	NORMAL	ReadsOnTargetAndJunctionCounts	MXE	3609	ENSG00000146205	ANO7	chr2	+	241223718	241223781	241223904	241223955	241223185	241223276	241224096	241225376	3609	0,0,0,0,0,0	149,105,97,89,40,114	1,0,0,0,0,0,0,0,0,0,0,1,0,0,0,0,0,0,0,0,0,0,0,0,0,0,0,0,0,0,0,2,0,0,0,0,0,1,0,0,0,0,1	55,106,70,115,165,230,41,139,42,110,109,67,67,139,74,26,81,146,50,65,22,69,191,31,13,10,78,72,147,45,115,95,36,68,53,54,66,92,94,152,151,41,59	162	150	1	1	0.0,0.0,0.0,0.0,0.0,0.0	0.017,0.0,0.0,0.0,0.0,0.0,0.0,0.0,0.0,0.0,0.0,0.014,0.0,0.0,0.0,0.0,0.0,0.0,0.0,0.0,0.0,0.0,0.0,0.0,0.0,0.0,0.0,0.0,0.0,0.0,0.0,0.019,0.0,0.0,0.0,0.0,0.0,0.01,0.0,0.0,0.0,0.0,0.015	-0.002
rs77559646-vs-non-carriers_6v43	NORMAL	ReadsOnTargetAndJunctionCounts	MXE	3610	ENSG00000146205	ANO7	chr2	+	241203317	241203457	241204864	241204955	241202193	241202304	241207573	241207670	3610	58,61,35,60,7,57	180,225,163,164,35,229	30,72,65,59,61,117,30,41,39,71,44,45,22,56,29,22,17,48,28,13,10,21,68,12,3,5,31,44,67,34,53,46,20,47,15,29,22,56,34,77,81,39,44	109,237,226,165,190,412,74,143,105,182,140,204,73,231,131,34,66,242,87,66,33,72,282,43,27,23,116,146,177,94,216,166,61,112,83,100,70,95,112,275,300,161,164	239	190	1	1	0.204,0.177,0.146,0.225,0.137,0.165	0.18,0.195,0.186,0.221,0.203,0.184,0.244,0.186,0.228,0.237,0.2,0.149,0.193,0.162,0.15,0.34,0.17,0.136,0.204,0.135,0.194,0.188,0.161,0.182,0.081,0.147,0.175,0.193,0.231,0.223,0.163,0.181,0.207,0.25,0.126,0.187,0.2,0.319,0.194,0.182,0.177,0.161,0.176	-0.015
Set	Condition	Evidence	Event	ID	GeneID	geneSymbol	chr	strand	riExonStart_0base	riExonEnd	upstreamES	upstreamEE	downstreamES	downstreamEE	mxe.dummycol.1	mxe.dummycol.2	ID	IJC_SAMPLE_1	SJC_SAMPLE_1	IJC_SAMPLE_2	SJC_SAMPLE_2	IncFormLen	SkipFormLen	PValue	FDR	IncLevel1	IncLevel2	IncLevelDifference
rs77559646-vs-non-carriers_6v43	NORMAL	JunctionCountOnly	RI	1051	ENSG00000146205	ANO7	chr2	+	241209325	241209558	241209325	241209428	241209497	241209558	.	.	1051	42,54,24,19,4,27	167,237,120,150,48,207	12,30,25,32,35,41,15,17,21,21,33,13,10,28,17,4,11,27,6,9,6,12,40,7,9,1,11,11,30,17,23,26,6,15,13,7,16,31,18,42,36,20,24	97,197,195,170,178,377,67,155,98,215,158,164,117,230,114,30,64,193,82,67,18,46,240,35,20,29,107,139,179,97,215,167,47,132,76,66,102,161,91,229,221,153,118	167	99	1	1	0.13,0.119,0.106,0.07,0.047,0.072	0.068,0.083,0.071,0.1,0.104,0.061,0.117,0.061,0.113,0.055,0.11,0.045,0.048,0.067,0.081,0.073,0.092,0.077,0.042,0.074,0.165,0.134,0.09,0.106,0.211,0.02,0.057,0.045,0.09,0.094,0.06,0.084,0.07,0.063,0.092,0.059,0.085,0.102,0.105,0.098,0.088,0.072,0.108	0.006
rs77559646-vs-non-carriers_6v43	NORMAL	JunctionCountOnly	RI	1052	ENSG00000146205	ANO7	chr2	+	241223185	241223955	241223185	241223781	241223904	241223955	.	.	1052	84,112,58,85,32,97	382,272,178,293,82,248	22,91,102,105,117,121,71,95,61,73,64,91,61,107,53,17,28,55,29,47,26,21,122,21,27,17,41,62,92,30,95,52,29,43,61,34,40,111,43,120,129,82,57	162,242,265,294,411,557,92,383,151,274,244,205,189,361,196,50,125,254,106,140,52,126,417,70,41,27,133,153,288,147,281,217,91,132,136,144,159,259,182,404,385,205,156	198	99	1	1	0.099,0.171,0.14,0.127,0.163,0.164	0.064,0.158,0.161,0.152,0.125,0.098,0.278,0.11,0.168,0.118,0.116,0.182,0.139,0.129,0.119,0.145,0.101,0.098,0.12,0.144,0.2,0.077,0.128,0.13,0.248,0.239,0.134,0.168,0.138,0.093,0.145,0.107,0.137,0.14,0.183,0.106,0.112,0.176,0.106,0.129,0.143,0.167,0.154	0.002
rs77559646-vs-non-carriers_6v43	NORMAL	JunctionCountOnly	RI	1053	ENSG00000146205	ANO7	chr2	+	241223185	241223955	241223185	241223276	241223718	241223955	.	.	1053	480,398,311,349,105,378	0,0,0,0,0,0	173,353,377,339,478,688,194,519,224,337,321,311,260,488,230,69,148,326,169,157,60,157,566,62,69,50,176,200,349,187,370,278,108,198,201,133,186,365,212,567,483,320,251	1,0,0,0,0,0,0,0,0,0,0,1,0,0,0,0,0,0,0,0,0,0,0,0,0,0,0,0,0,0,1,2,0,0,0,0,0,0,0,0,0,0,1	198	99	1	1	1.0,1.0,1.0,1.0,1.0,1.0	0.989,1.0,1.0,1.0,1.0,1.0,1.0,1.0,1.0,1.0,1.0,0.994,1.0,1.0,1.0,1.0,1.0,1.0,1.0,1.0,1.0,1.0,1.0,1.0,1.0,1.0,1.0,1.0,1.0,1.0,0.995,0.986,1.0,1.0,1.0,1.0,1.0,1.0,1.0,1.0,1.0,1.0,0.992	0.001
rs77559646-vs-non-carriers_6v43	NORMAL	JunctionCountOnly	RI	1054	ENSG00000146205	ANO7	chr2	+	241223185	241223955	241223185	241223276	241223838	241223955	.	.	1054	202,196,147,167,55,186	1,0,0,0,0,0	64,171,164,178,221,241,109,213,102,168,145,157,125,198,103,33,73,122,63,64,26,62,279,27,24,20,67,90,163,82,146,110,58,72,96,87,89,185,96,246,229,163,112	0,0,0,0,0,0,0,1,0,0,0,0,0,0,0,0,0,0,0,0,0,0,0,0,0,0,0,0,0,0,0,0,0,0,0,0,0,0,0,0,0,0,0	198	99	1	1	0.99,1.0,1.0,1.0,1.0,1.0	1.0,1.0,1.0,1.0,1.0,1.0,1.0,0.991,1.0,1.0,1.0,1.0,1.0,1.0,1.0,1.0,1.0,1.0,1.0,1.0,1.0,1.0,1.0,1.0,1.0,1.0,1.0,1.0,1.0,1.0,1.0,1.0,1.0,1.0,1.0,1.0,1.0,1.0,1.0,1.0,1.0,1.0,1.0	-0.001
rs77559646-vs-non-carriers_6v43	NORMAL	JunctionCountOnly	RI	1058	ENSG00000146205	ANO7	chr2	+	241223185	241223955	241223185	241223276	241223904	241223955	.	.	1058	178,161,138,158,48,167	0,2,0,1,2,2	60,166,143,156,196,222,103,184,93,155,135,141,119,182,80,28,67,104,54,50,27,58,242,20,24,17,58,80,141,80,135,89,52,66,95,62,73,163,84,195,201,145,95	0,2,1,0,0,1,2,1,0,0,1,0,0,2,0,0,0,0,0,0,0,0,0,1,0,0,2,0,2,0,2,0,1,0,2,2,0,0,0,0,0,0,0	198	99	1	1	1.0,0.976,1.0,0.988,0.923,0.977	1.0,0.976,0.986,1.0,1.0,0.991,0.963,0.989,1.0,1.0,0.985,1.0,1.0,0.978,1.0,1.0,1.0,1.0,1.0,1.0,1.0,1.0,1.0,0.909,1.0,1.0,0.935,1.0,0.972,1.0,0.971,1.0,0.963,1.0,0.96,0.939,1.0,1.0,1.0,1.0,1.0,1.0,1.0	-0.011
rs77559646-vs-non-carriers_6v43	NORMAL	JunctionCountOnly	RI	1059	ENSG00000146205	ANO7	chr2	+	241223185	241223781	241223185	241223276	241223661	241223781	.	.	1059	310,276,198,243,67,266	150,93,75,85,29,116	120,245,246,233,355,430,141,339,152,229,217,212,171,324,142,31,99,177,107,90,39,87,365,38,34,39,113,131,213,134,238,203,72,121,134,93,121,253,144,366,305,250,154	61,93,102,64,116,238,34,127,67,108,73,72,70,137,61,25,55,94,59,36,25,41,161,11,23,12,66,69,99,57,106,72,26,43,53,35,42,106,67,161,128,74,68	198	99	1	1	0.508,0.597,0.569,0.588,0.536,0.534	0.496,0.568,0.547,0.645,0.605,0.475,0.675,0.572,0.531,0.515,0.598,0.596,0.55,0.542,0.538,0.383,0.474,0.485,0.476,0.556,0.438,0.515,0.531,0.633,0.425,0.619,0.461,0.487,0.518,0.54,0.529,0.585,0.581,0.585,0.558,0.571,0.59,0.544,0.518,0.532,0.544,0.628,0.531	0.014
rs77559646-vs-non-carriers_6v43	NORMAL	JunctionCountOnly	RI	1060	ENSG00000146205	ANO7	chr2	+	241223185	241223781	241223185	241223276	241223546	241223781	.	.	1060	303,268,210,249,60,258	0,2,0,0,0,1	128,242,230,226,309,384,153,283,134,239,202,191,169,338,152,43,98,153,116,91,40,101,368,38,31,29,109,157,246,140,219,201,85,116,121,88,118,249,138,350,290,245,178	0,1,0,0,0,2,0,0,0,0,0,0,0,0,0,0,0,0,0,0,0,0,0,0,0,0,0,0,0,0,0,0,0,0,0,1,0,0,0,0,0,0,0	198	99	1	1	1.0,0.985,1.0,1.0,1.0,0.992	1.0,0.992,1.0,1.0,1.0,0.99,1.0,1.0,1.0,1.0,1.0,1.0,1.0,1.0,1.0,1.0,1.0,1.0,1.0,1.0,1.0,1.0,1.0,1.0,1.0,1.0,1.0,1.0,1.0,1.0,1.0,1.0,1.0,1.0,1.0,0.978,1.0,1.0,1.0,1.0,1.0,1.0,1.0	-0.003
rs77559646-vs-non-carriers_6v43	NORMAL	JunctionCountOnly	RI	1061	ENSG00000146205	ANO7	chr2	+	241223185	241223781	241223185	241223276	241223569	241223781	.	.	1061	276,240,187,216,60,222	6,3,4,1,3,0	115,219,202,222,299,355,147,254,132,220,195,179,146,310,142,39,94,143,109,80,38,90,345,37,26,32,101,140,211,126,200,167,79,107,109,80,111,218,129,328,275,218,151	3,5,3,5,2,13,1,4,2,6,3,7,2,2,0,0,0,0,4,3,0,0,5,0,0,0,1,1,2,1,2,5,2,1,2,1,1,0,4,3,1,1,2	198	99	1	1	0.958,0.976,0.959,0.991,0.909,1.0	0.95,0.956,0.971,0.957,0.987,0.932,0.987,0.969,0.971,0.948,0.97,0.927,0.973,0.987,1.0,1.0,1.0,1.0,0.932,0.93,1.0,1.0,0.972,1.0,1.0,1.0,0.981,0.986,0.981,0.984,0.98,0.944,0.952,0.982,0.965,0.976,0.982,1.0,0.942,0.982,0.993,0.991,0.974	-0.009
rs77559646-vs-non-carriers_6v43	NORMAL	JunctionCountOnly	RI	1062	ENSG00000146205	ANO7	chr2	+	241223185	241223781	241223185	241223276	241223716	241223781	.	.	1062	394,317,239,283,90,312	89,85,75,65,18,70	133,287,308,268,372,557,170,417,177,268,262,255,202,393,174,47,128,249,142,116,46,127,434,47,59,46,150,159,287,148,296,216,98,153,159,110,143,310,167,462,389,268,206	40,66,73,72,110,134,23,107,48,72,62,59,63,96,58,22,20,79,33,40,15,30,137,16,10,4,25,44,64,40,77,63,10,46,45,24,44,60,44,114,96,54,46	198	99	1	1	0.689,0.651,0.614,0.685,0.714,0.69	0.624,0.685,0.678,0.65,0.628,0.675,0.787,0.661,0.648,0.65,0.679,0.684,0.616,0.672,0.6,0.516,0.762,0.612,0.683,0.592,0.605,0.679,0.613,0.595,0.747,0.852,0.75,0.644,0.692,0.649,0.658,0.632,0.831,0.624,0.639,0.696,0.619,0.721,0.655,0.67,0.67,0.713,0.691	0.005
rs77559646-vs-non-carriers_6v43	NORMAL	JunctionCountOnly	RI	1063	ENSG00000146205	ANO7	chr2	+	241223185	241225184	241223185	241223276	241225017	241225184	.	.	1063	1070,704,552,739,461,816	0,0,0,0,0,0	409,604,674,729,1208,1358,354,1440,434,603,702,541,725,1178,388,181,468,671,445,599,150,377,1253,175,143,59,348,471,748,343,781,653,239,399,444,296,425,953,564,1067,999,571,416	0,0,0,0,0,0,1,0,0,0,0,0,0,0,0,0,0,0,0,0,0,0,0,0,0,0,0,0,0,0,0,0,0,0,0,0,0,0,0,0,0,0,0	198	99	1	1	1.0,1.0,1.0,1.0,1.0,1.0	1.0,1.0,1.0,1.0,1.0,1.0,0.994,1.0,1.0,1.0,1.0,1.0,1.0,1.0,1.0,1.0,1.0,1.0,1.0,1.0,1.0,1.0,1.0,1.0,1.0,1.0,1.0,1.0,1.0,1.0,1.0,1.0,1.0,1.0,1.0,1.0,1.0,1.0,1.0,1.0,1.0,1.0,1.0	0
rs77559646-vs-non-carriers_6v43	NORMAL	JunctionCountOnly	RI	1064	ENSG00000146205	ANO7	chr2	+	241210365	241210570	241210365	241210393	241210467	241210570	.	.	1064	41,49,28,39,4,54	241,260,211,225,45,264	18,37,28,36,53,58,27,30,22,32,56,44,21,61,29,4,9,33,17,12,5,15,47,8,13,3,16,19,35,24,41,39,5,25,16,18,20,45,23,49,50,34,28	98,258,316,218,287,438,71,234,94,229,172,212,106,241,167,30,104,267,101,108,42,82,321,38,41,25,148,197,235,143,257,178,77,146,106,111,116,230,137,379,362,190,169	172	99	1	1	0.089,0.098,0.071,0.091,0.049,0.105	0.096,0.076,0.049,0.087,0.096,0.071,0.18,0.069,0.119,0.074,0.158,0.107,0.102,0.127,0.091,0.071,0.047,0.066,0.088,0.06,0.064,0.095,0.078,0.108,0.154,0.065,0.059,0.053,0.079,0.088,0.084,0.112,0.036,0.09,0.08,0.085,0.09,0.101,0.088,0.069,0.074,0.093,0.087	-0.004
rs77559646-vs-non-carriers_6v43	NORMAL	JunctionCountOnly	RI	1065	ENSG00000146205	ANO7	chr2	+	241223569	241223781	241223569	241223579	241223661	241223781	.	.	1065	249,241,142,188,54,201	0,0,0,0,0,0	120,186,201,202,313,385,120,259,123,180,163,167,126,309,140,20,73,133,116,89,42,61,290,34,27,41,116,138,185,108,212,219,58,118,97,63,99,201,126,326,237,204,133	0,0,0,0,0,0,0,0,0,0,0,0,0,1,0,0,0,0,0,0,0,0,0,0,0,0,0,0,0,0,0,0,0,0,0,0,0,0,0,0,0,0,0	180	99	1	1	1.0,1.0,1.0,1.0,1.0,1.0	1.0,1.0,1.0,1.0,1.0,1.0,1.0,1.0,1.0,1.0,1.0,1.0,1.0,0.994,1.0,1.0,1.0,1.0,1.0,1.0,1.0,1.0,1.0,1.0,1.0,1.0,1.0,1.0,1.0,1.0,1.0,1.0,1.0,1.0,1.0,1.0,1.0,1.0,1.0,1.0,1.0,1.0,1.0	0
rs77559646-vs-non-carriers_6v43	NORMAL	ReadsOnTargetAndJunctionCounts	RI	1051	ENSG00000146205	ANO7	chr2	+	241209325	241209558	241209325	241209428	241209497	241209558	.	.	1051	42,54,24,19,4,27	167,237,120,150,48,207	12,30,25,32,35,41,15,17,21,21,33,13,10,28,17,4,11,27,6,9,6,12,40,7,9,1,11,11,30,17,23,26,6,15,13,7,16,31,18,42,36,20,24	97,197,195,170,178,377,67,155,98,215,158,164,117,230,114,30,64,193,82,67,18,46,240,35,20,29,107,139,179,97,215,167,47,132,76,66,102,161,91,229,221,153,118	168	99	1	1	0.129,0.118,0.105,0.069,0.047,0.071	0.068,0.082,0.07,0.1,0.104,0.06,0.117,0.061,0.112,0.054,0.11,0.045,0.048,0.067,0.081,0.073,0.092,0.076,0.041,0.073,0.164,0.133,0.089,0.105,0.21,0.02,0.057,0.045,0.09,0.094,0.059,0.084,0.07,0.063,0.092,0.059,0.085,0.102,0.104,0.098,0.088,0.072,0.107	0.006
rs77559646-vs-non-carriers_6v43	NORMAL	ReadsOnTargetAndJunctionCounts	RI	1052	ENSG00000146205	ANO7	chr2	+	241223185	241223955	241223185	241223781	241223904	241223955	.	.	1052	95,123,67,89,38,103	382,272,178,293,82,248	29,95,109,118,128,135,77,116,64,83,72,104,68,117,64,18,32,62,34,53,28,24,151,23,29,19,48,69,107,32,104,62,31,52,62,43,45,123,51,134,141,92,66	162,242,265,294,411,557,92,383,151,274,244,205,189,361,196,50,125,254,106,140,52,126,417,70,41,27,133,153,288,147,281,217,91,132,136,144,159,259,182,404,385,205,156	222	99	1	1	0.1,0.168,0.144,0.119,0.171,0.156	0.074,0.149,0.155,0.152,0.122,0.098,0.272,0.119,0.159,0.119,0.116,0.184,0.138,0.126,0.127,0.138,0.102,0.098,0.125,0.144,0.194,0.078,0.139,0.128,0.24,0.239,0.139,0.167,0.142,0.088,0.142,0.113,0.132,0.149,0.169,0.118,0.112,0.175,0.111,0.129,0.14,0.167,0.159	0.001
rs77559646-vs-non-carriers_6v43	NORMAL	ReadsOnTargetAndJunctionCounts	RI	1053	ENSG00000146205	ANO7	chr2	+	241223185	241223955	241223185	241223276	241223718	241223955	.	.	1053	990,888,599,758,216,823	0,0,0,0,0,0	434,739,776,746,1057,1360,447,1060,471,731,657,669,555,1058,496,134,291,606,357,321,133,296,1161,132,134,108,385,462,762,422,793,663,241,424,388,272,382,802,446,1144,966,753,531	1,0,0,0,0,0,0,0,0,0,0,1,0,0,0,0,0,0,0,0,0,0,0,0,0,0,0,0,0,0,1,2,0,0,0,0,0,0,0,0,0,0,1	541	99	1	1	1.0,1.0,1.0,1.0,1.0,1.0	0.988,1.0,1.0,1.0,1.0,1.0,1.0,1.0,1.0,1.0,1.0,0.992,1.0,1.0,1.0,1.0,1.0,1.0,1.0,1.0,1.0,1.0,1.0,1.0,1.0,1.0,1.0,1.0,1.0,1.0,0.993,0.984,1.0,1.0,1.0,1.0,1.0,1.0,1.0,1.0,1.0,1.0,0.99	0.001
rs77559646-vs-non-carriers_6v43	NORMAL	ReadsOnTargetAndJunctionCounts	RI	1054	ENSG00000146205	ANO7	chr2	+	241223185	241223955	241223185	241223276	241223838	241223955	.	.	1054	895,844,534,704,212,780	1,0,0,0,0,0	399,681,731,724,981,1201,453,970,435,668,608,638,507,976,462,118,274,530,325,301,123,263,1070,128,125,113,361,434,723,380,734,617,241,390,355,275,354,784,414,1062,912,730,486	0,0,0,0,0,0,0,1,0,0,0,0,0,0,0,0,0,0,0,0,0,0,0,0,0,0,0,0,0,0,0,0,0,0,0,0,0,0,0,0,0,0,0	661	99	1	1	0.993,1.0,1.0,1.0,1.0,1.0	1.0,1.0,1.0,1.0,1.0,1.0,1.0,0.993,1.0,1.0,1.0,1.0,1.0,1.0,1.0,1.0,1.0,1.0,1.0,1.0,1.0,1.0,1.0,1.0,1.0,1.0,1.0,1.0,1.0,1.0,1.0,1.0,1.0,1.0,1.0,1.0,1.0,1.0,1.0,1.0,1.0,1.0,1.0	-0.001
rs77559646-vs-non-carriers_6v43	NORMAL	ReadsOnTargetAndJunctionCounts	RI	1058	ENSG00000146205	ANO7	chr2	+	241223185	241223955	241223185	241223276	241223904	241223955	.	.	1058	905,862,549,726,217,798	0,2,0,1,2,2	404,702,749,745,1005,1221,475,990,448,684,622,660,524,995,468,120,281,539,328,310,130,267,1104,130,132,116,372,449,741,386,757,624,246,404,368,278,358,806,423,1074,937,749,494	0,2,1,0,0,1,2,1,0,0,1,0,0,2,0,0,0,0,0,0,0,0,0,1,0,0,2,0,2,0,2,0,1,0,2,2,0,0,0,0,0,0,0	727	99	1	1	1.0,0.983,1.0,0.99,0.937,0.982	1.0,0.98,0.99,1.0,1.0,0.994,0.97,0.993,1.0,1.0,0.988,1.0,1.0,0.985,1.0,1.0,1.0,1.0,1.0,1.0,1.0,1.0,1.0,0.947,1.0,1.0,0.962,1.0,0.981,1.0,0.981,1.0,0.971,1.0,0.962,0.95,1.0,1.0,1.0,1.0,1.0,1.0,1.0	-0.01
rs77559646-vs-non-carriers_6v43	NORMAL	ReadsOnTargetAndJunctionCounts	RI	1059	ENSG00000146205	ANO7	chr2	+	241223185	241223781	241223185	241223276	241223661	241223781	.	.	1059	731,680,434,581,159,626	150,93,75,85,29,116	338,558,570,570,798,957,355,775,347,551,494,503,417,795,366,92,216,405,263,227,96,211,854,92,89,83,280,343,563,323,579,508,190,310,282,214,279,610,335,832,698,604,391	61,93,102,64,116,238,34,127,67,108,73,72,70,137,61,25,55,94,59,36,25,41,161,11,23,12,66,69,99,57,106,72,26,43,53,35,42,106,67,161,128,74,68	484	99	1	1	0.499,0.599,0.542,0.583,0.529,0.525	0.531,0.551,0.533,0.646,0.585,0.451,0.681,0.555,0.514,0.511,0.581,0.588,0.549,0.543,0.551,0.429,0.445,0.468,0.477,0.563,0.44,0.513,0.52,0.631,0.442,0.586,0.465,0.504,0.538,0.537,0.528,0.591,0.599,0.596,0.521,0.556,0.576,0.541,0.506,0.514,0.527,0.625,0.54	0.008
rs77559646-vs-non-carriers_6v43	NORMAL	ReadsOnTargetAndJunctionCounts	RI	1060	ENSG00000146205	ANO7	chr2	+	241223185	241223781	241223185	241223276	241223546	241223781	.	.	1060	572,525,347,457,123,489	0,2,0,0,0,1	263,434,433,443,580,701,285,586,258,439,382,391,333,604,281,85,167,309,192,170,68,173,667,72,69,52,201,267,449,250,437,367,162,229,215,170,213,472,256,616,535,469,314	0,1,0,0,0,2,0,0,0,0,0,0,0,0,0,0,0,0,0,0,0,0,0,0,0,0,0,0,0,0,0,0,0,0,0,1,0,0,0,0,0,0,0	369	99	1	1	1.0,0.986,1.0,1.0,1.0,0.992	1.0,0.991,1.0,1.0,1.0,0.989,1.0,1.0,1.0,1.0,1.0,1.0,1.0,1.0,1.0,1.0,1.0,1.0,1.0,1.0,1.0,1.0,1.0,1.0,1.0,1.0,1.0,1.0,1.0,1.0,1.0,1.0,1.0,1.0,1.0,0.979,1.0,1.0,1.0,1.0,1.0,1.0,1.0	-0.003
rs77559646-vs-non-carriers_6v43	NORMAL	ReadsOnTargetAndJunctionCounts	RI	1061	ENSG00000146205	ANO7	chr2	+	241223185	241223781	241223185	241223276	241223569	241223781	.	.	1061	583,541,358,473,130,498	6,3,4,1,3,0	274,455,445,468,616,734,296,601,270,454,399,403,339,628,297,85,176,322,207,176,73,179,696,75,71,60,211,277,469,266,453,384,165,243,221,176,225,489,266,652,567,486,323	3,5,3,5,2,13,1,4,2,6,3,7,2,2,0,0,0,0,4,3,0,0,5,0,0,0,1,1,2,1,2,5,2,1,2,1,1,0,4,3,1,1,2	392	99	1	1	0.961,0.979,0.958,0.992,0.916,1.0	0.958,0.958,0.974,0.959,0.987,0.934,0.987,0.974,0.972,0.95,0.971,0.936,0.977,0.988,1.0,1.0,1.0,1.0,0.929,0.937,1.0,1.0,0.972,1.0,1.0,1.0,0.982,0.986,0.983,0.985,0.983,0.951,0.954,0.984,0.965,0.978,0.983,1.0,0.944,0.982,0.993,0.992,0.976	-0.009
rs77559646-vs-non-carriers_6v43	NORMAL	ReadsOnTargetAndJunctionCounts	RI	1062	ENSG00000146205	ANO7	chr2	+	241223185	241223781	241223185	241223276	241223716	241223781	.	.	1062	904,807,527,692,201,756	89,85,75,65,18,70	394,673,707,675,950,1227,423,955,423,662,597,612,497,963,440,112,271,529,330,280,119,266,1027,116,124,104,359,419,700,383,719,600,231,379,345,249,339,745,401,1037,870,701,486	40,66,73,72,110,134,23,107,48,72,62,59,63,96,58,22,20,79,33,40,15,30,137,16,10,4,25,44,64,40,77,63,10,46,45,24,44,60,44,114,96,54,46	539	99	1	1	0.651,0.636,0.563,0.662,0.672,0.665	0.644,0.652,0.64,0.633,0.613,0.627,0.772,0.621,0.618,0.628,0.639,0.656,0.592,0.648,0.582,0.483,0.713,0.552,0.647,0.563,0.593,0.62,0.579,0.571,0.695,0.827,0.725,0.636,0.668,0.638,0.632,0.636,0.809,0.602,0.585,0.656,0.586,0.695,0.626,0.626,0.625,0.705,0.66	0.002
rs77559646-vs-non-carriers_6v43	NORMAL	ReadsOnTargetAndJunctionCounts	RI	1063	ENSG00000146205	ANO7	chr2	+	241223185	241225184	241223185	241223276	241225017	241225184	.	.	1063	6419,4940,3134,4498,2106,4963	0,0,0,0,0,0	2682,4151,4487,4648,6614,8908,2354,8601,2560,4224,4351,3605,3517,6735,2481,832,2475,4072,2431,2804,884,1856,6721,894,758,477,2277,3184,4464,2279,5005,4416,1429,2790,2442,1882,2652,5343,2918,6516,6244,3325,2811	0,0,0,0,0,0,1,0,0,0,0,0,0,0,0,0,0,0,0,0,0,0,0,0,0,0,0,0,0,0,0,0,0,0,0,0,0,0,0,0,0,0,0	1840	99	1	1	1.0,1.0,1.0,1.0,1.0,1.0	1.0,1.0,1.0,1.0,1.0,1.0,0.992,1.0,1.0,1.0,1.0,1.0,1.0,1.0,1.0,1.0,1.0,1.0,1.0,1.0,1.0,1.0,1.0,1.0,1.0,1.0,1.0,1.0,1.0,1.0,1.0,1.0,1.0,1.0,1.0,1.0,1.0,1.0,1.0,1.0,1.0,1.0,1.0	0
rs77559646-vs-non-carriers_6v43	NORMAL	ReadsOnTargetAndJunctionCounts	RI	1064	ENSG00000146205	ANO7	chr2	+	241210365	241210570	241210365	241210393	241210467	241210570	.	.	1064	41,49,28,39,4,54	241,260,211,225,45,264	18,37,28,36,53,58,27,30,22,32,56,44,21,61,29,4,9,33,17,12,5,15,47,8,13,3,16,19,35,24,41,39,5,25,16,18,20,45,23,49,50,34,28	98,258,316,218,287,438,71,234,94,229,172,212,106,241,167,30,104,267,101,108,42,82,321,38,41,25,148,197,235,143,257,178,77,146,106,111,116,230,137,379,362,190,169	173	99	1	1	0.089,0.097,0.071,0.09,0.048,0.105	0.095,0.076,0.048,0.086,0.096,0.07,0.179,0.068,0.118,0.074,0.157,0.106,0.102,0.127,0.09,0.071,0.047,0.066,0.088,0.06,0.064,0.095,0.077,0.108,0.154,0.064,0.058,0.052,0.079,0.088,0.084,0.111,0.036,0.089,0.08,0.085,0.09,0.101,0.088,0.069,0.073,0.093,0.087	-0.004
rs77559646-vs-non-carriers_6v43	NORMAL	ReadsOnTargetAndJunctionCounts	RI	1065	ENSG00000146205	ANO7	chr2	+	241223569	241223781	241223569	241223579	241223661	241223781	.	.	1065	249,241,142,188,54,201	0,0,0,0,0,0	120,186,201,202,313,385,120,259,123,180,163,167,126,309,140,20,73,133,116,89,42,61,290,34,27,41,116,138,185,108,212,219,58,118,97,63,99,201,126,326,237,204,133	0,0,0,0,0,0,0,0,0,0,0,0,0,1,0,0,0,0,0,0,0,0,0,0,0,0,0,0,0,0,0,0,0,0,0,0,0,0,0,0,0,0,0	181	99	1	1	1.0,1.0,1.0,1.0,1.0,1.0	1.0,1.0,1.0,1.0,1.0,1.0,1.0,1.0,1.0,1.0,1.0,1.0,1.0,0.994,1.0,1.0,1.0,1.0,1.0,1.0,1.0,1.0,1.0,1.0,1.0,1.0,1.0,1.0,1.0,1.0,1.0,1.0,1.0,1.0,1.0,1.0,1.0,1.0,1.0,1.0,1.0,1.0,1.0	0
Set	Condition	Evidence	Event	ID	GeneID	geneSymbol	chr	strand	exonStart_0base	exonEnd	upstreamES	upstreamEE	downstreamES	downstreamEE	mxe.dummycol.1	mxe.dummycol.2	ID	IJC_SAMPLE_1	SJC_SAMPLE_1	IJC_SAMPLE_2	SJC_SAMPLE_2	IncFormLen	SkipFormLen	PValue	FDR	IncLevel1	IncLevel2	IncLevelDifference
rs77559646-vs-non-carriers_6v43	NORMAL	JunctionCountOnly	SE	12598	ENSG00000146205	ANO7	chr2	+	241209497	241209558	241209325	241209428	241210294	241210393	.	.	12598	98,159,88,82,32,119	1,0,0,0,0,0	58,129,130,98,101,236,42,100,53,135,95,111,60,137,68,19,44,117,40,41,10,29,160,19,15,18,62,90,100,61,123,109,27,82,47,40,65,107,62,132,153,101,67	0,0,0,0,0,0,0,0,0,0,0,0,0,0,0,0,0,0,0,0,0,0,0,0,0,0,0,2,0,0,0,0,0,0,0,0,0,0,0,0,0,0,0	159	99	1	1	0.984,1.0,1.0,1.0,1.0,1.0	1.0,1.0,1.0,1.0,1.0,1.0,1.0,1.0,1.0,1.0,1.0,1.0,1.0,1.0,1.0,1.0,1.0,1.0,1.0,1.0,1.0,1.0,1.0,1.0,1.0,1.0,1.0,0.966,1.0,1.0,1.0,1.0,1.0,1.0,1.0,1.0,1.0,1.0,1.0,1.0,1.0,1.0,1.0	-0.002
rs77559646-vs-non-carriers_6v43	NORMAL	JunctionCountOnly	SE	12600	ENSG00000146205	ANO7	chr2	+	241209497	241209635	241209210	241209428	241210294	241210393	.	.	12600	266,341,181,233,71,299	1,0,0,0,0,0	131,290,279,243,275,550,99,218,128,287,237,235,160,296,164,44,103,291,118,96,30,69,371,65,34,39,140,200,269,153,322,218,87,178,120,92,158,240,122,358,360,223,164	0,0,0,0,0,0,0,0,0,0,0,0,0,0,0,0,0,0,0,0,0,0,0,0,0,0,0,2,0,0,0,0,0,0,0,0,0,0,0,0,0,0,0	198	99	1	1	0.993,1.0,1.0,1.0,1.0,1.0	1.0,1.0,1.0,1.0,1.0,1.0,1.0,1.0,1.0,1.0,1.0,1.0,1.0,1.0,1.0,1.0,1.0,1.0,1.0,1.0,1.0,1.0,1.0,1.0,1.0,1.0,1.0,0.98,1.0,1.0,1.0,1.0,1.0,1.0,1.0,1.0,1.0,1.0,1.0,1.0,1.0,1.0,1.0	-0.001
rs77559646-vs-non-carriers_6v43	NORMAL	JunctionCountOnly	SE	12601	ENSG00000146205	ANO7	chr2	+	241209497	241209635	241209210	241209428	241212093	241212205	.	.	12601	168,237,121,150,50,212	0,1,0,0,0,0	97,200,199,174,179,378,67,158,100,218,158,165,117,231,115,30,64,194,82,70,18,46,244,35,20,30,107,140,181,97,215,170,49,137,78,66,102,161,92,230,224,153,118	1,0,0,0,0,0,0,0,0,0,0,0,0,0,0,0,0,0,0,0,0,0,0,0,0,0,0,0,0,0,0,0,0,0,0,0,0,0,0,0,0,0,0	198	99	1	1	1.0,0.992,1.0,1.0,1.0,1.0	0.98,1.0,1.0,1.0,1.0,1.0,1.0,1.0,1.0,1.0,1.0,1.0,1.0,1.0,1.0,1.0,1.0,1.0,1.0,1.0,1.0,1.0,1.0,1.0,1.0,1.0,1.0,1.0,1.0,1.0,1.0,1.0,1.0,1.0,1.0,1.0,1.0,1.0,1.0,1.0,1.0,1.0,1.0	-0.001
rs77559646-vs-non-carriers_6v43	NORMAL	JunctionCountOnly	SE	12603	ENSG00000146205	ANO7	chr2	+	241214323	241214567	241212571	241212626	241214804	241214902	.	.	12603	0,2,0,0,0,1	251,280,152,183,50,237	0,0,4,1,2,1,0,0,0,1,1,0,2,1,2,0,0,0,0,0,0,0,1,0,0,0,0,0,0,0,0,2,0,0,1,0,0,0,0,2,1,0,1	132,226,229,195,254,413,93,205,108,257,206,199,112,337,153,47,97,267,100,93,34,85,355,36,36,39,154,131,271,144,238,193,90,110,88,95,132,205,166,321,328,174,204	198	99	1	1	0.0,0.004,0.0,0.0,0.0,0.002	0.0,0.0,0.009,0.003,0.004,0.001,0.0,0.0,0.0,0.002,0.002,0.0,0.009,0.001,0.006,0.0,0.0,0.0,0.0,0.0,0.0,0.0,0.001,0.0,0.0,0.0,0.0,0.0,0.0,0.0,0.0,0.005,0.0,0.0,0.006,0.0,0.0,0.0,0.0,0.003,0.002,0.0,0.002	0
rs77559646-vs-non-carriers_6v43	NORMAL	JunctionCountOnly	SE	12604	ENSG00000146205	ANO7	chr2	+	241210484	241210570	241210294	241210393	241212093	241212205	.	.	12604	274,282,210,272,56,263	1,0,1,1,0,3	118,276,311,242,315,457,97,273,148,297,224,254,150,303,196,41,90,289,104,120,42,96,373,36,47,22,159,170,254,186,247,222,89,177,100,115,139,233,175,377,383,180,185	0,1,1,0,0,3,0,2,1,4,1,0,0,2,0,0,0,1,0,0,0,0,2,0,0,1,0,0,0,1,2,0,0,1,0,0,0,3,1,0,3,0,0	184	99	1	1	0.993,1.0,0.991,0.993,1.0,0.979	1.0,0.993,0.994,1.0,1.0,0.988,1.0,0.987,0.988,0.976,0.992,1.0,1.0,0.988,1.0,1.0,1.0,0.994,1.0,1.0,1.0,1.0,0.99,1.0,1.0,0.922,1.0,1.0,1.0,0.99,0.985,1.0,1.0,0.99,1.0,1.0,1.0,0.977,0.989,1.0,0.986,1.0,1.0	-0.001
rs77559646-vs-non-carriers_6v43	NORMAL	JunctionCountOnly	SE	12606	ENSG00000146205	ANO7	chr2	+	241216092	241216205	241214780	241214902	241217685	241217891	.	.	12606	170,129,92,106,38,122	8,5,4,0,0,3	70,89,149,113,132,284,54,110,66,135,104,93,65,172,82,15,44,147,60,64,22,38,214,23,11,18,77,66,129,59,140,113,48,91,54,55,55,126,101,179,175,113,79	0,3,2,3,0,4,1,0,3,4,5,2,6,1,1,0,0,7,1,1,0,0,1,0,0,1,0,0,3,0,0,1,1,0,3,1,1,6,0,2,1,2,1	198	99	1	1	0.914,0.928,0.92,1.0,1.0,0.953	1.0,0.937,0.974,0.95,1.0,0.973,0.964,1.0,0.917,0.944,0.912,0.959,0.844,0.989,0.976,1.0,1.0,0.913,0.968,0.97,1.0,1.0,0.991,1.0,1.0,0.9,1.0,1.0,0.956,1.0,1.0,0.983,0.96,1.0,0.9,0.965,0.965,0.913,1.0,0.978,0.989,0.966,0.975	-0.016
rs77559646-vs-non-carriers_6v43	NORMAL	JunctionCountOnly	SE	12607	ENSG00000146205	ANO7	chr2	+	241218619	241218816	241218272	241218381	241223185	241223781	.	.	12607	12,13,3,11,2,2	215,170,78,154,65,151	3,12,3,6,6,22,7,2,2,10,9,5,8,12,8,0,3,3,4,4,2,2,18,1,2,0,5,4,10,4,11,9,2,4,18,3,2,7,2,4,7,4,1	87,152,162,139,198,338,56,183,106,169,161,88,94,191,74,28,45,126,62,73,31,44,200,29,26,21,52,106,111,71,147,102,47,75,58,68,78,148,64,218,191,95,68	198	99	1	1	0.027,0.037,0.019,0.034,0.015,0.007	0.017,0.038,0.009,0.021,0.015,0.032,0.059,0.005,0.009,0.029,0.027,0.028,0.041,0.03,0.051,0.0,0.032,0.012,0.031,0.027,0.031,0.022,0.043,0.017,0.037,0.0,0.046,0.019,0.043,0.027,0.036,0.042,0.021,0.026,0.134,0.022,0.013,0.023,0.015,0.009,0.018,0.021,0.007	-0.004
rs77559646-vs-non-carriers_6v43	NORMAL	JunctionCountOnly	SE	12608	ENSG00000146205	ANO7	chr2	+	241214323	241214415	241212571	241212626	241214804	241214902	.	.	12608	0,4,0,1,0,1	251,280,152,183,50,237	0,4,5,1,5,3,0,0,0,3,2,0,2,7,5,0,0,3,0,0,0,2,2,1,0,0,0,0,2,0,2,6,2,1,1,0,1,0,4,2,3,0,2	132,226,229,195,254,413,93,205,108,257,206,199,112,337,153,47,97,267,100,93,34,85,355,36,36,39,154,131,271,144,238,193,90,110,88,95,132,205,166,321,328,174,204	190	99	1	1	0.0,0.007,0.0,0.003,0.0,0.002	0.0,0.009,0.011,0.003,0.01,0.004,0.0,0.0,0.0,0.006,0.005,0.0,0.009,0.011,0.017,0.0,0.0,0.006,0.0,0.0,0.0,0.012,0.003,0.014,0.0,0.0,0.0,0.0,0.004,0.0,0.004,0.016,0.011,0.005,0.006,0.0,0.004,0.0,0.012,0.003,0.005,0.0,0.005	-0.003
rs77559646-vs-non-carriers_6v43	NORMAL	JunctionCountOnly	SE	12609	ENSG00000146205	ANO7	chr2	+	241200312	241200355	241200088	241200225	241201297	241201355	.	.	12609	0,0,0,0,0,1	180,218,137,161,19,185	0,0,0,0,0,0,0,0,0,0,0,0,0,0,0,0,0,2,0,0,0,0,0,0,0,0,0,0,0,0,0,0,0,0,0,0,0,0,0,0,0,0,0	96,186,219,127,183,322,73,151,114,204,147,176,102,173,141,51,77,263,78,68,23,63,268,25,26,23,131,131,174,106,186,155,78,107,80,97,94,188,117,282,257,165,144	141	99	1	1	0.0,0.0,0.0,0.0,0.0,0.004	0.0,0.0,0.0,0.0,0.0,0.0,0.0,0.0,0.0,0.0,0.0,0.0,0.0,0.0,0.0,0.0,0.0,0.005,0.0,0.0,0.0,0.0,0.0,0.0,0.0,0.0,0.0,0.0,0.0,0.0,0.0,0.0,0.0,0.0,0.0,0.0,0.0,0.0,0.0,0.0,0.0,0.0,0.0	0.001
rs77559646-vs-non-carriers_6v43	NORMAL	JunctionCountOnly	SE	12610	ENSG00000146205	ANO7	chr2	+	241213418	241213506	241212571	241212626	241214804	241214902	.	.	12610	4,4,6,2,0,0	251,280,152,183,50,237	1,2,7,1,2,3,0,0,0,5,1,0,1,1,5,0,3,3,5,0,2,0,4,0,0,0,1,0,2,2,2,3,0,2,3,2,0,2,0,2,4,2,1	132,226,229,195,254,413,93,205,108,257,206,199,112,337,153,47,97,267,100,93,34,85,355,36,36,39,154,131,271,144,238,193,90,110,88,95,132,205,166,321,328,174,204	186	99	1	1	0.008,0.008,0.021,0.006,0.0,0.0	0.004,0.005,0.016,0.003,0.004,0.004,0.0,0.0,0.0,0.01,0.003,0.0,0.005,0.002,0.017,0.0,0.016,0.006,0.026,0.0,0.03,0.0,0.006,0.0,0.0,0.0,0.003,0.0,0.004,0.007,0.004,0.008,0.0,0.01,0.018,0.011,0.0,0.005,0.0,0.003,0.006,0.006,0.003	0.001
rs77559646-vs-non-carriers_6v43	NORMAL	JunctionCountOnly	SE	12611	ENSG00000146205	ANO7	chr2	+	241213418	241213629	241212571	241212626	241214804	241214902	.	.	12611	4,5,6,2,0,0	251,280,152,183,50,237	1,2,5,3,2,3,0,0,0,7,2,0,1,1,5,0,3,4,5,0,2,0,4,0,0,0,1,0,2,2,2,3,0,2,3,2,0,2,0,2,4,2,1	132,226,229,195,254,413,93,205,108,257,206,199,112,337,153,47,97,267,100,93,34,85,355,36,36,39,154,131,271,144,238,193,90,110,88,95,132,205,166,321,328,174,204	198	99	1	1	0.008,0.009,0.019,0.005,0.0,0.0	0.004,0.004,0.011,0.008,0.004,0.004,0.0,0.0,0.0,0.013,0.005,0.0,0.004,0.001,0.016,0.0,0.015,0.007,0.024,0.0,0.029,0.0,0.006,0.0,0.0,0.0,0.003,0.0,0.004,0.007,0.004,0.008,0.0,0.009,0.017,0.01,0.0,0.005,0.0,0.003,0.006,0.006,0.002	0.001
rs77559646-vs-non-carriers_6v43	NORMAL	JunctionCountOnly	SE	12612	ENSG00000146205	ANO7	chr2	+	241191762	241191915	241191193	241191251	241195705	241196168	.	.	12612	0,0,1,0,0,0	76,90,46,62,7,51	0,0,0,0,0,0,0,0,0,0,0,0,0,0,0,0,0,0,0,0,0,2,0,0,1,0,0,0,0,0,0,1,0,0,0,0,1,0,0,0,0,1,0	62,121,115,108,158,250,56,76,62,170,78,160,61,151,105,19,45,131,38,49,17,41,141,26,13,19,75,76,140,85,131,109,41,85,41,67,76,103,81,172,170,80,89	198	99	1	1	0.0,0.0,0.011,0.0,0.0,0.0	0.0,0.0,0.0,0.0,0.0,0.0,0.0,0.0,0.0,0.0,0.0,0.0,0.0,0.0,0.0,0.0,0.0,0.0,0.0,0.0,0.0,0.024,0.0,0.0,0.037,0.0,0.0,0.0,0.0,0.0,0.0,0.005,0.0,0.0,0.0,0.0,0.007,0.0,0.0,0.0,0.0,0.006,0.0	0
rs77559646-vs-non-carriers_6v43	NORMAL	JunctionCountOnly	SE	12614	ENSG00000146205	ANO7	chr2	+	241209957	241210180	241209497	241209635	241210294	241210393	.	.	12614	5,6,2,1,1,4	99,104,61,83,23,92	0,4,2,2,2,4,3,2,1,3,3,0,0,2,2,1,3,2,0,0,0,2,1,0,0,2,1,3,6,2,5,2,1,0,5,1,0,1,2,6,4,1,6	34,93,84,73,97,173,32,63,30,72,80,71,43,66,50,14,39,98,36,29,12,23,131,30,14,10,33,61,90,56,107,51,40,46,44,26,56,79,31,129,139,70,46	198	99	1	1	0.025,0.028,0.016,0.006,0.021,0.021	0.0,0.021,0.012,0.014,0.01,0.011,0.045,0.016,0.016,0.02,0.018,0.0,0.0,0.015,0.02,0.034,0.037,0.01,0.0,0.0,0.0,0.042,0.004,0.0,0.0,0.091,0.015,0.024,0.032,0.018,0.023,0.019,0.012,0.0,0.054,0.019,0.0,0.006,0.031,0.023,0.014,0.007,0.061	0.001
rs77559646-vs-non-carriers_6v43	NORMAL	JunctionCountOnly	SE	12617	ENSG00000146205	ANO7	chr2	+	241207573	241207670	241204864	241204955	241210294	241210365	.	.	12617	184,231,164,165,36,230	0,0,0,0,0,0	110,239,232,169,192,418,78,144,109,183,142,208,75,231,132,34,70,245,87,67,33,72,288,44,27,25,117,146,181,92,218,167,63,115,84,105,70,95,112,277,302,162,165	0,0,0,0,0,0,0,0,0,0,0,0,0,1,0,0,0,0,0,0,0,0,0,0,0,0,0,0,0,0,0,0,0,0,0,0,0,0,0,0,0,0,0	195	99	1	1	1.0,1.0,1.0,1.0,1.0,1.0	1.0,1.0,1.0,1.0,1.0,1.0,1.0,1.0,1.0,1.0,1.0,1.0,1.0,0.992,1.0,1.0,1.0,1.0,1.0,1.0,1.0,1.0,1.0,1.0,1.0,1.0,1.0,1.0,1.0,1.0,1.0,1.0,1.0,1.0,1.0,1.0,1.0,1.0,1.0,1.0,1.0,1.0,1.0	0
rs77559646-vs-non-carriers_6v43	NORMAL	JunctionCountOnly	SE	12618	ENSG00000146205	ANO7	chr2	+	241217346	241217557	241216183	241216238	241217685	241217891	.	.	12618	1,2,3,1,0,0	111,90,55,99,33,85	0,2,0,1,1,3,0,7,1,1,3,0,0,0,0,0,0,0,0,0,0,0,4,0,0,0,1,4,3,1,1,2,1,0,0,0,0,2,1,2,1,1,2	45,73,115,84,103,183,45,68,51,76,81,69,57,145,46,11,38,109,38,53,14,41,150,18,4,6,38,55,117,48,85,68,31,56,34,39,46,74,42,107,112,67,57	198	99	1	1	0.004,0.011,0.027,0.005,0.0,0.0	0.0,0.014,0.0,0.006,0.005,0.008,0.0,0.049,0.01,0.007,0.018,0.0,0.0,0.0,0.0,0.0,0.0,0.0,0.0,0.0,0.0,0.0,0.013,0.0,0.0,0.0,0.013,0.035,0.013,0.01,0.006,0.014,0.016,0.0,0.0,0.0,0.0,0.013,0.012,0.009,0.004,0.007,0.017	0.001
rs77559646-vs-non-carriers_6v43	NORMAL	JunctionCountOnly	SE	12619	ENSG00000146205	ANO7	chr2	+	241223718	241223955	241223185	241223276	241224096	241225245	.	.	12619	159,113,101,98,39,113	0,0,0,0,0,0	66,113,74,126,182,249,44,150,48,118,112,73,75,146,80,29,84,150,55,66,25,71,211,32,15,10,82,78,162,53,116,102,42,73,57,60,73,102,96,169,174,45,65	1,0,0,0,0,0,0,0,0,0,0,0,0,0,0,0,0,0,1,0,0,0,0,0,0,0,0,0,0,0,0,1,0,2,0,0,0,0,0,0,1,0,0	198	99	1	1	1.0,1.0,1.0,1.0,1.0,1.0	0.971,1.0,1.0,1.0,1.0,1.0,1.0,1.0,1.0,1.0,1.0,1.0,1.0,1.0,1.0,1.0,1.0,1.0,0.965,1.0,1.0,1.0,1.0,1.0,1.0,1.0,1.0,1.0,1.0,1.0,1.0,0.981,1.0,0.948,1.0,1.0,1.0,1.0,1.0,1.0,0.989,1.0,1.0	0.003
rs77559646-vs-non-carriers_6v43	NORMAL	JunctionCountOnly	SE	12620	ENSG00000146205	ANO7	chr2	+	241195705	241195845	241191184	241191251	241199287	241199423	.	.	12620	76,90,48,66,7,51	2,0,0,0,0,1	63,123,115,108,160,254,56,76,62,170,78,160,61,154,105,19,45,132,38,49,17,41,142,26,13,19,75,76,140,85,134,110,41,85,42,67,76,104,81,173,172,80,91	0,0,0,0,0,0,0,0,0,0,0,0,0,0,0,0,0,0,0,0,0,0,0,0,0,0,0,0,0,0,1,0,0,0,0,0,0,0,0,0,0,0,0	198	99	1	1	0.95,1.0,1.0,1.0,1.0,0.962	1.0,1.0,1.0,1.0,1.0,1.0,1.0,1.0,1.0,1.0,1.0,1.0,1.0,1.0,1.0,1.0,1.0,1.0,1.0,1.0,1.0,1.0,1.0,1.0,1.0,1.0,1.0,1.0,1.0,1.0,0.985,1.0,1.0,1.0,1.0,1.0,1.0,1.0,1.0,1.0,1.0,1.0,1.0	-0.014
rs77559646-vs-non-carriers_6v43	NORMAL	JunctionCountOnly	SE	12621	ENSG00000146205	ANO7	chr2	+	241195705	241195845	241191184	241191251	241199362	241199423	.	.	12621	78,93,47,65,7,52	0,1,0,1,0,0	64,124,122,113,164,258,56,76,64,175,80,163,64,155,106,19,46,138,39,53,19,43,151,26,13,19,75,81,153,87,136,109,43,93,42,67,79,108,84,181,181,84,95	0,0,0,0,0,0,0,0,0,0,1,0,0,0,0,0,0,0,0,0,0,0,0,0,0,0,0,0,0,0,0,0,0,0,0,0,0,0,0,0,0,0,0	198	99	1	1	1.0,0.979,1.0,0.97,1.0,1.0	1.0,1.0,1.0,1.0,1.0,1.0,1.0,1.0,1.0,1.0,0.976,1.0,1.0,1.0,1.0,1.0,1.0,1.0,1.0,1.0,1.0,1.0,1.0,1.0,1.0,1.0,1.0,1.0,1.0,1.0,1.0,1.0,1.0,1.0,1.0,1.0,1.0,1.0,1.0,1.0,1.0,1.0,1.0	-0.008
rs77559646-vs-non-carriers_6v43	NORMAL	JunctionCountOnly	SE	12622	ENSG00000146205	ANO7	chr2	+	241195705	241195845	241191184	241191251	241199315	241199423	.	.	12622	135,155,80,123,7,124	6,6,4,4,2,10	111,245,241,200,293,508,109,149,131,300,161,277,109,272,208,34,83,327,66,100,38,72,274,44,20,36,148,151,256,158,254,203,71,156,72,128,113,206,171,313,355,147,177	0,0,0,0,0,0,0,0,0,0,0,1,0,0,2,0,0,0,0,3,0,0,0,0,0,0,0,0,0,0,0,0,0,0,1,0,0,1,1,1,0,0,0	198	99	0.236253	1	0.918,0.928,0.909,0.939,0.636,0.861	1.0,1.0,1.0,1.0,1.0,1.0,1.0,1.0,1.0,1.0,1.0,0.993,1.0,1.0,0.981,1.0,1.0,1.0,1.0,0.943,1.0,1.0,1.0,1.0,1.0,1.0,1.0,1.0,1.0,1.0,1.0,1.0,1.0,1.0,0.973,1.0,1.0,0.99,0.988,0.994,1.0,1.0,1.0	-0.132
rs77559646-vs-non-carriers_6v43	NORMAL	JunctionCountOnly	SE	12623	ENSG00000146205	ANO7	chr2	+	241195705	241195845	241191184	241191251	241199318	241199423	.	.	12623	76,93,46,68,7,57	0,0,2,0,0,2	65,126,122,113,172,267,61,77,64,174,88,170,63,158,107,22,46,141,38,51,18,42,152,29,13,19,79,82,143,87,139,115,45,90,45,69,77,109,88,181,179,86,90	0,0,0,0,0,0,0,0,0,0,0,0,0,0,0,0,0,0,0,0,0,0,0,0,0,0,0,0,0,0,0,0,0,0,0,0,0,0,0,0,0,0,0	198	99	1	1	1.0,1.0,0.92,1.0,1.0,0.934	1.0,1.0,1.0,1.0,1.0,1.0,1.0,1.0,1.0,1.0,1.0,1.0,1.0,1.0,1.0,1.0,1.0,1.0,1.0,1.0,1.0,1.0,1.0,1.0,1.0,1.0,1.0,1.0,1.0,1.0,1.0,1.0,1.0,1.0,1.0,1.0,1.0,1.0,1.0,1.0,1.0,1.0,1.0	-0.024
rs77559646-vs-non-carriers_6v43	NORMAL	JunctionCountOnly	SE	12624	ENSG00000146205	ANO7	chr2	+	241195705	241195845	241191184	241191251	241197671	241197793	.	.	12624	80,91,46,63,7,52	2,2,1,1,2,2	62,121,117,109,158,251,56,78,64,173,78,162,64,161,109,19,45,134,41,49,19,41,146,27,13,19,77,79,144,85,132,112,41,86,41,68,76,105,83,185,173,85,92	0,0,0,0,0,0,0,0,2,0,0,0,0,0,0,0,0,0,0,0,0,0,0,0,0,0,0,0,0,0,0,0,0,1,0,0,0,0,0,2,0,2,0	198	99	1	1	0.952,0.958,0.958,0.969,0.636,0.929	1.0,1.0,1.0,1.0,1.0,1.0,1.0,1.0,0.941,1.0,1.0,1.0,1.0,1.0,1.0,1.0,1.0,1.0,1.0,1.0,1.0,1.0,1.0,1.0,1.0,1.0,1.0,1.0,1.0,1.0,1.0,1.0,1.0,0.977,1.0,1.0,1.0,1.0,1.0,0.979,1.0,0.955,1.0	-0.096
rs77559646-vs-non-carriers_6v43	NORMAL	JunctionCountOnly	SE	12625	ENSG00000146205	ANO7	chr2	+	241212094	241212205	241210467	241210570	241212571	241212626	.	.	12625	320,384,194,271,57,286	0,1,0,0,0,2	168,336,322,257,347,592,122,298,151,321,278,253,154,381,212,62,102,246,144,116,68,106,439,68,57,33,158,165,353,178,314,238,94,165,125,133,137,264,190,412,450,170,233	0,0,0,1,0,0,0,0,0,0,0,0,0,0,0,0,0,0,0,0,0,0,0,0,0,0,0,0,0,0,0,0,0,0,1,0,0,0,0,1,0,0,1	198	99	1	1	1.0,0.995,1.0,1.0,1.0,0.986	1.0,1.0,1.0,0.992,1.0,1.0,1.0,1.0,1.0,1.0,1.0,1.0,1.0,1.0,1.0,1.0,1.0,1.0,1.0,1.0,1.0,1.0,1.0,1.0,1.0,1.0,1.0,1.0,1.0,1.0,1.0,1.0,1.0,1.0,0.984,1.0,1.0,1.0,1.0,0.995,1.0,1.0,0.991	-0.002
rs77559646-vs-non-carriers_6v43	NORMAL	JunctionCountOnly	SE	12627	ENSG00000146205	ANO7	chr2	+	241194841	241195030	241191193	241191251	241195705	241195845	.	.	12627	2,0,1,0,0,0	76,90,46,62,7,51	1,0,1,0,0,3,0,0,0,0,0,0,0,1,0,0,0,0,0,1,0,0,0,0,0,1,0,0,0,0,0,0,0,0,0,0,0,0,1,1,0,0,0	62,121,115,108,158,250,56,76,62,170,78,160,61,151,105,19,45,131,38,49,17,41,141,26,13,19,75,76,140,85,131,109,41,85,41,67,76,103,81,172,170,80,89	198	99	1	1	0.013,0.0,0.011,0.0,0.0,0.0	0.008,0.0,0.004,0.0,0.0,0.006,0.0,0.0,0.0,0.0,0.0,0.0,0.0,0.003,0.0,0.0,0.0,0.0,0.0,0.01,0.0,0.0,0.0,0.0,0.0,0.026,0.0,0.0,0.0,0.0,0.0,0.0,0.0,0.0,0.0,0.0,0.0,0.0,0.006,0.003,0.0,0.0,0.0	0.002
rs77559646-vs-non-carriers_6v43	NORMAL	JunctionCountOnly	SE	12631	ENSG00000146205	ANO7	chr2	+	241209284	241209428	241207573	241207670	241210294	241210365	.	.	12631	75,122,78,63,12,83	0,0,0,0,0,0	48,96,87,63,111,170,34,54,55,86,77,86,40,95,74,17,36,116,36,43,20,23,111,11,14,6,45,64,89,38,95,73,21,64,33,41,47,76,39,102,96,60,59	0,0,0,0,0,0,0,0,0,0,0,2,0,0,0,0,0,0,0,0,0,0,0,0,0,0,0,0,0,0,0,0,0,0,0,0,0,0,0,0,0,0,0	198	99	1	1	1.0,1.0,1.0,1.0,1.0,1.0	1.0,1.0,1.0,1.0,1.0,1.0,1.0,1.0,1.0,1.0,1.0,0.956,1.0,1.0,1.0,1.0,1.0,1.0,1.0,1.0,1.0,1.0,1.0,1.0,1.0,1.0,1.0,1.0,1.0,1.0,1.0,1.0,1.0,1.0,1.0,1.0,1.0,1.0,1.0,1.0,1.0,1.0,1.0	0.001
rs77559646-vs-non-carriers_6v43	NORMAL	JunctionCountOnly	SE	12632	ENSG00000146205	ANO7	chr2	+	241209284	241209428	241207573	241207670	241212093	241212201	.	.	12632	74,123,78,63,12,83	0,0,0,0,0,1	49,96,87,63,111,170,34,54,55,86,77,86,40,95,74,17,36,116,36,43,20,23,111,11,14,6,45,62,89,38,95,73,21,64,33,41,47,76,39,102,96,60,59	0,0,0,0,0,0,0,0,0,0,0,0,0,0,0,0,0,0,0,0,0,0,0,0,0,0,0,0,0,0,0,0,0,0,0,0,0,0,0,0,0,0,0	198	99	1	1	1.0,1.0,1.0,1.0,1.0,0.976	1.0,1.0,1.0,1.0,1.0,1.0,1.0,1.0,1.0,1.0,1.0,1.0,1.0,1.0,1.0,1.0,1.0,1.0,1.0,1.0,1.0,1.0,1.0,1.0,1.0,1.0,1.0,1.0,1.0,1.0,1.0,1.0,1.0,1.0,1.0,1.0,1.0,1.0,1.0,1.0,1.0,1.0,1.0	-0.004
rs77559646-vs-non-carriers_6v43	NORMAL	JunctionCountOnly	SE	12633	ENSG00000146205	ANO7	chr2	+	241218607	241218816	241218293	241218381	241223185	241223357	.	.	12633	8,12,4,10,2,3	215,170,78,154,65,151	2,12,2,6,8,23,7,2,3,9,9,4,10,12,9,0,2,3,5,4,1,4,22,3,2,0,5,4,10,8,17,7,0,3,16,3,3,6,4,4,5,4,2	87,152,162,139,198,338,56,183,106,169,161,88,94,191,74,28,45,126,62,73,31,44,200,29,26,21,52,106,111,71,147,102,47,75,58,68,78,148,64,218,191,95,68	198	99	1	1	0.018,0.034,0.025,0.031,0.015,0.01	0.011,0.038,0.006,0.021,0.02,0.033,0.059,0.005,0.014,0.026,0.027,0.022,0.051,0.03,0.057,0.0,0.022,0.012,0.039,0.027,0.016,0.043,0.052,0.049,0.037,0.0,0.046,0.019,0.043,0.053,0.055,0.033,0.0,0.02,0.121,0.022,0.019,0.02,0.03,0.009,0.013,0.021,0.014	-0.007
rs77559646-vs-non-carriers_6v43	NORMAL	JunctionCountOnly	SE	12637	ENSG00000146205	ANO7	chr2	+	241213418	241213618	241212571	241212626	241214804	241214902	.	.	12637	10,5,9,2,0,5	251,280,152,183,50,237	1,3,8,2,3,9,2,0,0,7,3,0,5,4,7,0,3,5,5,1,4,0,8,0,0,0,3,2,4,2,3,3,0,2,3,2,1,4,0,5,5,2,1	132,226,229,195,254,413,93,205,108,257,206,199,112,337,153,47,97,267,100,93,34,85,355,36,36,39,154,131,271,144,238,193,90,110,88,95,132,205,166,321,328,174,204	198	99	1	1	0.02,0.009,0.029,0.005,0.0,0.01	0.004,0.007,0.017,0.005,0.006,0.011,0.011,0.0,0.0,0.013,0.007,0.0,0.022,0.006,0.022,0.0,0.015,0.009,0.024,0.005,0.056,0.0,0.011,0.0,0.0,0.0,0.01,0.008,0.007,0.007,0.006,0.008,0.0,0.009,0.017,0.01,0.004,0.01,0.0,0.008,0.008,0.006,0.002	0.004
rs77559646-vs-non-carriers_6v43	NORMAL	JunctionCountOnly	SE	12638	ENSG00000146205	ANO7	chr2	+	241212015	241212205	241210467	241210570	241212571	241212626	.	.	12638	320,384,194,271,57,286	0,1,0,0,0,2	168,336,322,257,347,592,122,298,151,321,278,252,154,381,212,62,102,246,144,116,68,108,439,68,57,33,158,165,353,179,314,238,94,165,125,133,137,264,190,412,450,170,233	0,0,0,1,0,0,0,0,0,0,0,0,0,0,0,0,0,0,0,0,0,0,0,0,0,0,0,0,0,0,0,0,0,0,1,0,0,0,0,1,0,0,1	198	99	1	1	1.0,0.995,1.0,1.0,1.0,0.986	1.0,1.0,1.0,0.992,1.0,1.0,1.0,1.0,1.0,1.0,1.0,1.0,1.0,1.0,1.0,1.0,1.0,1.0,1.0,1.0,1.0,1.0,1.0,1.0,1.0,1.0,1.0,1.0,1.0,1.0,1.0,1.0,1.0,1.0,0.984,1.0,1.0,1.0,1.0,0.995,1.0,1.0,0.991	-0.002
rs77559646-vs-non-carriers_6v43	NORMAL	JunctionCountOnly	SE	12639	ENSG00000146205	ANO7	chr2	+	241212830	241212951	241212571	241212626	241214804	241214902	.	.	12639	0,0,0,0,0,2	251,280,152,183,50,237	0,0,0,0,0,0,0,0,0,0,0,0,0,0,0,0,0,2,0,0,0,1,2,0,0,0,0,0,0,0,0,0,0,0,0,0,0,0,0,0,0,0,0	132,226,229,195,254,413,93,205,108,257,206,199,112,337,153,47,97,267,100,93,34,85,355,36,36,39,154,131,271,144,238,193,90,110,88,95,132,205,166,321,328,174,204	198	99	1	1	0.0,0.0,0.0,0.0,0.0,0.004	0.0,0.0,0.0,0.0,0.0,0.0,0.0,0.0,0.0,0.0,0.0,0.0,0.0,0.0,0.0,0.0,0.0,0.004,0.0,0.0,0.0,0.006,0.003,0.0,0.0,0.0,0.0,0.0,0.0,0.0,0.0,0.0,0.0,0.0,0.0,0.0,0.0,0.0,0.0,0.0,0.0,0.0,0.0	0
rs77559646-vs-non-carriers_6v43	NORMAL	JunctionCountOnly	SE	12640	ENSG00000146205	ANO7	chr2	+	241223838	241223955	241223185	241223276	241224096	241225377	.	.	12640	160,113,101,98,39,113	0,0,0,0,0,0	65,113,74,126,182,249,44,151,48,118,112,72,75,146,80,29,84,150,55,66,25,71,211,32,15,10,82,78,162,53,116,100,42,73,57,60,73,102,96,169,174,45,64	1,0,0,0,0,0,0,0,0,0,0,0,0,0,0,0,0,0,1,0,0,0,0,0,0,0,0,0,0,0,0,1,0,2,0,0,0,0,0,0,1,0,0	198	99	1	1	1.0,1.0,1.0,1.0,1.0,1.0	0.97,1.0,1.0,1.0,1.0,1.0,1.0,1.0,1.0,1.0,1.0,1.0,1.0,1.0,1.0,1.0,1.0,1.0,0.965,1.0,1.0,1.0,1.0,1.0,1.0,1.0,1.0,1.0,1.0,1.0,1.0,0.98,1.0,0.948,1.0,1.0,1.0,1.0,1.0,1.0,0.989,1.0,1.0	0.003
rs77559646-vs-non-carriers_6v43	NORMAL	JunctionCountOnly	SE	12644	ENSG00000146205	ANO7	chr2	+	241210294	241210365	241209497	241209635	241212093	241212205	.	.	12644	76,76,44,63,19,63	1,0,1,0,2,5	26,58,56,47,66,123,28,40,24,52,59,47,34,45,36,12,25,63,28,21,8,15,87,23,12,7,17,37,65,35,79,44,26,30,31,18,34,54,20,97,109,48,30	0,3,4,4,1,1,0,3,2,3,1,1,0,1,1,0,0,1,0,3,0,0,4,0,0,1,0,1,2,0,0,3,2,5,2,0,0,0,1,1,3,0,0	169	99	1	1	0.978,1.0,0.963,1.0,0.848,0.881	1.0,0.919,0.891,0.873,0.975,0.986,1.0,0.887,0.875,0.91,0.972,0.965,1.0,0.963,0.955,1.0,1.0,0.974,1.0,0.804,1.0,1.0,0.927,1.0,1.0,0.804,1.0,0.956,0.95,1.0,1.0,0.896,0.884,0.779,0.901,1.0,1.0,1.0,0.921,0.983,0.955,1.0,1.0	-0.006
rs77559646-vs-non-carriers_6v43	NORMAL	JunctionCountOnly	SE	12647	ENSG00000146205	ANO7	chr2	+	241203332	241203498	241202193	241202304	241204864	241204955	.	.	12647	275,325,208,228,50,291	0,0,0,0,0,0	114,294,322,218,287,499,117,161,133,274,232,260,120,328,229,53,86,334,121,81,40,107,422,55,34,32,176,176,293,158,311,210,84,174,92,130,126,248,186,397,414,241,234	0,0,0,0,0,0,0,0,0,0,0,1,0,1,0,0,0,0,0,0,0,0,0,0,0,0,0,0,0,2,1,0,0,0,0,0,0,0,0,0,0,0,0	198	99	1	1	1.0,1.0,1.0,1.0,1.0,1.0	1.0,1.0,1.0,1.0,1.0,1.0,1.0,1.0,1.0,1.0,1.0,0.992,1.0,0.994,1.0,1.0,1.0,1.0,1.0,1.0,1.0,1.0,1.0,1.0,1.0,1.0,1.0,1.0,1.0,0.975,0.994,1.0,1.0,1.0,1.0,1.0,1.0,1.0,1.0,1.0,1.0,1.0,1.0	0.001
rs77559646-vs-non-carriers_6v43	NORMAL	JunctionCountOnly	SE	12648	ENSG00000146205	ANO7	chr2	+	241212140	241212205	241210467	241210570	241212571	241212876	.	.	12648	190,231,111,152,33,154	0,1,0,0,0,2	114,204,182,147,199,320,74,142,96,198,167,151,91,234,130,28,65,151,93,58,40,59,241,40,35,19,82,105,198,101,187,137,53,103,63,80,74,152,110,239,256,99,143	0,0,0,1,0,0,0,0,0,0,0,0,0,0,0,0,0,0,0,0,0,0,0,0,0,0,0,0,0,0,0,0,0,0,1,0,0,0,0,1,0,0,1	163	99	1	1	1.0,0.993,1.0,1.0,1.0,0.979	1.0,1.0,1.0,0.989,1.0,1.0,1.0,1.0,1.0,1.0,1.0,1.0,1.0,1.0,1.0,1.0,1.0,1.0,1.0,1.0,1.0,1.0,1.0,1.0,1.0,1.0,1.0,1.0,1.0,1.0,1.0,1.0,1.0,1.0,0.975,1.0,1.0,1.0,1.0,0.993,1.0,1.0,0.989	-0.003
rs77559646-vs-non-carriers_6v43	NORMAL	JunctionCountOnly	SE	12649	ENSG00000146205	ANO7	chr2	+	241223904	241223955	241223546	241223781	241224096	241225245	.	.	12649	514,364,268,371,117,355	1,0,0,0,0,0	206,331,302,398,548,758,123,491,185,369,338,255,251,487,262,73,195,394,152,197,71,186,577,98,53,36,207,221,417,186,379,297,122,195,185,185,222,340,265,537,506,214,209	0,0,0,0,0,0,0,0,0,0,0,0,0,0,0,0,0,0,0,0,0,0,0,0,0,0,0,0,0,0,0,0,0,0,0,0,1,1,0,1,0,0,0	149	99	1	1	0.997,1.0,1.0,1.0,1.0,1.0	1.0,1.0,1.0,1.0,1.0,1.0,1.0,1.0,1.0,1.0,1.0,1.0,1.0,1.0,1.0,1.0,1.0,1.0,1.0,1.0,1.0,1.0,1.0,1.0,1.0,1.0,1.0,1.0,1.0,1.0,1.0,1.0,1.0,1.0,1.0,1.0,0.993,0.996,1.0,0.997,1.0,1.0,1.0	0
rs77559646-vs-non-carriers_6v43	NORMAL	JunctionCountOnly	SE	12650	ENSG00000146205	ANO7	chr2	+	241223904	241223955	241223185	241223276	241224096	241225245	.	.	12650	149,105,97,89,40,114	0,0,0,0,0,0	55,106,70,115,165,230,41,139,42,110,109,67,67,139,74,26,81,146,50,65,22,69,191,31,13,10,78,72,147,45,115,95,36,68,53,54,66,92,94,152,151,41,59	1,0,0,0,0,0,0,0,0,0,0,0,0,0,0,0,0,0,1,0,0,0,0,0,0,0,0,0,0,0,0,1,0,2,0,0,0,0,0,0,1,0,0	149	99	1	1	1.0,1.0,1.0,1.0,1.0,1.0	0.973,1.0,1.0,1.0,1.0,1.0,1.0,1.0,1.0,1.0,1.0,1.0,1.0,1.0,1.0,1.0,1.0,1.0,0.971,1.0,1.0,1.0,1.0,1.0,1.0,1.0,1.0,1.0,1.0,1.0,1.0,0.984,1.0,0.958,1.0,1.0,1.0,1.0,1.0,1.0,0.99,1.0,1.0	0.003
rs77559646-vs-non-carriers_6v43	NORMAL	JunctionCountOnly	SE	12652	ENSG00000146205	ANO7	chr2	+	241213418	241213663	241212571	241212626	241214804	241214902	.	.	12652	5,4,6,2,0,0	251,280,152,183,50,237	2,3,5,1,4,9,1,0,1,5,1,0,1,1,5,0,3,3,5,0,2,1,4,0,0,0,1,0,2,2,2,3,0,2,3,2,1,2,0,2,5,4,1	132,226,229,195,254,413,93,205,108,257,206,199,112,337,153,47,97,267,100,93,34,85,355,36,36,39,154,131,271,144,238,193,90,110,88,95,132,205,166,321,328,174,204	198	99	1	1	0.01,0.007,0.019,0.005,0.0,0.0	0.008,0.007,0.011,0.003,0.008,0.011,0.005,0.0,0.005,0.01,0.002,0.0,0.004,0.001,0.016,0.0,0.015,0.006,0.024,0.0,0.029,0.006,0.006,0.0,0.0,0.0,0.003,0.0,0.004,0.007,0.004,0.008,0.0,0.009,0.017,0.01,0.004,0.005,0.0,0.003,0.008,0.011,0.002	0.001
rs77559646-vs-non-carriers_6v43	NORMAL	JunctionCountOnly	SE	12653	ENSG00000146205	ANO7	chr2	+	241223185	241223276	241218238	241218381	241223716	241223781	.	.	12653	299,255,152,219,83,218	0,0,0,0,0,0	123,214,234,210,305,468,79,289,151,240,221,145,153,283,132,48,64,204,94,111,46,72,336,45,36,25,76,150,174,106,221,163,56,121,103,91,119,206,108,329,285,148,110	0,0,0,0,0,1,0,0,0,0,0,0,0,0,0,0,0,0,0,0,0,0,0,0,0,0,0,0,0,0,0,0,0,0,0,0,0,0,0,0,0,0,0	189	99	1	1	1.0,1.0,1.0,1.0,1.0,1.0	1.0,1.0,1.0,1.0,1.0,0.996,1.0,1.0,1.0,1.0,1.0,1.0,1.0,1.0,1.0,1.0,1.0,1.0,1.0,1.0,1.0,1.0,1.0,1.0,1.0,1.0,1.0,1.0,1.0,1.0,1.0,1.0,1.0,1.0,1.0,1.0,1.0,1.0,1.0,1.0,1.0,1.0,1.0	0
rs77559646-vs-non-carriers_6v43	NORMAL	JunctionCountOnly	SE	12655	ENSG00000146205	ANO7	chr2	+	241223569	241223781	241223185	241223276	241223904	241223959	.	.	12655	365,254,158,280,77,233	0,2,0,1,2,2	152,233,252,277,386,533,84,352,145,266,231,197,173,344,182,43,120,237,97,133,51,118,395,65,39,26,130,147,273,141,260,205,90,127,127,139,146,243,169,381,368,194,145	0,2,1,0,0,1,2,1,0,0,1,0,0,2,0,0,0,0,0,0,0,0,0,1,0,0,2,0,2,0,2,0,1,0,2,2,0,0,0,0,0,0,0	198	99	1	1	1.0,0.984,1.0,0.993,0.951,0.983	1.0,0.983,0.992,1.0,1.0,0.996,0.955,0.994,1.0,1.0,0.991,1.0,1.0,0.989,1.0,1.0,1.0,1.0,1.0,1.0,1.0,1.0,1.0,0.97,1.0,1.0,0.97,1.0,0.986,1.0,0.985,1.0,0.978,1.0,0.969,0.972,1.0,1.0,1.0,1.0,1.0,1.0,1.0	-0.009
rs77559646-vs-non-carriers_6v43	NORMAL	JunctionCountOnly	SE	12657	ENSG00000146205	ANO7	chr2	+	241218637	241218816	241218272	241218381	241223185	241223781	.	.	12657	9,9,3,8,2,2	215,170,78,154,65,151	2,12,1,5,6,18,8,1,2,9,9,4,8,11,7,0,2,1,4,4,1,2,18,1,2,0,5,4,10,3,11,7,0,2,16,3,2,5,2,4,5,4,1	87,152,162,139,198,338,56,183,106,169,161,88,94,191,74,28,45,126,62,73,31,44,200,29,26,21,52,106,111,71,147,102,47,75,58,68,78,148,64,218,191,95,68	198	99	1	1	0.021,0.026,0.019,0.025,0.015,0.007	0.011,0.038,0.003,0.018,0.015,0.026,0.067,0.003,0.009,0.026,0.027,0.022,0.041,0.028,0.045,0.0,0.022,0.004,0.031,0.027,0.016,0.022,0.043,0.017,0.037,0.0,0.046,0.019,0.043,0.021,0.036,0.033,0.0,0.013,0.121,0.022,0.013,0.017,0.015,0.009,0.013,0.021,0.007	-0.006
rs77559646-vs-non-carriers_6v43	NORMAL	JunctionCountOnly	SE	12658	ENSG00000146205	ANO7	chr2	+	241210467	241210570	241210294	241210365	241212093	241212205	.	.	12658	316,322,247,304,64,310	0,0,0,0,0,0	139,311,357,269,350,517,117,305,168,332,264,288,173,343,223,47,101,332,120,139,49,113,415,41,56,24,174,191,295,210,283,259,100,207,120,142,162,258,195,425,440,218,211	0,0,0,0,0,0,0,0,0,0,0,0,0,0,2,0,0,0,0,0,0,0,0,0,0,0,0,0,0,0,0,0,0,0,0,0,0,0,0,0,0,0,0	198	99	1	1	1.0,1.0,1.0,1.0,1.0,1.0	1.0,1.0,1.0,1.0,1.0,1.0,1.0,1.0,1.0,1.0,1.0,1.0,1.0,1.0,0.982,1.0,1.0,1.0,1.0,1.0,1.0,1.0,1.0,1.0,1.0,1.0,1.0,1.0,1.0,1.0,1.0,1.0,1.0,1.0,1.0,1.0,1.0,1.0,1.0,1.0,1.0,1.0,1.0	0
rs77559646-vs-non-carriers_6v43	NORMAL	JunctionCountOnly	SE	12659	ENSG00000146205	ANO7	chr2	+	241210467	241210570	241210294	241210393	241212093	241212205	.	.	12659	544,575,452,522,108,560	1,0,1,1,0,3	232,562,664,482,627,943,185,534,256,557,427,490,270,574,387,75,205,585,219,241,89,195,728,78,96,49,320,384,519,344,534,427,174,344,221,246,263,485,329,799,782,404,370	0,1,1,0,0,3,0,2,1,4,1,0,0,2,0,0,0,1,0,0,0,0,2,0,0,1,0,0,0,1,2,0,0,1,0,0,0,3,1,0,3,0,0	198	99	1	1	0.996,1.0,0.996,0.996,1.0,0.989	1.0,0.996,0.997,1.0,1.0,0.994,1.0,0.993,0.992,0.986,0.995,1.0,1.0,0.993,1.0,1.0,1.0,0.997,1.0,1.0,1.0,1.0,0.995,1.0,1.0,0.961,1.0,1.0,1.0,0.994,0.993,1.0,1.0,0.994,1.0,1.0,1.0,0.988,0.994,1.0,0.992,1.0,1.0	0
rs77559646-vs-non-carriers_6v43	NORMAL	JunctionCountOnly	SE	12660	ENSG00000146205	ANO7	chr2	+	241223661	241223781	241223185	241223276	241223904	241223959	.	.	12660	509,344,229,364,103,349	0,2,0,1,2,2	210,321,351,336,500,758,117,475,210,368,301,261,241,479,243,68,175,331,152,166,76,159,551,76,62,38,195,215,370,197,364,272,114,169,178,173,187,349,232,539,495,267,211	0,2,1,0,0,1,2,1,0,0,1,0,0,2,0,0,0,0,0,0,0,0,0,1,0,0,2,0,2,0,2,0,1,0,2,2,0,0,0,0,0,0,0	198	99	1	1	1.0,0.989,1.0,0.995,0.963,0.989	1.0,0.988,0.994,1.0,1.0,0.997,0.967,0.996,1.0,1.0,0.993,1.0,1.0,0.992,1.0,1.0,1.0,1.0,1.0,1.0,1.0,1.0,1.0,0.974,1.0,1.0,0.98,1.0,0.989,1.0,0.989,1.0,0.983,1.0,0.978,0.977,1.0,1.0,1.0,1.0,1.0,1.0,1.0	-0.006
rs77559646-vs-non-carriers_6v43	NORMAL	JunctionCountOnly	SE	12661	ENSG00000146205	ANO7	chr2	+	241223661	241223781	241223185	241223276	241224096	241225376	.	.	12661	150,93,75,85,29,116	0,0,0,0,0,0	61,93,102,64,116,238,34,127,67,108,73,71,70,137,61,25,55,94,59,36,25,41,161,11,23,12,66,69,99,57,106,72,26,43,53,35,43,107,67,162,128,74,68	1,0,0,0,0,0,0,0,0,0,0,0,0,0,0,0,0,0,1,0,0,0,0,0,0,0,0,0,0,0,0,1,0,2,0,0,0,0,0,0,1,0,0	198	99	1	1	1.0,1.0,1.0,1.0,1.0,1.0	0.968,1.0,1.0,1.0,1.0,1.0,1.0,1.0,1.0,1.0,1.0,1.0,1.0,1.0,1.0,1.0,1.0,1.0,0.967,1.0,1.0,1.0,1.0,1.0,1.0,1.0,1.0,1.0,1.0,1.0,1.0,0.973,1.0,0.915,1.0,1.0,1.0,1.0,1.0,1.0,0.985,1.0,1.0	0.004
rs77559646-vs-non-carriers_6v43	NORMAL	JunctionCountOnly	SE	12662	ENSG00000146205	ANO7	chr2	+	241212093	241212201	241210365	241210570	241212571	241212626	.	.	12662	303,315,241,297,63,296	0,1,0,0,0,2	134,304,348,264,340,505,114,300,162,328,255,278,164,333,220,45,101,318,118,133,47,113,407,40,55,24,172,187,284,201,278,249,97,198,115,135,149,255,192,420,420,214,201	0,0,0,1,0,0,0,0,0,0,0,0,0,0,0,0,0,0,0,0,0,0,0,0,0,0,0,0,0,0,0,0,0,0,1,0,0,0,0,1,0,0,1	198	99	1	1	1.0,0.994,1.0,1.0,1.0,0.987	1.0,1.0,1.0,0.992,1.0,1.0,1.0,1.0,1.0,1.0,1.0,1.0,1.0,1.0,1.0,1.0,1.0,1.0,1.0,1.0,1.0,1.0,1.0,1.0,1.0,1.0,1.0,1.0,1.0,1.0,1.0,1.0,1.0,1.0,0.983,1.0,1.0,1.0,1.0,0.995,1.0,1.0,0.99	-0.002
rs77559646-vs-non-carriers_6v43	NORMAL	JunctionCountOnly	SE	12663	ENSG00000146205	ANO7	chr2	+	241212308	241212478	241212094	241212205	241212571	241212626	.	.	12663	0,2,0,2,1,7	320,384,194,271,57,286	0,0,0,0,0,0,0,0,0,0,0,0,0,0,2,0,0,3,0,1,0,0,0,0,0,0,0,2,1,0,0,0,0,0,0,0,1,1,0,2,0,0,0	168,336,322,257,347,592,122,298,151,321,278,252,154,381,212,62,102,246,144,116,68,106,439,68,57,33,158,165,353,178,314,238,94,165,125,133,137,264,190,412,450,170,233	198	99	1	1	0.0,0.003,0.0,0.004,0.009,0.012	0.0,0.0,0.0,0.0,0.0,0.0,0.0,0.0,0.0,0.0,0.0,0.0,0.0,0.0,0.005,0.0,0.0,0.006,0.0,0.004,0.0,0.0,0.0,0.0,0.0,0.0,0.0,0.006,0.001,0.0,0.0,0.0,0.0,0.0,0.0,0.0,0.004,0.002,0.0,0.002,0.0,0.0,0.0	0.004
rs77559646-vs-non-carriers_6v43	NORMAL	JunctionCountOnly	SE	12664	ENSG00000146205	ANO7	chr2	+	241223482	241223579	241223225	241223276	241223661	241223781	.	.	12664	0,0,0,0,0,0	150,93,75,85,29,116	0,0,0,0,0,0,0,0,0,0,0,0,2,1,0,0,0,0,0,0,0,0,0,0,0,0,0,0,0,0,0,0,0,0,0,0,0,0,0,0,0,0,0	61,93,102,64,116,238,34,127,67,108,73,72,70,137,61,25,55,94,59,36,25,41,161,11,23,12,66,69,99,57,106,72,26,43,53,35,42,106,67,161,128,74,68	195	99	1	1	0.0,0.0,0.0,0.0,0.0,0.0	0.0,0.0,0.0,0.0,0.0,0.0,0.0,0.0,0.0,0.0,0.0,0.0,0.014,0.004,0.0,0.0,0.0,0.0,0.0,0.0,0.0,0.0,0.0,0.0,0.0,0.0,0.0,0.0,0.0,0.0,0.0,0.0,0.0,0.0,0.0,0.0,0.0,0.0,0.0,0.0,0.0,0.0,0.0	0
rs77559646-vs-non-carriers_6v43	NORMAL	JunctionCountOnly	SE	12665	ENSG00000146205	ANO7	chr2	+	241212064	241212205	241210467	241210570	241212571	241212876	.	.	12665	320,384,194,271,57,286	0,1,0,0,0,2	168,336,322,257,347,592,122,298,151,321,278,252,155,381,212,62,102,246,144,116,68,106,440,68,57,33,158,165,353,178,315,238,94,165,125,133,137,264,190,412,450,170,233	0,0,0,1,0,0,0,0,0,0,0,0,0,0,0,0,0,0,0,0,0,0,0,0,0,0,0,0,0,0,0,0,0,0,1,0,0,0,0,1,0,0,1	198	99	1	1	1.0,0.995,1.0,1.0,1.0,0.986	1.0,1.0,1.0,0.992,1.0,1.0,1.0,1.0,1.0,1.0,1.0,1.0,1.0,1.0,1.0,1.0,1.0,1.0,1.0,1.0,1.0,1.0,1.0,1.0,1.0,1.0,1.0,1.0,1.0,1.0,1.0,1.0,1.0,1.0,0.984,1.0,1.0,1.0,1.0,0.995,1.0,1.0,0.991	-0.002
rs77559646-vs-non-carriers_6v43	NORMAL	JunctionCountOnly	SE	12666	ENSG00000146205	ANO7	chr2	+	241212407	241212474	241212094	241212205	241212571	241212626	.	.	12666	0,0,0,0,0,0	320,384,194,271,57,286	0,1,0,0,0,0,0,0,0,0,0,0,0,0,0,0,0,0,0,0,0,0,1,0,0,0,0,0,0,0,0,0,0,0,0,0,0,0,0,1,0,0,0	168,336,322,257,347,592,122,298,151,321,278,252,154,381,212,62,102,246,144,116,68,106,439,68,57,33,158,165,353,178,314,238,94,165,125,133,137,264,190,412,450,170,233	165	99	1	1	0.0,0.0,0.0,0.0,0.0,0.0	0.0,0.002,0.0,0.0,0.0,0.0,0.0,0.0,0.0,0.0,0.0,0.0,0.0,0.0,0.0,0.0,0.0,0.0,0.0,0.0,0.0,0.0,0.001,0.0,0.0,0.0,0.0,0.0,0.0,0.0,0.0,0.0,0.0,0.0,0.0,0.0,0.0,0.0,0.0,0.001,0.0,0.0,0.0	0
rs77559646-vs-non-carriers_6v43	NORMAL	JunctionCountOnly	SE	12667	ENSG00000146205	ANO7	chr2	+	241203332	241203457	241202193	241202304	241204864	241204955	.	.	12667	117,145,107,107,24,150	0,0,0,0,0,0	39,127,163,102,161,204,46,91,60,132,94,108,63,160,107,25,41,148,55,30,13,56,204,24,21,21,86,92,132,85,157,101,42,92,44,61,59,128,68,195,214,118,89	0,0,0,0,0,0,0,0,0,0,0,1,0,1,0,0,0,0,0,0,0,0,0,0,0,0,0,0,0,2,1,0,0,0,0,0,0,0,0,0,0,0,0	198	99	1	1	1.0,1.0,1.0,1.0,1.0,1.0	1.0,1.0,1.0,1.0,1.0,1.0,1.0,1.0,1.0,1.0,1.0,0.982,1.0,0.988,1.0,1.0,1.0,1.0,1.0,1.0,1.0,1.0,1.0,1.0,1.0,1.0,1.0,1.0,1.0,0.955,0.987,1.0,1.0,1.0,1.0,1.0,1.0,1.0,1.0,1.0,1.0,1.0,1.0	0.002
rs77559646-vs-non-carriers_6v43	NORMAL	JunctionCountOnly	SE	12672	ENSG00000146205	ANO7	chr2	+	241214804	241215001	241212407	241212626	241217685	241217891	.	.	12672	251,280,152,183,50,238	0,0,0,0,0,0	132,226,229,195,254,413,93,205,108,257,206,199,112,337,153,47,97,267,100,93,34,85,355,36,36,39,154,131,271,144,238,193,90,110,88,95,132,205,166,321,328,174,204	0,0,0,0,0,0,0,0,0,0,0,0,0,0,0,0,0,0,0,0,0,0,2,0,0,0,0,0,0,0,0,0,0,0,0,0,0,0,0,0,0,0,1	198	99	1	1	1.0,1.0,1.0,1.0,1.0,1.0	1.0,1.0,1.0,1.0,1.0,1.0,1.0,1.0,1.0,1.0,1.0,1.0,1.0,1.0,1.0,1.0,1.0,1.0,1.0,1.0,1.0,1.0,0.989,1.0,1.0,1.0,1.0,1.0,1.0,1.0,1.0,1.0,1.0,1.0,1.0,1.0,1.0,1.0,1.0,1.0,1.0,1.0,0.99	0
rs77559646-vs-non-carriers_6v43	NORMAL	JunctionCountOnly	SE	12674	ENSG00000146205	ANO7	chr2	+	241223904	241223959	241223569	241223781	241224096	241225245	.	.	12674	191,156,111,162,43,125	1,0,0,0,0,0	88,132,176,162,220,309,59,208,89,146,132,118,113,204,109,35,61,138,58,88,20,73,222,42,26,20,71,81,161,90,164,127,52,59,76,82,87,139,94,242,184,118,98	0,0,0,0,0,0,0,0,0,0,0,0,0,0,0,0,0,0,0,0,0,0,0,0,0,0,0,0,0,0,0,0,0,0,0,0,1,1,0,1,0,0,0	153	99	1	1	0.992,1.0,1.0,1.0,1.0,1.0	1.0,1.0,1.0,1.0,1.0,1.0,1.0,1.0,1.0,1.0,1.0,1.0,1.0,1.0,1.0,1.0,1.0,1.0,1.0,1.0,1.0,1.0,1.0,1.0,1.0,1.0,1.0,1.0,1.0,1.0,1.0,1.0,1.0,1.0,1.0,1.0,0.983,0.989,1.0,0.994,1.0,1.0,1.0	-0.001
rs77559646-vs-non-carriers_6v43	NORMAL	JunctionCountOnly	SE	12677	ENSG00000146205	ANO7	chr2	+	241204864	241204955	241203401	241203457	241207573	241207682	.	.	12677	180,228,169,165,35,235	0,0,0,0,0,0	113,239,230,166,193,416,74,145,105,184,142,206,74,231,132,36,66,244,90,68,34,75,287,43,27,23,117,147,180,93,222,170,61,114,83,100,71,100,116,276,300,162,169	0,0,0,0,0,0,1,0,0,0,0,0,0,0,0,0,0,0,0,0,0,0,0,0,0,0,0,0,0,0,0,0,0,0,0,0,0,0,0,0,0,0,0	189	99	1	1	1.0,1.0,1.0,1.0,1.0,1.0	1.0,1.0,1.0,1.0,1.0,1.0,0.975,1.0,1.0,1.0,1.0,1.0,1.0,1.0,1.0,1.0,1.0,1.0,1.0,1.0,1.0,1.0,1.0,1.0,1.0,1.0,1.0,1.0,1.0,1.0,1.0,1.0,1.0,1.0,1.0,1.0,1.0,1.0,1.0,1.0,1.0,1.0,1.0	0.001
rs77559646-vs-non-carriers_6v43	NORMAL	JunctionCountOnly	SE	12679	ENSG00000146205	ANO7	chr2	+	241190309	241190421	241190056	241190171	241191193	241191251	.	.	12679	18,27,8,2,1,10	115,186,118,115,27,166	1,5,0,1,9,11,2,0,1,1,3,5,1,3,0,0,0,5,2,4,0,0,0,0,2,0,4,5,1,1,1,0,0,4,6,2,2,7,1,0,10,2,5	40,119,105,106,104,258,52,46,71,135,84,140,56,134,96,30,49,164,59,67,23,42,170,16,17,7,67,91,159,62,141,99,46,84,33,69,67,109,98,182,194,83,96	198	99	1	1	0.073,0.068,0.033,0.009,0.018,0.029	0.012,0.021,0.0,0.005,0.041,0.021,0.019,0.0,0.007,0.004,0.018,0.018,0.009,0.011,0.0,0.0,0.0,0.015,0.017,0.029,0.0,0.0,0.0,0.0,0.056,0.0,0.029,0.027,0.003,0.008,0.004,0.0,0.0,0.023,0.083,0.014,0.015,0.031,0.005,0.0,0.025,0.012,0.025	0.024
rs77559646-vs-non-carriers_6v43	NORMAL	JunctionCountOnly	SE	12682	ENSG00000146205	ANO7	chr2	+	241190339	241190421	241190056	241190171	241191193	241191251	.	.	12682	16,19,5,2,0,6	115,186,118,115,27,166	1,4,0,1,6,9,1,0,1,2,3,3,1,3,0,0,0,5,2,3,0,0,0,0,1,0,4,5,1,1,1,0,0,4,4,2,2,6,1,0,9,1,4	40,119,105,106,104,258,52,46,71,135,84,140,56,134,96,30,49,164,59,67,23,42,170,16,17,7,67,91,159,62,141,99,46,84,33,69,67,109,98,182,194,83,96	180	99	1	1	0.071,0.053,0.023,0.009,0.0,0.019	0.014,0.018,0.0,0.005,0.031,0.019,0.01,0.0,0.008,0.008,0.019,0.012,0.01,0.012,0.0,0.0,0.0,0.016,0.018,0.024,0.0,0.0,0.0,0.0,0.031,0.0,0.032,0.029,0.003,0.009,0.004,0.0,0.0,0.026,0.063,0.016,0.016,0.029,0.006,0.0,0.025,0.007,0.022	0.017
rs77559646-vs-non-carriers_6v43	NORMAL	JunctionCountOnly	SE	12684	ENSG00000146205	ANO7	chr2	+	241210533	241210570	241210294	241210393	241212093	241212201	.	.	12684	128,130,110,140,22,105	1,0,1,1,0,3	55,128,139,110,142,216,45,153,81,132,94,109,80,143,98,16,49,116,41,55,16,40,176,19,14,10,78,75,122,95,118,100,35,85,47,40,74,112,90,177,176,80,87	0,1,1,0,0,3,0,2,1,4,1,0,0,2,0,0,0,1,0,0,0,0,2,0,0,1,0,0,0,1,2,0,0,1,0,0,0,3,1,0,3,0,0	135	99	1	1	0.989,1.0,0.988,0.99,1.0,0.963	1.0,0.989,0.99,1.0,1.0,0.981,1.0,0.982,0.983,0.96,0.986,1.0,1.0,0.981,1.0,1.0,1.0,0.988,1.0,1.0,1.0,1.0,0.985,1.0,1.0,0.88,1.0,1.0,1.0,0.986,0.977,1.0,1.0,0.984,1.0,1.0,1.0,0.965,0.985,1.0,0.977,1.0,1.0	-0.002
rs77559646-vs-non-carriers_6v43	NORMAL	JunctionCountOnly	SE	12685	ENSG00000146205	ANO7	chr2	+	241223546	241223579	241223225	241223276	241223661	241223781	.	.	12685	0,0,0,0,0,1	150,93,75,85,29,116	0,1,0,0,0,0,0,0,0,0,0,0,0,0,0,0,0,0,0,0,0,0,0,0,0,0,0,0,0,0,0,0,0,0,0,0,0,0,0,0,0,0,0	61,93,102,64,116,238,34,127,67,108,73,72,70,137,61,25,55,94,59,36,25,41,161,11,23,12,66,69,99,57,106,72,26,43,53,35,42,106,67,161,128,74,68	131	99	1	1	0.0,0.0,0.0,0.0,0.0,0.006	0.0,0.008,0.0,0.0,0.0,0.0,0.0,0.0,0.0,0.0,0.0,0.0,0.0,0.0,0.0,0.0,0.0,0.0,0.0,0.0,0.0,0.0,0.0,0.0,0.0,0.0,0.0,0.0,0.0,0.0,0.0,0.0,0.0,0.0,0.0,0.0,0.0,0.0,0.0,0.0,0.0,0.0,0.0	0.001
rs77559646-vs-non-carriers_6v43	NORMAL	JunctionCountOnly	SE	12686	ENSG00000146205	ANO7	chr2	+	241214804	241214902	241212571	241212626	241223185	241223276	.	.	12686	251,280,152,183,50,237	0,0,0,0,0,0	132,226,230,195,254,413,93,205,108,257,206,199,113,337,153,47,97,267,100,93,34,85,355,36,36,39,154,131,271,144,238,193,90,110,88,95,132,205,166,321,329,174,204	0,0,0,1,0,0,0,0,0,0,0,0,0,0,0,0,0,0,0,0,0,0,0,0,0,0,0,0,0,0,0,0,0,0,0,0,0,0,0,1,0,0,0	196	99	1	1	1.0,1.0,1.0,1.0,1.0,1.0	1.0,1.0,1.0,0.99,1.0,1.0,1.0,1.0,1.0,1.0,1.0,1.0,1.0,1.0,1.0,1.0,1.0,1.0,1.0,1.0,1.0,1.0,1.0,1.0,1.0,1.0,1.0,1.0,1.0,1.0,1.0,1.0,1.0,1.0,1.0,1.0,1.0,1.0,1.0,0.994,1.0,1.0,1.0	0
rs77559646-vs-non-carriers_6v43	NORMAL	JunctionCountOnly	SE	12687	ENSG00000146205	ANO7	chr2	+	241214804	241214902	241212571	241212626	241217685	241217891	.	.	12687	259,285,156,183,50,240	0,0,0,0,0,0	132,229,231,198,254,417,94,205,111,261,211,201,118,338,154,47,97,274,101,94,34,85,356,36,36,40,154,131,274,144,238,194,91,110,91,96,133,211,166,323,329,176,205	0,0,0,0,0,0,0,0,0,0,0,0,0,0,0,0,0,0,0,0,0,0,2,0,0,0,0,0,0,0,0,0,0,0,0,0,0,0,0,0,0,0,1	196	99	1	1	1.0,1.0,1.0,1.0,1.0,1.0	1.0,1.0,1.0,1.0,1.0,1.0,1.0,1.0,1.0,1.0,1.0,1.0,1.0,1.0,1.0,1.0,1.0,1.0,1.0,1.0,1.0,1.0,0.989,1.0,1.0,1.0,1.0,1.0,1.0,1.0,1.0,1.0,1.0,1.0,1.0,1.0,1.0,1.0,1.0,1.0,1.0,1.0,0.99	0
rs77559646-vs-non-carriers_6v43	NORMAL	JunctionCountOnly	SE	12688	ENSG00000146205	ANO7	chr2	+	241191668	241191915	241191193	241191251	241195705	241195845	.	.	12688	1,0,0,0,0,1	76,90,46,62,7,51	0,0,0,0,1,0,0,0,0,0,0,0,0,1,0,0,0,0,0,0,0,0,0,0,0,0,0,0,0,0,0,0,0,0,0,0,1,0,0,0,0,0,0	62,121,115,108,158,250,56,76,62,170,78,160,61,151,105,19,45,131,38,49,17,41,141,26,13,19,75,76,140,85,131,109,41,85,41,67,76,103,81,172,170,80,89	198	99	1	1	0.007,0.0,0.0,0.0,0.0,0.01	0.0,0.0,0.0,0.0,0.003,0.0,0.0,0.0,0.0,0.0,0.0,0.0,0.0,0.003,0.0,0.0,0.0,0.0,0.0,0.0,0.0,0.0,0.0,0.0,0.0,0.0,0.0,0.0,0.0,0.0,0.0,0.0,0.0,0.0,0.0,0.0,0.007,0.0,0.0,0.0,0.0,0.0,0.0	0.003
rs77559646-vs-non-carriers_6v43	NORMAL	JunctionCountOnly	SE	12690	ENSG00000146205	ANO7	chr2	+	241189415	241189510	241188508	241188766	241190056	241190171	.	.	12690	0,0,0,0,0,0	170,247,103,127,23,189	0,0,0,0,0,0,0,0,0,0,0,2,0,0,2,0,0,0,0,0,0,0,2,0,0,0,0,0,0,0,2,0,0,2,0,0,0,0,0,0,0,0,0	97,211,161,161,184,369,94,114,135,211,170,156,84,215,132,34,44,245,77,98,22,52,242,40,23,21,124,149,200,111,231,156,62,92,58,110,86,150,112,313,254,135,166	193	99	1	1	0.0,0.0,0.0,0.0,0.0,0.0	0.0,0.0,0.0,0.0,0.0,0.0,0.0,0.0,0.0,0.0,0.0,0.007,0.0,0.0,0.008,0.0,0.0,0.0,0.0,0.0,0.0,0.0,0.004,0.0,0.0,0.0,0.0,0.0,0.0,0.0,0.004,0.0,0.0,0.011,0.0,0.0,0.0,0.0,0.0,0.0,0.0,0.0,0.0	-0.001
rs77559646-vs-non-carriers_6v43	NORMAL	JunctionCountOnly	SE	12693	ENSG00000146205	ANO7	chr2	+	241212093	241212205	241210467	241210570	241212571	241212626	.	.	12693	623,699,435,568,120,582	0,1,0,0,0,2	302,640,670,521,687,1097,236,598,313,649,533,530,318,714,432,107,203,564,262,249,115,219,846,108,112,57,330,352,637,379,591,487,191,363,240,268,286,519,382,832,870,384,434	0,0,0,1,0,0,0,0,0,0,0,0,0,0,0,0,0,0,0,0,0,0,0,0,0,0,0,0,0,0,0,0,0,0,1,0,0,0,0,1,0,0,1	198	99	1	1	1.0,0.997,1.0,1.0,1.0,0.993	1.0,1.0,1.0,0.996,1.0,1.0,1.0,1.0,1.0,1.0,1.0,1.0,1.0,1.0,1.0,1.0,1.0,1.0,1.0,1.0,1.0,1.0,1.0,1.0,1.0,1.0,1.0,1.0,1.0,1.0,1.0,1.0,1.0,1.0,0.992,1.0,1.0,1.0,1.0,0.998,1.0,1.0,0.995	-0.001
rs77559646-vs-non-carriers_6v43	NORMAL	JunctionCountOnly	SE	12694	ENSG00000146205	ANO7	chr2	+	241212308	241212474	241212094	241212205	241212571	241212626	.	.	12694	0,0,0,0,0,1	320,384,194,271,57,286	0,1,0,0,0,0,0,0,0,0,0,0,0,0,0,0,0,0,0,0,0,0,0,0,0,0,0,0,0,0,0,0,0,0,0,0,0,0,0,0,0,0,0	168,336,322,257,347,592,122,298,151,321,278,252,154,381,212,62,102,246,144,116,68,106,439,68,57,33,158,165,353,178,314,238,94,165,125,133,137,264,190,412,450,170,233	198	99	1	1	0.0,0.0,0.0,0.0,0.0,0.002	0.0,0.001,0.0,0.0,0.0,0.0,0.0,0.0,0.0,0.0,0.0,0.0,0.0,0.0,0.0,0.0,0.0,0.0,0.0,0.0,0.0,0.0,0.0,0.0,0.0,0.0,0.0,0.0,0.0,0.0,0.0,0.0,0.0,0.0,0.0,0.0,0.0,0.0,0.0,0.0,0.0,0.0,0.0	0
rs77559646-vs-non-carriers_6v43	NORMAL	JunctionCountOnly	SE	12695	ENSG00000146205	ANO7	chr2	+	241209497	241209634	241209210	241209428	241210294	241210393	.	.	12695	167,237,120,150,48,207	1,0,0,0,0,0	98,197,195,170,178,377,67,155,98,215,157,164,117,230,114,30,64,193,82,67,18,46,240,35,20,29,107,139,179,97,215,167,47,132,76,66,102,161,91,229,221,153,118	0,0,0,0,0,0,0,0,0,0,0,0,0,0,0,0,0,0,0,0,0,0,0,0,0,0,0,2,0,0,0,0,0,0,0,0,0,0,0,0,0,0,0	198	99	1	1	0.988,1.0,1.0,1.0,1.0,1.0	1.0,1.0,1.0,1.0,1.0,1.0,1.0,1.0,1.0,1.0,1.0,1.0,1.0,1.0,1.0,1.0,1.0,1.0,1.0,1.0,1.0,1.0,1.0,1.0,1.0,1.0,1.0,0.972,1.0,1.0,1.0,1.0,1.0,1.0,1.0,1.0,1.0,1.0,1.0,1.0,1.0,1.0,1.0	-0.001
rs77559646-vs-non-carriers_6v43	NORMAL	JunctionCountOnly	SE	12696	ENSG00000146205	ANO7	chr2	+	241210365	241210570	241209497	241209635	241212093	241212201	.	.	12696	303,315,241,297,63,296	1,0,1,0,2,5	134,304,348,264,340,505,114,300,162,328,255,278,164,334,220,45,101,318,118,133,47,113,407,40,55,24,172,187,284,201,277,249,97,198,115,135,147,255,192,420,420,214,201	0,3,4,4,1,1,0,3,2,3,1,1,0,1,1,0,0,1,0,3,0,0,4,0,0,1,0,1,2,0,0,3,2,5,2,0,0,0,1,1,3,0,0	198	99	1	1	0.993,1.0,0.992,1.0,0.94,0.967	1.0,0.981,0.978,0.971,0.994,0.996,1.0,0.98,0.976,0.982,0.992,0.993,1.0,0.994,0.991,1.0,1.0,0.994,1.0,0.957,1.0,1.0,0.981,1.0,1.0,0.923,1.0,0.989,0.986,1.0,1.0,0.976,0.96,0.952,0.966,1.0,1.0,1.0,0.99,0.995,0.986,1.0,1.0	-0.006
rs77559646-vs-non-carriers_6v43	NORMAL	JunctionCountOnly	SE	12697	ENSG00000146205	ANO7	chr2	+	241223546	241223781	241223185	241223276	241223904	241223955	.	.	12697	359,253,154,279,74,234	0,2,0,1,2,2	149,229,249,272,384,522,83,348,143,260,228,190,171,342,182,43,120,237,93,130,51,118,390,65,39,26,129,146,271,140,258,200,88,126,125,139,145,243,165,378,367,193,143	0,2,1,0,0,1,2,1,0,0,1,0,0,2,0,0,0,0,0,0,0,0,0,1,0,0,2,0,2,0,2,0,1,0,2,2,0,0,0,0,0,0,0	198	99	1	1	1.0,0.984,1.0,0.993,0.949,0.983	1.0,0.983,0.992,1.0,1.0,0.996,0.954,0.994,1.0,1.0,0.991,1.0,1.0,0.988,1.0,1.0,1.0,1.0,1.0,1.0,1.0,1.0,1.0,0.97,1.0,1.0,0.97,1.0,0.985,1.0,0.985,1.0,0.978,1.0,0.969,0.972,1.0,1.0,1.0,1.0,1.0,1.0,1.0	-0.009
rs77559646-vs-non-carriers_6v43	NORMAL	JunctionCountOnly	SE	12700	ENSG00000146205	ANO7	chr2	+	241209500	241209635	241209210	241209428	241210294	241210393	.	.	12700	99,104,61,83,23,92	1,0,0,0,0,0	34,93,84,73,97,175,32,63,30,72,82,71,43,66,50,15,39,98,36,29,12,23,131,30,14,10,33,61,90,56,107,51,40,46,44,27,56,79,31,129,141,70,46	0,0,0,0,0,0,0,0,0,0,0,0,0,0,0,0,0,0,0,0,0,0,0,0,0,0,0,2,0,0,0,0,0,0,0,0,0,0,0,0,0,0,0	198	99	1	1	0.98,1.0,1.0,1.0,1.0,1.0	1.0,1.0,1.0,1.0,1.0,1.0,1.0,1.0,1.0,1.0,1.0,1.0,1.0,1.0,1.0,1.0,1.0,1.0,1.0,1.0,1.0,1.0,1.0,1.0,1.0,1.0,1.0,0.938,1.0,1.0,1.0,1.0,1.0,1.0,1.0,1.0,1.0,1.0,1.0,1.0,1.0,1.0,1.0	-0.002
rs77559646-vs-non-carriers_6v43	NORMAL	JunctionCountOnly	SE	12702	ENSG00000146205	ANO7	chr2	+	241203317	241203498	241202193	241202304	241204864	241204955	.	.	12702	158,183,107,122,26,147	0,0,0,0,0,0	79,169,163,117,129,299,71,72,73,144,140,155,59,169,123,30,45,188,69,53,28,54,224,31,13,11,91,85,164,74,161,114,42,84,48,70,68,125,122,203,200,126,150	0,0,0,0,0,0,0,0,0,0,0,1,0,1,0,0,0,0,0,0,0,0,0,0,0,0,0,0,0,2,1,0,0,0,0,0,0,0,0,0,0,0,0	198	99	1	1	1.0,1.0,1.0,1.0,1.0,1.0	1.0,1.0,1.0,1.0,1.0,1.0,1.0,1.0,1.0,1.0,1.0,0.987,1.0,0.988,1.0,1.0,1.0,1.0,1.0,1.0,1.0,1.0,1.0,1.0,1.0,1.0,1.0,1.0,1.0,0.949,0.988,1.0,1.0,1.0,1.0,1.0,1.0,1.0,1.0,1.0,1.0,1.0,1.0	0.002
rs77559646-vs-non-carriers_6v43	NORMAL	JunctionCountOnly	SE	12703	ENSG00000146205	ANO7	chr2	+	241212407	241212478	241212094	241212205	241212571	241212626	.	.	12703	0,2,0,2,1,4	320,384,194,271,57,286	0,0,0,0,0,0,0,0,0,0,0,0,0,0,2,0,0,3,0,0,0,0,1,0,0,0,0,2,0,0,0,0,0,0,0,0,1,2,0,3,0,0,0	168,336,322,257,347,592,122,298,151,321,278,252,154,381,212,62,102,246,144,116,68,106,439,68,57,33,158,165,353,178,314,238,94,165,125,133,137,264,190,412,450,170,233	169	99	1	1	0.0,0.003,0.0,0.004,0.01,0.008	0.0,0.0,0.0,0.0,0.0,0.0,0.0,0.0,0.0,0.0,0.0,0.0,0.0,0.0,0.005,0.0,0.0,0.007,0.0,0.0,0.0,0.0,0.001,0.0,0.0,0.0,0.0,0.007,0.0,0.0,0.0,0.0,0.0,0.0,0.0,0.0,0.004,0.004,0.0,0.004,0.0,0.0,0.0	0.003
rs77559646-vs-non-carriers_6v43	NORMAL	JunctionCountOnly	SE	12706	ENSG00000146205	ANO7	chr2	+	241218629	241218816	241218272	241218381	241223185	241223781	.	.	12706	11,10,3,8,2,5	215,170,78,154,65,151	2,13,2,6,7,19,9,7,2,11,14,6,9,11,9,0,2,2,6,6,2,2,20,4,5,1,6,4,11,5,15,8,0,2,19,4,4,6,2,11,6,5,3	87,152,162,139,198,338,56,183,106,169,161,88,94,191,74,28,45,126,62,73,31,44,200,29,26,21,52,106,111,71,147,102,47,75,58,68,78,148,64,218,191,95,68	198	99	1	1	0.025,0.029,0.019,0.025,0.015,0.016	0.011,0.041,0.006,0.021,0.017,0.027,0.074,0.019,0.009,0.032,0.042,0.033,0.046,0.028,0.057,0.0,0.022,0.008,0.046,0.039,0.031,0.022,0.048,0.065,0.088,0.023,0.055,0.019,0.047,0.034,0.049,0.038,0.0,0.013,0.141,0.029,0.025,0.02,0.015,0.025,0.015,0.026,0.022	-0.012
rs77559646-vs-non-carriers_6v43	NORMAL	JunctionCountOnly	SE	12707	ENSG00000146205	ANO7	chr2	+	241218634	241218816	241218293	241218381	241223185	241223357	.	.	12707	10,13,5,8,3,3	215,170,78,154,65,151	2,14,1,5,6,19,7,1,2,9,9,5,9,12,7,0,2,1,4,4,1,2,25,1,2,0,5,4,10,3,13,8,0,3,16,3,2,5,2,6,6,4,1	87,152,162,139,198,338,56,183,106,169,161,88,94,191,74,28,45,126,62,73,31,44,200,29,26,21,52,106,111,71,147,102,47,75,58,68,78,148,64,218,191,95,68	198	99	1	1	0.023,0.037,0.031,0.025,0.023,0.01	0.011,0.044,0.003,0.018,0.015,0.027,0.059,0.003,0.009,0.026,0.027,0.028,0.046,0.03,0.045,0.0,0.022,0.004,0.031,0.027,0.016,0.022,0.059,0.017,0.037,0.0,0.046,0.019,0.043,0.021,0.042,0.038,0.0,0.02,0.121,0.022,0.013,0.017,0.015,0.014,0.015,0.021,0.007	-0.001
rs77559646-vs-non-carriers_6v43	NORMAL	JunctionCountOnly	SE	12708	ENSG00000146205	ANO7	chr2	+	241193901	241194018	241191193	241191251	241195705	241195845	.	.	12708	0,0,0,0,0,0	76,90,46,62,7,51	0,0,0,0,0,0,0,2,0,0,0,0,0,0,0,0,0,0,0,0,0,0,0,0,0,0,0,0,0,0,0,0,0,0,0,0,0,0,0,0,0,1,0	62,121,115,108,158,250,56,76,62,170,78,160,61,151,105,19,45,131,38,49,17,41,141,26,13,19,75,76,140,85,131,109,41,85,41,67,76,103,81,172,170,80,89	198	99	1	1	0.0,0.0,0.0,0.0,0.0,0.0	0.0,0.0,0.0,0.0,0.0,0.0,0.0,0.013,0.0,0.0,0.0,0.0,0.0,0.0,0.0,0.0,0.0,0.0,0.0,0.0,0.0,0.0,0.0,0.0,0.0,0.0,0.0,0.0,0.0,0.0,0.0,0.0,0.0,0.0,0.0,0.0,0.0,0.0,0.0,0.0,0.0,0.006,0.0	0
rs77559646-vs-non-carriers_6v43	NORMAL	JunctionCountOnly	SE	12710	ENSG00000146205	ANO7	chr2	+	241223716	241223781	241223185	241223276	241223904	241223955	.	.	12710	338,247,180,234,68,221	0,2,0,1,2,2	144,223,236,265,375,503,76,347,134,247,217,189,170,319,171,50,108,219,91,124,51,116,421,58,31,18,106,140,243,118,244,199,70,138,133,114,141,227,157,339,371,185,137	0,2,1,0,0,1,2,1,0,0,1,0,0,2,0,0,0,0,0,0,0,0,0,1,0,0,2,0,2,0,2,0,1,0,2,2,0,0,0,0,0,0,0	163	99	1	1	1.0,0.987,1.0,0.993,0.954,0.985	1.0,0.985,0.993,1.0,1.0,0.997,0.958,0.995,1.0,1.0,0.992,1.0,1.0,0.99,1.0,1.0,1.0,1.0,1.0,1.0,1.0,1.0,1.0,0.972,1.0,1.0,0.97,1.0,0.987,1.0,0.987,1.0,0.977,1.0,0.976,0.972,1.0,1.0,1.0,1.0,1.0,1.0,1.0	-0.008
rs77559646-vs-non-carriers_6v43	NORMAL	JunctionCountOnly	SE	12712	ENSG00000146205	ANO7	chr2	+	241212711	241212951	241212571	241212626	241214804	241214870	.	.	12712	0,0,0,0,0,2	251,280,152,183,50,237	0,0,0,5,1,2,0,3,0,0,0,0,2,0,1,0,2,1,0,0,0,0,1,0,0,0,0,0,1,0,0,0,0,0,0,0,0,2,0,1,0,0,0	132,226,229,195,254,413,93,205,108,257,206,199,112,337,153,47,97,267,100,93,34,85,355,36,36,39,154,131,271,144,238,193,90,110,88,95,132,205,166,321,328,174,204	198	99	1	1	0.0,0.0,0.0,0.0,0.0,0.004	0.0,0.0,0.0,0.013,0.002,0.002,0.0,0.007,0.0,0.0,0.0,0.0,0.009,0.0,0.003,0.0,0.01,0.002,0.0,0.0,0.0,0.0,0.001,0.0,0.0,0.0,0.0,0.0,0.002,0.0,0.0,0.0,0.0,0.0,0.0,0.0,0.0,0.005,0.0,0.002,0.0,0.0,0.0	-0.001
rs77559646-vs-non-carriers_6v43	NORMAL	JunctionCountOnly	SE	12713	ENSG00000146205	ANO7	chr2	+	241203401	241203498	241202193	241202304	241204864	241204955	.	.	12713	158,185,107,122,26,147	0,0,0,0,0,0	79,171,163,117,129,300,71,73,73,144,141,156,58,169,123,30,45,188,69,53,28,54,225,31,13,11,92,85,166,74,162,113,42,84,48,69,68,125,122,203,200,124,150	0,0,0,0,0,0,0,0,0,0,0,1,0,1,0,0,0,0,0,0,0,0,0,0,0,0,0,0,0,2,1,0,0,0,0,0,0,0,0,0,0,0,0	195	99	1	1	1.0,1.0,1.0,1.0,1.0,1.0	1.0,1.0,1.0,1.0,1.0,1.0,1.0,1.0,1.0,1.0,1.0,0.988,1.0,0.988,1.0,1.0,1.0,1.0,1.0,1.0,1.0,1.0,1.0,1.0,1.0,1.0,1.0,1.0,1.0,0.949,0.988,1.0,1.0,1.0,1.0,1.0,1.0,1.0,1.0,1.0,1.0,1.0,1.0	0.002
rs77559646-vs-non-carriers_6v43	NORMAL	JunctionCountOnly	SE	12714	ENSG00000146205	ANO7	chr2	+	241223716	241223955	241223185	241223276	241224096	241225377	.	.	12714	224,177,152,149,49,168	0,0,0,0,0,0	92,165,131,176,265,347,58,222,88,176,158,116,120,223,124,44,99,212,75,96,39,93,321,43,23,13,103,115,209,86,171,146,49,113,91,78,103,146,123,257,252,87,97	1,0,0,0,0,0,0,0,0,0,0,0,0,0,0,0,0,0,1,0,0,0,0,0,0,0,0,0,0,0,0,1,0,2,0,0,0,0,0,0,1,0,0	198	99	1	1	1.0,1.0,1.0,1.0,1.0,1.0	0.979,1.0,1.0,1.0,1.0,1.0,1.0,1.0,1.0,1.0,1.0,1.0,1.0,1.0,1.0,1.0,1.0,1.0,0.974,1.0,1.0,1.0,1.0,1.0,1.0,1.0,1.0,1.0,1.0,1.0,1.0,0.986,1.0,0.966,1.0,1.0,1.0,1.0,1.0,1.0,0.992,1.0,1.0	0.002
rs77559646-vs-non-carriers_6v43	NORMAL	JunctionCountOnly	SE	12716	ENSG00000146205	ANO7	chr2	+	241214124	241214278	241212571	241212626	241214804	241214902	.	.	12716	0,0,0,0,1,0	251,280,152,183,50,237	0,0,0,0,0,0,0,0,0,0,0,0,0,0,0,0,0,0,0,0,0,0,0,0,0,0,0,1,0,0,0,0,0,0,0,0,1,0,1,0,1,0,0	132,226,229,195,254,413,93,205,108,257,206,199,112,337,153,47,97,267,100,93,34,85,355,36,36,39,154,131,271,144,238,193,90,110,88,95,132,205,166,321,328,174,204	198	99	1	1	0.0,0.0,0.0,0.0,0.01,0.0	0.0,0.0,0.0,0.0,0.0,0.0,0.0,0.0,0.0,0.0,0.0,0.0,0.0,0.0,0.0,0.0,0.0,0.0,0.0,0.0,0.0,0.0,0.0,0.0,0.0,0.0,0.0,0.004,0.0,0.0,0.0,0.0,0.0,0.0,0.0,0.0,0.004,0.0,0.003,0.0,0.002,0.0,0.0	0.001
rs77559646-vs-non-carriers_6v43	NORMAL	JunctionCountOnly	SE	12718	ENSG00000146205	ANO7	chr2	+	241216065	241216238	241214780	241214902	241217685	241217891	.	.	12718	111,90,55,99,33,86	8,5,4,0,0,3	45,73,115,84,103,183,45,68,51,76,81,69,57,145,45,11,38,109,38,53,14,43,152,18,4,6,38,55,117,48,85,68,31,56,34,39,46,74,42,107,112,67,58	0,3,2,3,0,4,1,0,3,4,5,2,6,1,1,0,0,7,1,1,0,0,1,0,0,1,0,0,3,0,0,1,1,0,3,1,1,6,0,2,1,2,1	198	99	1	1	0.874,0.9,0.873,1.0,1.0,0.935	1.0,0.924,0.966,0.933,1.0,0.958,0.957,1.0,0.895,0.905,0.89,0.945,0.826,0.986,0.957,1.0,1.0,0.886,0.95,0.964,1.0,1.0,0.987,1.0,1.0,0.75,1.0,1.0,0.951,1.0,1.0,0.971,0.939,1.0,0.85,0.951,0.958,0.86,1.0,0.964,0.982,0.944,0.967	-0.024
rs77559646-vs-non-carriers_6v43	NORMAL	JunctionCountOnly	SE	12720	ENSG00000146205	ANO7	chr2	+	241195348	241195380	241191193	241191251	241195705	241195845	.	.	12720	0,0,0,0,0,0	76,90,46,62,7,51	0,0,0,0,1,0,0,0,0,0,0,0,0,0,0,0,0,0,0,0,0,0,0,0,0,0,0,0,0,0,0,0,0,0,0,0,0,0,0,0,0,0,0	62,121,115,108,158,250,56,76,62,170,78,160,61,151,105,19,45,131,38,49,17,41,141,26,13,19,75,76,140,85,131,109,41,85,41,67,76,103,81,172,170,80,89	130	99	1	1	0.0,0.0,0.0,0.0,0.0,0.0	0.0,0.0,0.0,0.0,0.005,0.0,0.0,0.0,0.0,0.0,0.0,0.0,0.0,0.0,0.0,0.0,0.0,0.0,0.0,0.0,0.0,0.0,0.0,0.0,0.0,0.0,0.0,0.0,0.0,0.0,0.0,0.0,0.0,0.0,0.0,0.0,0.0,0.0,0.0,0.0,0.0,0.0,0.0	0
rs77559646-vs-non-carriers_6v43	NORMAL	JunctionCountOnly	SE	12723	ENSG00000146205	ANO7	chr2	+	241214341	241214567	241212571	241212626	241214804	241214902	.	.	12723	1,0,0,1,0,0	251,280,152,183,50,237	0,0,0,0,1,2,0,0,0,0,2,0,0,1,0,0,1,2,1,0,0,0,0,0,0,0,0,0,1,0,1,1,0,0,0,0,0,0,0,0,2,0,1	132,226,229,195,254,413,93,205,108,257,206,199,112,337,153,47,97,267,100,93,34,85,355,36,36,39,154,131,271,144,238,193,90,110,88,95,132,205,166,321,328,174,204	198	99	1	1	0.002,0.0,0.0,0.003,0.0,0.0	0.0,0.0,0.0,0.0,0.002,0.002,0.0,0.0,0.0,0.0,0.005,0.0,0.0,0.001,0.0,0.0,0.005,0.004,0.005,0.0,0.0,0.0,0.0,0.0,0.0,0.0,0.0,0.0,0.002,0.0,0.002,0.003,0.0,0.0,0.0,0.0,0.0,0.0,0.0,0.0,0.003,0.0,0.002	0
rs77559646-vs-non-carriers_6v43	NORMAL	JunctionCountOnly	SE	12725	ENSG00000146205	ANO7	chr2	+	241223718	241223781	241223185	241223276	241223904	241223955	.	.	12725	252,159,106,165,50,152	0,2,0,1,2,2	102,158,163,194,265,367,52,238,87,174,155,131,107,217,114,27,87,144,59,85,37,85,281,41,21,13,79,96,183,79,168,137,60,92,88,88,95,171,112,227,275,130,92	0,2,1,0,0,1,2,1,0,0,1,0,0,2,0,0,0,0,0,0,0,0,0,1,0,0,2,0,2,0,2,0,1,0,2,2,0,0,0,0,0,0,0	161	99	1	1	1.0,0.98,1.0,0.99,0.939,0.979	1.0,0.98,0.99,1.0,1.0,0.996,0.941,0.993,1.0,1.0,0.99,1.0,1.0,0.985,1.0,1.0,1.0,1.0,1.0,1.0,1.0,1.0,1.0,0.962,1.0,1.0,0.96,1.0,0.983,1.0,0.981,1.0,0.974,1.0,0.964,0.964,1.0,1.0,1.0,1.0,1.0,1.0,1.0	-0.011
rs77559646-vs-non-carriers_6v43	NORMAL	JunctionCountOnly	SE	12726	ENSG00000146205	ANO7	chr2	+	241216092	241216238	241214780	241215001	241217685	241217891	.	.	12726	115,94,56,104,33,88	0,0,0,0,0,1	49,76,122,88,105,191,48,70,53,77,81,71,59,150,48,12,40,111,40,55,14,41,158,18,5,6,43,58,118,49,86,72,31,57,35,43,46,76,44,110,116,71,62	0,0,0,0,0,0,0,0,0,0,0,0,0,0,0,0,0,0,0,0,0,0,0,0,0,0,0,0,0,0,0,0,0,0,0,0,0,0,0,0,0,0,0	198	99	1	1	1.0,1.0,1.0,1.0,1.0,0.978	1.0,1.0,1.0,1.0,1.0,1.0,1.0,1.0,1.0,1.0,1.0,1.0,1.0,1.0,1.0,1.0,1.0,1.0,1.0,1.0,1.0,1.0,1.0,1.0,1.0,1.0,1.0,1.0,1.0,1.0,1.0,1.0,1.0,1.0,1.0,1.0,1.0,1.0,1.0,1.0,1.0,1.0,1.0	-0.004
rs77559646-vs-non-carriers_6v43	NORMAL	JunctionCountOnly	SE	12727	ENSG00000146205	ANO7	chr2	+	241216092	241216238	241214804	241214902	241217685	241217891	.	.	12727	281,218,147,205,71,207	8,5,4,0,0,3	114,162,263,197,234,465,99,178,117,211,185,162,122,317,127,26,82,256,98,117,36,79,364,41,15,24,115,120,245,107,224,181,79,146,88,94,101,200,143,286,286,178,136	0,3,2,3,0,4,1,0,3,4,5,2,6,1,1,0,0,7,1,1,0,0,1,0,0,1,0,0,3,0,0,1,1,0,3,1,1,6,0,2,1,2,1	198	99	1	1	0.946,0.956,0.948,1.0,1.0,0.972	1.0,0.964,0.985,0.97,1.0,0.983,0.98,1.0,0.951,0.963,0.949,0.976,0.91,0.994,0.984,1.0,1.0,0.948,0.98,0.983,1.0,1.0,0.995,1.0,1.0,0.923,1.0,1.0,0.976,1.0,1.0,0.989,0.975,1.0,0.936,0.979,0.981,0.943,1.0,0.986,0.993,0.978,0.986	-0.01
rs77559646-vs-non-carriers_6v43	NORMAL	JunctionCountOnly	SE	12731	ENSG00000146205	ANO7	chr2	+	241210294	241210393	241209497	241209635	241212093	241212205	.	.	12731	99,104,62,83,23,93	1,0,1,0,2,5	34,93,85,73,96,175,32,64,31,76,79,71,43,68,49,14,39,96,36,29,12,23,133,30,14,11,33,61,88,56,108,51,39,46,43,26,52,81,31,128,142,69,45	0,3,4,4,1,1,0,3,2,3,1,1,0,1,1,0,0,1,0,3,0,0,4,0,0,1,0,1,2,0,0,3,2,5,2,0,0,0,1,1,3,0,0	197	99	1	1	0.98,1.0,0.969,1.0,0.852,0.903	1.0,0.94,0.914,0.902,0.98,0.989,1.0,0.915,0.886,0.927,0.975,0.973,1.0,0.972,0.961,1.0,1.0,0.98,1.0,0.829,1.0,1.0,0.944,1.0,1.0,0.847,1.0,0.968,0.957,1.0,1.0,0.895,0.907,0.822,0.915,1.0,1.0,1.0,0.94,0.985,0.96,1.0,1.0	-0.009
rs77559646-vs-non-carriers_6v43	NORMAL	JunctionCountOnly	SE	12733	ENSG00000146205	ANO7	chr2	+	241214341	241214415	241212571	241212626	241214804	241214902	.	.	12733	1,2,0,2,0,0	251,280,152,183,50,237	0,3,1,0,3,3,0,0,0,1,2,0,0,6,3,0,1,5,1,0,0,1,1,1,0,0,0,0,3,0,3,3,2,1,0,0,1,0,4,0,4,0,2	132,226,229,195,254,413,93,205,108,257,206,199,112,337,153,47,97,267,100,93,34,85,355,36,36,39,154,131,271,144,238,193,90,110,88,95,132,205,166,321,328,174,204	172	99	1	1	0.002,0.004,0.0,0.006,0.0,0.0	0.0,0.008,0.003,0.0,0.007,0.004,0.0,0.0,0.0,0.002,0.006,0.0,0.0,0.01,0.011,0.0,0.006,0.011,0.006,0.0,0.0,0.007,0.002,0.016,0.0,0.0,0.0,0.0,0.006,0.0,0.007,0.009,0.013,0.005,0.0,0.0,0.004,0.0,0.014,0.0,0.007,0.0,0.006	-0.002
rs77559646-vs-non-carriers_6v43	NORMAL	JunctionCountOnly	SE	12734	ENSG00000146205	ANO7	chr2	+	241218238	241218381	241217614	241217891	241223185	241223276	.	.	12734	289,239,114,194,84,221	1,0,0,0,0,0	109,205,226,207,269,469,72,285,132,240,199,131,123,267,104,32,69,169,83,89,32,66,256,35,31,29,72,137,153,106,194,152,65,114,74,88,111,190,85,298,219,128,98	0,0,0,0,0,0,0,0,0,2,0,0,0,0,0,0,0,0,0,0,0,0,0,0,0,0,0,0,0,0,0,0,0,0,0,0,0,1,0,0,0,0,0	198	99	1	1	0.993,1.0,1.0,1.0,1.0,1.0	1.0,1.0,1.0,1.0,1.0,1.0,1.0,1.0,1.0,0.984,1.0,1.0,1.0,1.0,1.0,1.0,1.0,1.0,1.0,1.0,1.0,1.0,1.0,1.0,1.0,1.0,1.0,1.0,1.0,1.0,1.0,1.0,1.0,1.0,1.0,1.0,1.0,0.99,1.0,1.0,1.0,1.0,1.0	-0.001
rs77559646-vs-non-carriers_6v43	NORMAL	JunctionCountOnly	SE	12736	ENSG00000146205	ANO7	chr2	+	241223904	241224000	241223185	241223781	241224096	241225245	.	.	12736	194,158,112,164,46,129	1,0,0,0,0,0	90,133,180,164,227,314,61,217,91,146,136,124,115,207,110,35,66,141,60,88,20,74,222,42,26,20,72,84,163,91,164,128,52,59,76,84,89,141,100,245,188,122,99	0,0,0,0,0,0,0,0,0,0,0,0,0,0,0,0,0,0,0,0,0,0,0,0,0,0,0,0,0,0,0,0,0,0,0,0,1,1,0,1,0,0,0	194	99	1	1	0.99,1.0,1.0,1.0,1.0,1.0	1.0,1.0,1.0,1.0,1.0,1.0,1.0,1.0,1.0,1.0,1.0,1.0,1.0,1.0,1.0,1.0,1.0,1.0,1.0,1.0,1.0,1.0,1.0,1.0,1.0,1.0,1.0,1.0,1.0,1.0,1.0,1.0,1.0,1.0,1.0,1.0,0.978,0.986,1.0,0.992,1.0,1.0,1.0	-0.001
rs77559646-vs-non-carriers_6v43	NORMAL	ReadsOnTargetAndJunctionCounts	SE	12612	ENSG00000146205	ANO7	chr2	+	241191762	241191915	241191193	241191251	241195705	241196168	.	.	12612	46,70,26,13,7,27	76,90,46,62,7,51	8,3,2,2,9,6,3,2,2,5,6,4,5,5,7,1,2,0,0,1,2,2,5,0,1,0,5,3,9,6,8,4,2,2,1,3,6,1,2,4,10,1,5	62,121,115,108,158,250,56,76,62,170,78,160,61,151,105,19,45,131,38,49,17,41,141,26,13,19,75,76,140,85,131,109,41,85,41,67,76,103,81,172,170,80,89	252	99	0	0	0.192,0.234,0.182,0.076,0.282,0.172	0.048,0.01,0.007,0.007,0.022,0.009,0.021,0.01,0.013,0.011,0.029,0.01,0.031,0.013,0.026,0.02,0.017,0.0,0.0,0.008,0.044,0.019,0.014,0.0,0.029,0.0,0.026,0.015,0.025,0.027,0.023,0.014,0.019,0.009,0.009,0.017,0.03,0.004,0.01,0.009,0.023,0.005,0.022	0.173
rs77559646-vs-non-carriers_6v43	NORMAL	ReadsOnTargetAndJunctionCounts	SE	12627	ENSG00000146205	ANO7	chr2	+	241194841	241195030	241191193	241191251	241195705	241195845	.	.	12627	89,109,50,40,7,91	76,90,46,62,7,51	5,12,7,10,5,11,2,3,9,10,14,20,9,9,8,2,0,12,2,6,0,3,5,1,6,4,11,7,7,4,16,10,5,3,3,5,5,12,12,12,5,4,9	62,121,115,108,158,250,56,76,62,170,78,160,61,151,105,19,45,131,38,49,17,41,141,26,13,19,75,76,140,85,131,109,41,85,41,67,76,103,81,172,170,80,89	288	99	0	0	0.287,0.294,0.272,0.182,0.256,0.38	0.027,0.033,0.02,0.031,0.011,0.015,0.012,0.013,0.048,0.02,0.058,0.041,0.048,0.02,0.026,0.035,0.0,0.031,0.018,0.04,0.0,0.025,0.012,0.013,0.137,0.067,0.048,0.031,0.017,0.016,0.04,0.031,0.04,0.012,0.025,0.025,0.022,0.039,0.048,0.023,0.01,0.017,0.034	0.249
rs77559646-vs-non-carriers_6v43	NORMAL	ReadsOnTargetAndJunctionCounts	SE	12688	ENSG00000146205	ANO7	chr2	+	241191668	241191915	241191193	241191251	241195705	241195845	.	.	12688	78,103,42,19,12,46	76,90,46,62,7,51	9,4,3,5,13,10,3,2,3,6,9,9,5,9,12,1,2,1,4,7,2,0,9,0,0,1,8,6,15,7,11,4,2,2,2,6,6,3,4,5,16,2,9	62,121,115,108,158,250,56,76,62,170,78,160,61,151,105,19,45,131,38,49,17,41,141,26,13,19,75,76,140,85,131,109,41,85,41,67,76,103,81,172,170,80,89	346	99	0	0	0.227,0.247,0.207,0.081,0.329,0.205	0.04,0.009,0.007,0.013,0.023,0.011,0.015,0.007,0.014,0.01,0.032,0.016,0.023,0.017,0.032,0.015,0.013,0.002,0.029,0.039,0.033,0.0,0.018,0.0,0.0,0.015,0.03,0.022,0.03,0.023,0.023,0.01,0.014,0.007,0.014,0.025,0.022,0.008,0.014,0.008,0.026,0.007,0.028	0.199
rs77559646-vs-non-carriers_6v43	NORMAL	ReadsOnTargetAndJunctionCounts	SE	12598	ENSG00000146205	ANO7	chr2	+	241209497	241209558	241209325	241209428	241210294	241210393	.	.	12598	98,159,88,82,32,119	1,0,0,0,0,0	58,129,130,98,101,236,42,100,53,135,95,111,60,137,68,19,44,117,40,41,10,29,160,19,15,18,62,90,100,61,123,109,27,82,47,40,65,107,62,132,153,101,67	0,0,0,0,0,0,0,0,0,0,0,0,0,0,0,0,0,0,0,0,0,0,0,0,0,0,0,2,0,0,0,0,0,0,0,0,0,0,0,0,0,0,0	160	99	1	1	0.984,1.0,1.0,1.0,1.0,1.0	1.0,1.0,1.0,1.0,1.0,1.0,1.0,1.0,1.0,1.0,1.0,1.0,1.0,1.0,1.0,1.0,1.0,1.0,1.0,1.0,1.0,1.0,1.0,1.0,1.0,1.0,1.0,0.965,1.0,1.0,1.0,1.0,1.0,1.0,1.0,1.0,1.0,1.0,1.0,1.0,1.0,1.0,1.0	-0.002
rs77559646-vs-non-carriers_6v43	NORMAL	ReadsOnTargetAndJunctionCounts	SE	12600	ENSG00000146205	ANO7	chr2	+	241209497	241209635	241209210	241209428	241210294	241210393	.	.	12600	314,382,207,263,77,340	1,0,0,0,0,0	149,328,332,303,316,663,122,248,168,357,276,269,203,373,199,59,116,348,136,114,40,84,458,79,37,41,170,235,333,189,387,272,109,206,139,112,194,295,153,433,433,258,197	0,0,0,0,0,0,0,0,0,0,0,0,0,0,0,0,0,0,0,0,0,0,0,0,0,0,0,2,0,0,0,0,0,0,0,0,0,0,0,0,0,0,0	237	99	1	1	0.992,1.0,1.0,1.0,1.0,1.0	1.0,1.0,1.0,1.0,1.0,1.0,1.0,1.0,1.0,1.0,1.0,1.0,1.0,1.0,1.0,1.0,1.0,1.0,1.0,1.0,1.0,1.0,1.0,1.0,1.0,1.0,1.0,0.98,1.0,1.0,1.0,1.0,1.0,1.0,1.0,1.0,1.0,1.0,1.0,1.0,1.0,1.0,1.0	-0.001
rs77559646-vs-non-carriers_6v43	NORMAL	ReadsOnTargetAndJunctionCounts	SE	12601	ENSG00000146205	ANO7	chr2	+	241209497	241209635	241209210	241209428	241212093	241212205	.	.	12601	216,278,147,180,56,253	0,1,0,0,0,0	115,238,252,234,220,491,90,188,140,288,197,199,160,308,150,45,77,251,100,88,28,61,331,49,23,32,137,175,245,133,280,224,71,165,97,86,138,216,123,305,297,188,151	1,0,0,0,0,0,0,0,0,0,0,0,0,0,0,0,0,0,0,0,0,0,0,0,0,0,0,0,0,0,0,0,0,0,0,0,0,0,0,0,0,0,0	237	99	1	1	1.0,0.991,1.0,1.0,1.0,1.0	0.98,1.0,1.0,1.0,1.0,1.0,1.0,1.0,1.0,1.0,1.0,1.0,1.0,1.0,1.0,1.0,1.0,1.0,1.0,1.0,1.0,1.0,1.0,1.0,1.0,1.0,1.0,1.0,1.0,1.0,1.0,1.0,1.0,1.0,1.0,1.0,1.0,1.0,1.0,1.0,1.0,1.0,1.0	-0.001
rs77559646-vs-non-carriers_6v43	NORMAL	ReadsOnTargetAndJunctionCounts	SE	12603	ENSG00000146205	ANO7	chr2	+	241214323	241214567	241212571	241212626	241214804	241214902	.	.	12603	9,13,2,6,0,13	251,280,152,183,50,237	0,8,9,6,5,5,0,0,3,13,11,13,9,8,12,0,1,6,8,4,4,4,10,1,0,2,4,5,9,1,9,10,2,2,8,2,6,7,3,13,18,8,13	132,226,229,195,254,413,93,205,108,257,206,199,112,337,153,47,97,267,100,93,34,85,355,36,36,39,154,131,271,144,238,193,90,110,88,95,132,205,166,321,328,174,204	343	99	1	1	0.01,0.013,0.004,0.009,0.0,0.016	0.0,0.01,0.011,0.009,0.006,0.003,0.0,0.0,0.008,0.014,0.015,0.019,0.023,0.007,0.022,0.0,0.003,0.006,0.023,0.012,0.033,0.013,0.008,0.008,0.0,0.015,0.007,0.011,0.009,0.002,0.011,0.015,0.006,0.005,0.026,0.006,0.013,0.01,0.005,0.012,0.016,0.013,0.018	-0.002
rs77559646-vs-non-carriers_6v43	NORMAL	ReadsOnTargetAndJunctionCounts	SE	12604	ENSG00000146205	ANO7	chr2	+	241210484	241210570	241210294	241210393	241212093	241212205	.	.	12604	274,282,210,272,56,263	1,0,1,1,0,3	118,276,311,242,315,457,97,273,148,297,224,254,150,303,196,41,90,289,104,120,42,96,373,36,47,22,159,170,254,186,247,222,89,177,100,115,139,233,175,377,383,180,185	0,1,1,0,0,3,0,2,1,4,1,0,0,2,0,0,0,1,0,0,0,0,2,0,0,1,0,0,0,1,2,0,0,1,0,0,0,3,1,0,3,0,0	185	99	1	1	0.993,1.0,0.991,0.993,1.0,0.979	1.0,0.993,0.994,1.0,1.0,0.988,1.0,0.986,0.988,0.975,0.992,1.0,1.0,0.988,1.0,1.0,1.0,0.994,1.0,1.0,1.0,1.0,0.99,1.0,1.0,0.922,1.0,1.0,1.0,0.99,0.985,1.0,1.0,0.99,1.0,1.0,1.0,0.977,0.989,1.0,0.986,1.0,1.0	-0.001
rs77559646-vs-non-carriers_6v43	NORMAL	ReadsOnTargetAndJunctionCounts	SE	12606	ENSG00000146205	ANO7	chr2	+	241216092	241216205	241214780	241214902	241217685	241217891	.	.	12606	214,179,125,148,48,157	8,5,4,0,0,3	90,132,197,155,179,356,67,138,76,176,135,138,95,231,113,20,61,209,90,84,26,56,277,33,15,23,103,90,184,83,185,150,59,116,69,68,89,162,130,241,224,149,110	0,3,2,3,0,4,1,0,3,4,5,2,6,1,1,0,0,7,1,1,0,0,1,0,0,1,0,0,3,0,0,1,1,0,3,1,1,6,0,2,1,2,1	212	99	1	1	0.926,0.944,0.936,1.0,1.0,0.961	1.0,0.954,0.979,0.96,1.0,0.977,0.969,1.0,0.922,0.954,0.927,0.97,0.881,0.991,0.981,1.0,1.0,0.933,0.977,0.975,1.0,1.0,0.992,1.0,1.0,0.915,1.0,1.0,0.966,1.0,1.0,0.986,0.965,1.0,0.915,0.969,0.977,0.927,1.0,0.983,0.991,0.972,0.981	-0.013
rs77559646-vs-non-carriers_6v43	NORMAL	ReadsOnTargetAndJunctionCounts	SE	12607	ENSG00000146205	ANO7	chr2	+	241218619	241218816	241218272	241218381	241223185	241223781	.	.	12607	42,60,33,32,6,24	215,170,78,154,65,151	18,44,29,33,37,57,55,20,24,48,45,43,54,35,36,9,12,18,17,19,7,8,50,9,8,4,25,24,53,15,49,16,6,6,40,19,11,31,14,31,45,32,20	87,152,162,139,198,338,56,183,106,169,161,88,94,191,74,28,45,126,62,73,31,44,200,29,26,21,52,106,111,71,147,102,47,75,58,68,78,148,64,218,191,95,68	296	99	1	1	0.061,0.106,0.124,0.065,0.03,0.05	0.065,0.088,0.056,0.074,0.059,0.053,0.247,0.035,0.07,0.087,0.085,0.14,0.161,0.058,0.14,0.097,0.082,0.046,0.084,0.08,0.07,0.057,0.077,0.094,0.093,0.06,0.139,0.07,0.138,0.066,0.1,0.05,0.041,0.026,0.187,0.085,0.045,0.065,0.068,0.045,0.073,0.101,0.09	-0.012
rs77559646-vs-non-carriers_6v43	NORMAL	ReadsOnTargetAndJunctionCounts	SE	12608	ENSG00000146205	ANO7	chr2	+	241214323	241214415	241212571	241212626	241214804	241214902	.	.	12608	0,4,0,1,0,1	251,280,152,183,50,237	0,4,5,1,5,3,0,0,0,3,2,0,2,7,5,0,0,3,0,0,0,2,2,1,0,0,0,0,2,0,2,6,2,1,1,0,1,0,4,2,3,0,2	132,226,229,195,254,413,93,205,108,257,206,199,112,337,153,47,97,267,100,93,34,85,355,36,36,39,154,131,271,144,238,193,90,110,88,95,132,205,166,321,328,174,204	191	99	1	1	0.0,0.007,0.0,0.003,0.0,0.002	0.0,0.009,0.011,0.003,0.01,0.004,0.0,0.0,0.0,0.006,0.005,0.0,0.009,0.011,0.017,0.0,0.0,0.006,0.0,0.0,0.0,0.012,0.003,0.014,0.0,0.0,0.0,0.0,0.004,0.0,0.004,0.016,0.011,0.005,0.006,0.0,0.004,0.0,0.012,0.003,0.005,0.0,0.005	-0.003
rs77559646-vs-non-carriers_6v43	NORMAL	ReadsOnTargetAndJunctionCounts	SE	12609	ENSG00000146205	ANO7	chr2	+	241200312	241200355	241200088	241200225	241201297	241201355	.	.	12609	0,0,0,0,0,1	180,218,137,161,19,185	0,0,0,0,0,0,0,0,0,0,0,0,0,0,0,0,0,2,0,0,0,0,0,0,0,0,0,0,0,0,0,0,0,0,0,0,0,0,0,0,0,0,0	96,186,219,127,183,322,73,151,114,204,147,176,102,173,141,51,77,263,78,68,23,63,268,25,26,23,131,131,174,106,186,155,78,107,80,97,94,188,117,282,257,165,144	142	99	1	1	0.0,0.0,0.0,0.0,0.0,0.004	0.0,0.0,0.0,0.0,0.0,0.0,0.0,0.0,0.0,0.0,0.0,0.0,0.0,0.0,0.0,0.0,0.0,0.005,0.0,0.0,0.0,0.0,0.0,0.0,0.0,0.0,0.0,0.0,0.0,0.0,0.0,0.0,0.0,0.0,0.0,0.0,0.0,0.0,0.0,0.0,0.0,0.0,0.0	0.001
rs77559646-vs-non-carriers_6v43	NORMAL	ReadsOnTargetAndJunctionCounts	SE	12610	ENSG00000146205	ANO7	chr2	+	241213418	241213506	241212571	241212626	241214804	241214902	.	.	12610	4,4,6,2,0,0	251,280,152,183,50,237	1,2,7,1,2,3,0,0,0,5,1,0,1,1,5,0,3,3,5,0,2,0,4,0,0,0,1,0,2,2,2,3,0,2,3,2,0,2,0,2,4,2,1	132,226,229,195,254,413,93,205,108,257,206,199,112,337,153,47,97,267,100,93,34,85,355,36,36,39,154,131,271,144,238,193,90,110,88,95,132,205,166,321,328,174,204	187	99	1	1	0.008,0.008,0.02,0.006,0.0,0.0	0.004,0.005,0.016,0.003,0.004,0.004,0.0,0.0,0.0,0.01,0.003,0.0,0.005,0.002,0.017,0.0,0.016,0.006,0.026,0.0,0.03,0.0,0.006,0.0,0.0,0.0,0.003,0.0,0.004,0.007,0.004,0.008,0.0,0.01,0.018,0.011,0.0,0.005,0.0,0.003,0.006,0.006,0.003	0.001
rs77559646-vs-non-carriers_6v43	NORMAL	ReadsOnTargetAndJunctionCounts	SE	12611	ENSG00000146205	ANO7	chr2	+	241213418	241213629	241212571	241212626	241214804	241214902	.	.	12611	29,38,26,17,2,20	251,280,152,183,50,237	3,19,20,15,16,28,5,10,9,25,28,19,19,22,39,0,10,18,7,4,4,9,27,6,0,8,11,8,16,9,15,8,0,9,16,10,15,9,18,38,37,15,22	132,226,229,195,254,413,93,205,108,257,206,199,112,337,153,47,97,267,100,93,34,85,355,36,36,39,154,131,271,144,238,193,90,110,88,95,132,205,166,321,328,174,204	310	99	1	1	0.036,0.042,0.052,0.029,0.013,0.026	0.007,0.026,0.027,0.024,0.02,0.021,0.017,0.015,0.026,0.03,0.042,0.03,0.051,0.02,0.075,0.0,0.032,0.021,0.022,0.014,0.036,0.033,0.024,0.051,0.0,0.061,0.022,0.019,0.019,0.02,0.02,0.013,0.0,0.025,0.055,0.033,0.035,0.014,0.033,0.036,0.035,0.027,0.033	0.006
rs77559646-vs-non-carriers_6v43	NORMAL	ReadsOnTargetAndJunctionCounts	SE	12614	ENSG00000146205	ANO7	chr2	+	241209957	241210180	241209497	241209635	241210294	241210393	.	.	12614	36,55,34,31,8,36	99,104,61,83,23,92	19,36,50,30,52,35,31,20,17,36,41,47,19,24,28,5,10,18,9,10,10,7,42,0,8,4,28,26,38,17,41,20,9,11,19,19,14,29,16,31,61,29,33	34,93,84,73,97,173,32,63,30,72,80,71,43,66,50,14,39,98,36,29,12,23,131,30,14,10,33,61,90,56,107,51,40,46,44,26,56,79,31,129,139,70,46	322	99	1	1	0.101,0.14,0.146,0.103,0.097,0.107	0.147,0.106,0.155,0.112,0.141,0.059,0.229,0.089,0.148,0.133,0.136,0.169,0.12,0.101,0.147,0.099,0.073,0.053,0.071,0.096,0.204,0.086,0.09,0.0,0.149,0.11,0.207,0.116,0.115,0.085,0.105,0.108,0.065,0.068,0.117,0.183,0.071,0.101,0.137,0.069,0.119,0.113,0.181	0
rs77559646-vs-non-carriers_6v43	NORMAL	ReadsOnTargetAndJunctionCounts	SE	12615	ENSG00000146205	ANO7	chr2	+	241209210	241209428	241207544	241207670	241210294	241210365	.	.	12615	122,122,64,99,16,106	0,0,0,0,0,0	57,126,134,83,99,188,46,85,53,98,105,85,56,106,70,19,32,96,52,41,19,27,150,17,9,19,69,76,105,53,112,74,30,83,33,46,51,86,61,140,128,76,90	0,0,0,0,0,0,0,0,0,0,0,2,0,0,0,0,0,0,0,0,0,0,0,0,0,0,0,0,0,0,0,0,0,0,0,0,0,0,0,0,0,0,0	317	99	1	1	1.0,1.0,1.0,1.0,1.0,1.0	1.0,1.0,1.0,1.0,1.0,1.0,1.0,1.0,1.0,1.0,1.0,0.93,1.0,1.0,1.0,1.0,1.0,1.0,1.0,1.0,1.0,1.0,1.0,1.0,1.0,1.0,1.0,1.0,1.0,1.0,1.0,1.0,1.0,1.0,1.0,1.0,1.0,1.0,1.0,1.0,1.0,1.0,1.0	0.002
rs77559646-vs-non-carriers_6v43	NORMAL	ReadsOnTargetAndJunctionCounts	SE	12616	ENSG00000146205	ANO7	chr2	+	241209210	241209428	241207544	241207670	241212093	241212201	.	.	12616	121,123,64,99,16,106	0,0,0,0,0,1	58,126,134,83,99,188,46,85,53,98,105,85,56,106,70,19,32,96,52,41,19,27,150,17,9,19,69,74,105,53,112,74,30,83,33,46,51,86,61,140,128,76,90	0,0,0,0,0,0,0,0,0,0,0,0,0,0,0,0,0,0,0,0,0,0,0,0,0,0,0,0,0,0,0,0,0,0,0,0,0,0,0,0,0,0,0	317	99	1	1	1.0,1.0,1.0,1.0,1.0,0.971	1.0,1.0,1.0,1.0,1.0,1.0,1.0,1.0,1.0,1.0,1.0,1.0,1.0,1.0,1.0,1.0,1.0,1.0,1.0,1.0,1.0,1.0,1.0,1.0,1.0,1.0,1.0,1.0,1.0,1.0,1.0,1.0,1.0,1.0,1.0,1.0,1.0,1.0,1.0,1.0,1.0,1.0,1.0	-0.005
rs77559646-vs-non-carriers_6v43	NORMAL	ReadsOnTargetAndJunctionCounts	SE	12617	ENSG00000146205	ANO7	chr2	+	241207573	241207670	241204864	241204955	241210294	241210365	.	.	12617	184,231,164,165,36,230	0,0,0,0,0,0	110,239,232,169,192,418,78,144,109,183,142,208,75,231,132,34,70,245,87,67,33,72,288,44,27,25,117,146,181,92,218,167,63,115,84,105,70,95,112,277,302,162,165	0,0,0,0,0,0,0,0,0,0,0,0,0,1,0,0,0,0,0,0,0,0,0,0,0,0,0,0,0,0,0,0,0,0,0,0,0,0,0,0,0,0,0	196	99	1	1	1.0,1.0,1.0,1.0,1.0,1.0	1.0,1.0,1.0,1.0,1.0,1.0,1.0,1.0,1.0,1.0,1.0,1.0,1.0,0.992,1.0,1.0,1.0,1.0,1.0,1.0,1.0,1.0,1.0,1.0,1.0,1.0,1.0,1.0,1.0,1.0,1.0,1.0,1.0,1.0,1.0,1.0,1.0,1.0,1.0,1.0,1.0,1.0,1.0	0
rs77559646-vs-non-carriers_6v43	NORMAL	ReadsOnTargetAndJunctionCounts	SE	12618	ENSG00000146205	ANO7	chr2	+	241217346	241217557	241216183	241216238	241217685	241217891	.	.	12618	158,93,79,106,33,115	111,90,55,99,33,85	35,94,73,106,114,158,40,90,62,92,60,95,79,106,55,10,38,68,32,54,16,36,135,17,18,11,41,68,89,32,110,61,32,53,55,38,54,139,49,135,128,68,69	45,73,115,84,103,183,45,68,51,76,81,69,57,145,46,11,38,109,38,53,14,41,150,18,4,6,38,55,117,48,85,68,31,56,34,39,46,74,42,107,112,67,57	310	99	1	1	0.313,0.248,0.314,0.255,0.242,0.302	0.199,0.291,0.169,0.287,0.261,0.216,0.221,0.297,0.28,0.279,0.191,0.305,0.307,0.189,0.276,0.225,0.242,0.166,0.212,0.245,0.267,0.219,0.223,0.232,0.59,0.369,0.256,0.283,0.195,0.176,0.292,0.223,0.248,0.232,0.341,0.237,0.273,0.375,0.271,0.287,0.267,0.245,0.279	0.018
rs77559646-vs-non-carriers_6v43	NORMAL	ReadsOnTargetAndJunctionCounts	SE	12619	ENSG00000146205	ANO7	chr2	+	241223718	241223955	241223185	241223276	241224096	241225245	.	.	12619	211,197,138,154,65,187	0,0,0,0,0,0	84,164,145,208,265,321,88,222,88,168,155,141,124,213,127,41,107,193,75,101,43,85,321,45,28,21,113,123,238,68,175,148,63,110,84,97,105,181,134,262,264,110,102	1,0,0,0,0,0,0,0,0,0,0,0,0,0,0,0,0,0,1,0,0,0,0,0,0,0,0,0,0,0,0,1,0,2,0,0,0,0,0,0,1,0,0	336	99	1	1	1.0,1.0,1.0,1.0,1.0,1.0	0.961,1.0,1.0,1.0,1.0,1.0,1.0,1.0,1.0,1.0,1.0,1.0,1.0,1.0,1.0,1.0,1.0,1.0,0.957,1.0,1.0,1.0,1.0,1.0,1.0,1.0,1.0,1.0,1.0,1.0,1.0,0.978,1.0,0.942,1.0,1.0,1.0,1.0,1.0,1.0,0.987,1.0,1.0	0.004
rs77559646-vs-non-carriers_6v43	NORMAL	ReadsOnTargetAndJunctionCounts	SE	12620	ENSG00000146205	ANO7	chr2	+	241195705	241195845	241191184	241191251	241199287	241199423	.	.	12620	120,141,82,119,13,98	2,0,0,0,0,1	88,179,166,165,227,388,80,113,101,232,129,226,87,233,144,30,59,213,57,72,22,48,212,36,25,26,120,112,204,123,202,151,62,131,70,101,108,172,123,242,259,122,139	0,0,0,0,0,0,0,0,0,0,0,0,0,0,0,0,0,0,0,0,0,0,0,0,0,0,0,0,0,0,1,0,0,0,0,0,0,0,0,0,0,0,0	239	99	1	1	0.961,1.0,1.0,1.0,1.0,0.976	1.0,1.0,1.0,1.0,1.0,1.0,1.0,1.0,1.0,1.0,1.0,1.0,1.0,1.0,1.0,1.0,1.0,1.0,1.0,1.0,1.0,1.0,1.0,1.0,1.0,1.0,1.0,1.0,1.0,1.0,0.988,1.0,1.0,1.0,1.0,1.0,1.0,1.0,1.0,1.0,1.0,1.0,1.0	-0.01
rs77559646-vs-non-carriers_6v43	NORMAL	ReadsOnTargetAndJunctionCounts	SE	12621	ENSG00000146205	ANO7	chr2	+	241195705	241195845	241191184	241191251	241199362	241199423	.	.	12621	122,144,81,118,13,99	0,1,0,1,0,0	89,180,173,170,231,392,80,113,103,237,131,229,90,234,145,30,60,219,58,76,24,50,221,36,25,26,120,117,217,125,204,150,64,139,70,101,111,176,126,250,268,126,143	0,0,0,0,0,0,0,0,0,0,1,0,0,0,0,0,0,0,0,0,0,0,0,0,0,0,0,0,0,0,0,0,0,0,0,0,0,0,0,0,0,0,0	239	99	1	1	1.0,0.984,1.0,0.98,1.0,1.0	1.0,1.0,1.0,1.0,1.0,1.0,1.0,1.0,1.0,1.0,0.982,1.0,1.0,1.0,1.0,1.0,1.0,1.0,1.0,1.0,1.0,1.0,1.0,1.0,1.0,1.0,1.0,1.0,1.0,1.0,1.0,1.0,1.0,1.0,1.0,1.0,1.0,1.0,1.0,1.0,1.0,1.0,1.0	-0.006
rs77559646-vs-non-carriers_6v43	NORMAL	ReadsOnTargetAndJunctionCounts	SE	12622	ENSG00000146205	ANO7	chr2	+	241195705	241195845	241191184	241191251	241199315	241199423	.	.	12622	179,206,114,176,13,171	6,6,4,4,2,10	136,301,292,257,360,642,133,186,170,362,212,343,135,351,247,45,97,408,85,123,43,79,344,54,32,43,193,187,320,196,322,244,92,202,100,162,145,274,213,382,442,189,225	0,0,0,0,0,0,0,0,0,0,0,1,0,0,2,0,0,0,0,3,0,0,0,0,0,0,0,0,0,0,0,0,0,0,1,0,0,1,1,1,0,0,0	239	99	0.469959	1	0.925,0.934,0.922,0.948,0.729,0.876	1.0,1.0,1.0,1.0,1.0,1.0,1.0,1.0,1.0,1.0,1.0,0.993,1.0,1.0,0.981,1.0,1.0,1.0,1.0,0.944,1.0,1.0,1.0,1.0,1.0,1.0,1.0,1.0,1.0,1.0,1.0,1.0,1.0,1.0,0.976,1.0,1.0,0.991,0.989,0.994,1.0,1.0,1.0	-0.108
rs77559646-vs-non-carriers_6v43	NORMAL	ReadsOnTargetAndJunctionCounts	SE	12623	ENSG00000146205	ANO7	chr2	+	241195705	241195845	241191184	241191251	241199318	241199423	.	.	12623	120,144,80,121,13,104	0,0,2,0,0,2	90,182,173,170,239,401,85,114,103,236,139,236,89,237,146,33,60,222,57,74,23,49,222,39,25,26,124,118,207,125,207,156,66,136,73,103,109,177,130,250,266,128,138	0,0,0,0,0,0,0,0,0,0,0,0,0,0,0,0,0,0,0,0,0,0,0,0,0,0,0,0,0,0,0,0,0,0,0,0,0,0,0,0,0,0,0	239	99	1	1	1.0,1.0,0.943,1.0,1.0,0.956	1.0,1.0,1.0,1.0,1.0,1.0,1.0,1.0,1.0,1.0,1.0,1.0,1.0,1.0,1.0,1.0,1.0,1.0,1.0,1.0,1.0,1.0,1.0,1.0,1.0,1.0,1.0,1.0,1.0,1.0,1.0,1.0,1.0,1.0,1.0,1.0,1.0,1.0,1.0,1.0,1.0,1.0,1.0	-0.017
rs77559646-vs-non-carriers_6v43	NORMAL	ReadsOnTargetAndJunctionCounts	SE	12624	ENSG00000146205	ANO7	chr2	+	241195705	241195845	241191184	241191251	241197671	241197793	.	.	12624	124,142,80,116,13,99	2,2,1,1,2,2	87,177,168,166,225,385,80,115,103,235,129,228,90,240,148,30,59,215,60,72,24,48,216,37,25,26,122,115,208,123,200,153,62,132,69,102,108,173,125,254,260,127,140	0,0,0,0,0,0,0,0,2,0,0,0,0,0,0,0,0,0,0,0,0,0,0,0,0,0,0,0,0,0,0,0,0,1,0,0,0,0,0,2,0,2,0	239	99	1	1	0.963,0.967,0.971,0.98,0.729,0.953	1.0,1.0,1.0,1.0,1.0,1.0,1.0,1.0,0.955,1.0,1.0,1.0,1.0,1.0,1.0,1.0,1.0,1.0,1.0,1.0,1.0,1.0,1.0,1.0,1.0,1.0,1.0,1.0,1.0,1.0,1.0,1.0,1.0,0.982,1.0,1.0,1.0,1.0,1.0,0.981,1.0,0.963,1.0	-0.07
rs77559646-vs-non-carriers_6v43	NORMAL	ReadsOnTargetAndJunctionCounts	SE	12625	ENSG00000146205	ANO7	chr2	+	241212094	241212205	241210467	241210570	241212571	241212626	.	.	12625	337,400,201,283,58,292	0,1,0,0,0,2	171,355,342,260,356,613,125,317,159,338,291,271,159,397,223,65,106,253,148,122,71,110,454,70,62,34,160,172,368,183,323,253,99,173,131,143,142,272,201,431,472,178,241	0,0,0,1,0,0,0,0,0,0,0,0,0,0,0,0,0,0,0,0,0,0,0,0,0,0,0,0,0,0,0,0,0,0,1,0,0,0,0,1,0,0,1	210	99	1	1	1.0,0.995,1.0,1.0,1.0,0.986	1.0,1.0,1.0,0.992,1.0,1.0,1.0,1.0,1.0,1.0,1.0,1.0,1.0,1.0,1.0,1.0,1.0,1.0,1.0,1.0,1.0,1.0,1.0,1.0,1.0,1.0,1.0,1.0,1.0,1.0,1.0,1.0,1.0,1.0,0.984,1.0,1.0,1.0,1.0,0.995,1.0,1.0,0.991	-0.002
rs77559646-vs-non-carriers_6v43	NORMAL	ReadsOnTargetAndJunctionCounts	SE	12631	ENSG00000146205	ANO7	chr2	+	241209284	241209428	241207573	241207670	241210294	241210365	.	.	12631	176,230,129,136,26,172	0,0,0,0,0,0	97,195,202,126,191,314,74,129,100,167,167,156,86,189,126,33,65,202,79,75,31,49,225,24,22,24,104,126,173,82,193,128,45,122,64,76,86,150,85,219,205,119,129	0,0,0,0,0,0,0,0,0,0,0,2,0,0,0,0,0,0,0,0,0,0,0,0,0,0,0,0,0,0,0,0,0,0,0,0,0,0,0,0,0,0,0	243	99	1	1	1.0,1.0,1.0,1.0,1.0,1.0	1.0,1.0,1.0,1.0,1.0,1.0,1.0,1.0,1.0,1.0,1.0,0.969,1.0,1.0,1.0,1.0,1.0,1.0,1.0,1.0,1.0,1.0,1.0,1.0,1.0,1.0,1.0,1.0,1.0,1.0,1.0,1.0,1.0,1.0,1.0,1.0,1.0,1.0,1.0,1.0,1.0,1.0,1.0	0.001
rs77559646-vs-non-carriers_6v43	NORMAL	ReadsOnTargetAndJunctionCounts	SE	12632	ENSG00000146205	ANO7	chr2	+	241209284	241209428	241207573	241207670	241212093	241212201	.	.	12632	175,231,129,136,26,172	0,0,0,0,0,1	98,195,202,126,191,314,74,129,100,167,167,156,86,189,126,33,65,202,79,75,31,49,225,24,22,24,104,124,173,82,193,128,45,122,64,76,86,150,85,219,205,119,129	0,0,0,0,0,0,0,0,0,0,0,0,0,0,0,0,0,0,0,0,0,0,0,0,0,0,0,0,0,0,0,0,0,0,0,0,0,0,0,0,0,0,0	243	99	1	1	1.0,1.0,1.0,1.0,1.0,0.986	1.0,1.0,1.0,1.0,1.0,1.0,1.0,1.0,1.0,1.0,1.0,1.0,1.0,1.0,1.0,1.0,1.0,1.0,1.0,1.0,1.0,1.0,1.0,1.0,1.0,1.0,1.0,1.0,1.0,1.0,1.0,1.0,1.0,1.0,1.0,1.0,1.0,1.0,1.0,1.0,1.0,1.0,1.0	-0.002
rs77559646-vs-non-carriers_6v43	NORMAL	ReadsOnTargetAndJunctionCounts	SE	12633	ENSG00000146205	ANO7	chr2	+	241218607	241218816	241218293	241218381	241223185	241223357	.	.	12633	39,66,34,32,6,28	215,170,78,154,65,151	18,46,28,36,42,62,59,20,28,51,47,44,58,35,39,9,12,19,19,20,10,11,56,11,11,5,26,25,57,20,64,15,4,5,39,21,15,34,17,33,44,34,23	87,152,162,139,198,338,56,183,106,169,161,88,94,191,74,28,45,126,62,73,31,44,200,29,26,21,52,106,111,71,147,102,47,75,58,68,78,148,64,218,191,95,68	308	99	1	1	0.055,0.111,0.123,0.063,0.029,0.056	0.062,0.089,0.053,0.077,0.064,0.056,0.253,0.034,0.078,0.088,0.086,0.138,0.166,0.056,0.145,0.094,0.079,0.046,0.09,0.081,0.094,0.074,0.083,0.109,0.12,0.071,0.138,0.07,0.142,0.083,0.123,0.045,0.027,0.021,0.178,0.09,0.058,0.069,0.079,0.046,0.069,0.103,0.098	-0.016
rs77559646-vs-non-carriers_6v43	NORMAL	ReadsOnTargetAndJunctionCounts	SE	12637	ENSG00000146205	ANO7	chr2	+	241213418	241213618	241212571	241212626	241214804	241214902	.	.	12637	35,37,29,17,2,23	251,280,152,183,50,237	3,19,22,14,16,32,7,10,9,24,29,19,22,24,40,0,9,18,7,5,6,7,31,6,0,8,13,10,17,9,15,8,0,8,14,10,15,11,18,41,36,14,21	132,226,229,195,254,413,93,205,108,257,206,199,112,337,153,47,97,267,100,93,34,85,355,36,36,39,154,131,271,144,238,193,90,110,88,95,132,205,166,321,328,174,204	299	99	1	1	0.044,0.042,0.059,0.03,0.013,0.031	0.007,0.027,0.031,0.023,0.02,0.025,0.024,0.016,0.027,0.03,0.045,0.031,0.061,0.023,0.08,0.0,0.03,0.022,0.023,0.017,0.055,0.027,0.028,0.052,0.0,0.064,0.027,0.025,0.02,0.02,0.02,0.014,0.0,0.024,0.05,0.034,0.036,0.017,0.035,0.041,0.035,0.026,0.033	0.008
rs77559646-vs-non-carriers_6v43	NORMAL	ReadsOnTargetAndJunctionCounts	SE	12638	ENSG00000146205	ANO7	chr2	+	241212015	241212205	241210467	241210570	241212571	241212626	.	.	12638	373,428,213,305,63,320	0,1,0,0,0,2	186,379,366,283,405,686,139,344,166,370,321,302,176,438,241,70,120,276,162,129,76,122,484,75,67,41,172,185,389,201,351,274,107,194,144,156,158,313,217,461,511,209,264	0,0,0,1,0,0,0,0,0,0,0,0,0,0,0,0,0,0,0,0,0,0,0,0,0,0,0,0,0,0,0,0,0,0,1,0,0,0,0,1,0,0,1	289	99	1	1	1.0,0.993,1.0,1.0,1.0,0.982	1.0,1.0,1.0,0.99,1.0,1.0,1.0,1.0,1.0,1.0,1.0,1.0,1.0,1.0,1.0,1.0,1.0,1.0,1.0,1.0,1.0,1.0,1.0,1.0,1.0,1.0,1.0,1.0,1.0,1.0,1.0,1.0,1.0,1.0,0.98,1.0,1.0,1.0,1.0,0.994,1.0,1.0,0.989	-0.003
rs77559646-vs-non-carriers_6v43	NORMAL	ReadsOnTargetAndJunctionCounts	SE	12639	ENSG00000146205	ANO7	chr2	+	241212830	241212951	241212571	241212626	241214804	241214902	.	.	12639	2,8,2,3,0,7	251,280,152,183,50,237	1,2,0,5,2,3,1,3,4,3,6,5,4,2,4,1,0,2,4,2,0,1,4,0,0,0,0,2,1,1,7,1,1,2,2,2,3,1,2,5,3,3,4	132,226,229,195,254,413,93,205,108,257,206,199,112,337,153,47,97,267,100,93,34,85,355,36,36,39,154,131,271,144,238,193,90,110,88,95,132,205,166,321,328,174,204	220	99	1	1	0.004,0.013,0.006,0.007,0.0,0.013	0.003,0.004,0.0,0.011,0.004,0.003,0.005,0.007,0.016,0.005,0.013,0.011,0.016,0.003,0.012,0.009,0.0,0.003,0.018,0.01,0.0,0.005,0.005,0.0,0.0,0.0,0.0,0.007,0.002,0.003,0.013,0.002,0.005,0.008,0.01,0.009,0.01,0.002,0.005,0.007,0.004,0.008,0.009	0.001
rs77559646-vs-non-carriers_6v43	NORMAL	ReadsOnTargetAndJunctionCounts	SE	12640	ENSG00000146205	ANO7	chr2	+	241223838	241223955	241223185	241223276	241224096	241225377	.	.	12640	162,121,103,109,40,122	0,0,0,0,0,0	66,120,79,138,190,258,50,157,54,122,116,81,84,149,82,29,88,154,56,70,28,74,224,32,16,11,87,85,174,53,123,104,42,83,57,60,74,109,100,176,182,54,65	1,0,0,0,0,0,0,0,0,0,0,0,0,0,0,0,0,0,1,0,0,0,0,0,0,0,0,0,0,0,0,1,0,2,0,0,0,0,0,0,1,0,0	216	99	1	1	1.0,1.0,1.0,1.0,1.0,1.0	0.968,1.0,1.0,1.0,1.0,1.0,1.0,1.0,1.0,1.0,1.0,1.0,1.0,1.0,1.0,1.0,1.0,1.0,0.962,1.0,1.0,1.0,1.0,1.0,1.0,1.0,1.0,1.0,1.0,1.0,1.0,0.979,1.0,0.95,1.0,1.0,1.0,1.0,1.0,1.0,0.988,1.0,1.0	0.004
rs77559646-vs-non-carriers_6v43	NORMAL	ReadsOnTargetAndJunctionCounts	SE	12644	ENSG00000146205	ANO7	chr2	+	241210294	241210365	241209497	241209635	241212093	241212205	.	.	12644	76,76,44,63,19,63	1,0,1,0,2,5	26,58,56,47,66,123,28,40,24,52,59,47,34,45,36,12,25,63,28,21,8,15,87,23,12,7,17,37,65,35,79,44,26,30,31,18,34,54,20,97,109,48,30	0,3,4,4,1,1,0,3,2,3,1,1,0,1,1,0,0,1,0,3,0,0,4,0,0,1,0,1,2,0,0,3,2,5,2,0,0,0,1,1,3,0,0	170	99	1	1	0.978,1.0,0.962,1.0,0.847,0.88	1.0,0.918,0.891,0.872,0.975,0.986,1.0,0.886,0.875,0.91,0.972,0.965,1.0,0.963,0.954,1.0,1.0,0.973,1.0,0.803,1.0,1.0,0.927,1.0,1.0,0.803,1.0,0.956,0.95,1.0,1.0,0.895,0.883,0.777,0.9,1.0,1.0,1.0,0.921,0.983,0.955,1.0,1.0	-0.006
rs77559646-vs-non-carriers_6v43	NORMAL	ReadsOnTargetAndJunctionCounts	SE	12647	ENSG00000146205	ANO7	chr2	+	241203332	241203498	241202193	241202304	241204864	241204955	.	.	12647	410,489,296,357,73,426	0,0,0,0,0,0	192,447,482,344,411,781,179,256,211,444,359,392,181,469,315,96,124,462,188,117,74,149,587,79,50,51,251,264,461,240,447,324,132,273,134,195,175,372,260,584,599,348,325	0,0,0,0,0,0,0,0,0,0,0,1,0,1,0,0,0,0,0,0,0,0,0,0,0,0,0,0,0,2,1,0,0,0,0,0,0,0,0,0,0,0,0	265	99	1	1	1.0,1.0,1.0,1.0,1.0,1.0	1.0,1.0,1.0,1.0,1.0,1.0,1.0,1.0,1.0,1.0,1.0,0.993,1.0,0.994,1.0,1.0,1.0,1.0,1.0,1.0,1.0,1.0,1.0,1.0,1.0,1.0,1.0,1.0,1.0,0.978,0.994,1.0,1.0,1.0,1.0,1.0,1.0,1.0,1.0,1.0,1.0,1.0,1.0	0.001
rs77559646-vs-non-carriers_6v43	NORMAL	ReadsOnTargetAndJunctionCounts	SE	12648	ENSG00000146205	ANO7	chr2	+	241212140	241212205	241210467	241210570	241212571	241212876	.	.	12648	190,231,111,152,33,154	0,1,0,0,0,2	114,204,182,147,199,320,74,142,96,198,167,151,91,234,130,28,65,151,93,58,40,59,241,40,35,19,82,105,198,101,187,137,53,103,63,80,74,152,110,239,256,99,143	0,0,0,1,0,0,0,0,0,0,0,0,0,0,0,0,0,0,0,0,0,0,0,0,0,0,0,0,0,0,0,0,0,0,1,0,0,0,0,1,0,0,1	164	99	1	1	1.0,0.993,1.0,1.0,1.0,0.979	1.0,1.0,1.0,0.989,1.0,1.0,1.0,1.0,1.0,1.0,1.0,1.0,1.0,1.0,1.0,1.0,1.0,1.0,1.0,1.0,1.0,1.0,1.0,1.0,1.0,1.0,1.0,1.0,1.0,1.0,1.0,1.0,1.0,1.0,0.974,1.0,1.0,1.0,1.0,0.993,1.0,1.0,0.989	-0.003
rs77559646-vs-non-carriers_6v43	NORMAL	ReadsOnTargetAndJunctionCounts	SE	12649	ENSG00000146205	ANO7	chr2	+	241223904	241223955	241223546	241223781	241224096	241225245	.	.	12649	514,364,268,371,117,355	1,0,0,0,0,0	206,331,302,398,548,758,123,491,185,369,338,255,251,487,262,73,195,394,152,197,71,186,577,98,53,36,207,221,417,186,379,297,122,195,185,185,222,340,265,537,506,214,209	0,0,0,0,0,0,0,0,0,0,0,0,0,0,0,0,0,0,0,0,0,0,0,0,0,0,0,0,0,0,0,0,0,0,0,0,1,1,0,1,0,0,0	150	99	1	1	0.997,1.0,1.0,1.0,1.0,1.0	1.0,1.0,1.0,1.0,1.0,1.0,1.0,1.0,1.0,1.0,1.0,1.0,1.0,1.0,1.0,1.0,1.0,1.0,1.0,1.0,1.0,1.0,1.0,1.0,1.0,1.0,1.0,1.0,1.0,1.0,1.0,1.0,1.0,1.0,1.0,1.0,0.993,0.996,1.0,0.997,1.0,1.0,1.0	0
rs77559646-vs-non-carriers_6v43	NORMAL	ReadsOnTargetAndJunctionCounts	SE	12650	ENSG00000146205	ANO7	chr2	+	241223904	241223955	241223185	241223276	241224096	241225245	.	.	12650	149,105,97,89,40,114	0,0,0,0,0,0	55,106,70,115,165,230,41,139,42,110,109,67,67,139,74,26,81,146,50,65,22,69,191,31,13,10,78,72,147,45,115,95,36,68,53,54,66,92,94,152,151,41,59	1,0,0,0,0,0,0,0,0,0,0,0,0,0,0,0,0,0,1,0,0,0,0,0,0,0,0,0,0,0,0,1,0,2,0,0,0,0,0,0,1,0,0	150	99	1	1	1.0,1.0,1.0,1.0,1.0,1.0	0.973,1.0,1.0,1.0,1.0,1.0,1.0,1.0,1.0,1.0,1.0,1.0,1.0,1.0,1.0,1.0,1.0,1.0,0.971,1.0,1.0,1.0,1.0,1.0,1.0,1.0,1.0,1.0,1.0,1.0,1.0,0.984,1.0,0.957,1.0,1.0,1.0,1.0,1.0,1.0,0.99,1.0,1.0	0.003
rs77559646-vs-non-carriers_6v43	NORMAL	ReadsOnTargetAndJunctionCounts	SE	12652	ENSG00000146205	ANO7	chr2	+	241213418	241213663	241212571	241212626	241214804	241214902	.	.	12652	30,42,27,18,6,21	251,280,152,183,50,237	9,27,23,15,23,36,6,15,15,27,29,21,23,27,45,0,12,17,10,5,7,10,30,6,0,8,15,9,19,9,16,8,0,10,17,10,20,10,22,45,45,22,25	132,226,229,195,254,413,93,205,108,257,206,199,112,337,153,47,97,267,100,93,34,85,355,36,36,39,154,131,271,144,238,193,90,110,88,95,132,205,166,321,328,174,204	344	99	1	1	0.033,0.041,0.049,0.028,0.033,0.025	0.019,0.033,0.028,0.022,0.025,0.024,0.018,0.021,0.038,0.029,0.039,0.029,0.056,0.023,0.078,0.0,0.034,0.018,0.028,0.015,0.056,0.033,0.024,0.046,0.0,0.056,0.027,0.019,0.02,0.018,0.019,0.012,0.0,0.025,0.053,0.029,0.042,0.014,0.037,0.039,0.038,0.035,0.034	0.006
rs77559646-vs-non-carriers_6v43	NORMAL	ReadsOnTargetAndJunctionCounts	SE	12653	ENSG00000146205	ANO7	chr2	+	241223185	241223276	241218238	241218381	241223716	241223781	.	.	12653	299,255,152,219,83,218	0,0,0,0,0,0	123,214,234,210,305,468,79,289,151,240,221,145,153,283,132,48,64,204,94,111,46,72,336,45,36,25,76,150,174,106,221,163,56,121,103,91,119,206,108,329,285,148,110	0,0,0,0,0,1,0,0,0,0,0,0,0,0,0,0,0,0,0,0,0,0,0,0,0,0,0,0,0,0,0,0,0,0,0,0,0,0,0,0,0,0,0	190	99	1	1	1.0,1.0,1.0,1.0,1.0,1.0	1.0,1.0,1.0,1.0,1.0,0.996,1.0,1.0,1.0,1.0,1.0,1.0,1.0,1.0,1.0,1.0,1.0,1.0,1.0,1.0,1.0,1.0,1.0,1.0,1.0,1.0,1.0,1.0,1.0,1.0,1.0,1.0,1.0,1.0,1.0,1.0,1.0,1.0,1.0,1.0,1.0,1.0,1.0	0
rs77559646-vs-non-carriers_6v43	NORMAL	ReadsOnTargetAndJunctionCounts	SE	12655	ENSG00000146205	ANO7	chr2	+	241223569	241223781	241223185	241223276	241223904	241223959	.	.	12655	596,454,285,445,126,433	0,2,0,1,2,2	253,388,447,438,652,889,186,626,261,414,384,351,290,595,291,60,193,397,185,215,81,182,655,97,72,63,243,251,442,230,461,383,140,238,214,199,234,442,275,673,600,366,251	0,2,1,0,0,1,2,1,0,0,1,0,0,2,0,0,0,0,0,0,0,0,0,1,0,0,2,0,2,0,2,0,1,0,2,2,0,0,0,0,0,0,0	311	99	1	1	1.0,0.986,1.0,0.993,0.953,0.986	1.0,0.984,0.993,1.0,1.0,0.996,0.967,0.995,1.0,1.0,0.992,1.0,1.0,0.99,1.0,1.0,1.0,1.0,1.0,1.0,1.0,1.0,1.0,0.969,1.0,1.0,0.975,1.0,0.986,1.0,0.987,1.0,0.978,1.0,0.971,0.969,1.0,1.0,1.0,1.0,1.0,1.0,1.0	-0.008
rs77559646-vs-non-carriers_6v43	NORMAL	ReadsOnTargetAndJunctionCounts	SE	12656	ENSG00000146205	ANO7	chr2	+	241223569	241223781	241223185	241223276	241224096	241225245	.	.	12656	237,203,131,166,52,200	0,0,0,0,0,0	104,160,198,166,268,369,103,278,118,154,156,161,119,253,109,17,73,160,92,85,30,64,265,32,33,37,114,105,171,90,203,183,52,112,89,61,90,200,110,296,233,173,108	1,0,0,0,0,0,0,0,0,0,0,0,0,0,0,0,0,0,1,0,0,0,0,0,0,0,0,0,0,0,0,1,0,2,0,0,0,0,0,0,1,0,0	311	99	1	1	1.0,1.0,1.0,1.0,1.0,1.0	0.971,1.0,1.0,1.0,1.0,1.0,1.0,1.0,1.0,1.0,1.0,1.0,1.0,1.0,1.0,1.0,1.0,1.0,0.967,1.0,1.0,1.0,1.0,1.0,1.0,1.0,1.0,1.0,1.0,1.0,1.0,0.983,1.0,0.947,1.0,1.0,1.0,1.0,1.0,1.0,0.987,1.0,1.0	0.003
rs77559646-vs-non-carriers_6v43	NORMAL	ReadsOnTargetAndJunctionCounts	SE	12657	ENSG00000146205	ANO7	chr2	+	241218637	241218816	241218272	241218381	241223185	241223781	.	.	12657	35,52,30,26,5,22	215,170,78,154,65,151	15,37,19,27,32,46,51,17,20,35,42,40,45,28,29,8,9,14,14,15,5,7,47,7,7,4,23,19,46,13,43,14,3,4,34,17,9,26,13,29,32,29,19	87,152,162,139,198,338,56,183,106,169,161,88,94,191,74,28,45,126,62,73,31,44,200,29,26,21,52,106,111,71,147,102,47,75,58,68,78,148,64,218,191,95,68	278	99	1	1	0.055,0.098,0.12,0.057,0.027,0.049	0.058,0.08,0.04,0.065,0.054,0.046,0.245,0.032,0.063,0.069,0.085,0.139,0.146,0.05,0.122,0.092,0.066,0.038,0.074,0.068,0.054,0.054,0.077,0.079,0.087,0.064,0.136,0.06,0.129,0.061,0.094,0.047,0.022,0.019,0.173,0.082,0.039,0.059,0.067,0.045,0.056,0.098,0.09	-0.01
rs77559646-vs-non-carriers_6v43	NORMAL	ReadsOnTargetAndJunctionCounts	SE	12658	ENSG00000146205	ANO7	chr2	+	241210467	241210570	241210294	241210365	241212093	241212205	.	.	12658	326,328,251,312,71,320	0,0,0,0,0,0	139,320,372,284,358,532,118,308,176,342,270,297,177,357,226,47,101,346,123,141,50,116,426,43,56,24,178,192,301,213,299,264,101,212,121,145,166,269,203,441,450,222,215	0,0,0,0,0,0,0,0,0,0,0,0,0,0,2,0,0,0,0,0,0,0,0,0,0,0,0,0,0,0,0,0,0,0,0,0,0,0,0,0,0,0,0	202	99	1	1	1.0,1.0,1.0,1.0,1.0,1.0	1.0,1.0,1.0,1.0,1.0,1.0,1.0,1.0,1.0,1.0,1.0,1.0,1.0,1.0,0.982,1.0,1.0,1.0,1.0,1.0,1.0,1.0,1.0,1.0,1.0,1.0,1.0,1.0,1.0,1.0,1.0,1.0,1.0,1.0,1.0,1.0,1.0,1.0,1.0,1.0,1.0,1.0,1.0	0
rs77559646-vs-non-carriers_6v43	NORMAL	ReadsOnTargetAndJunctionCounts	SE	12659	ENSG00000146205	ANO7	chr2	+	241210467	241210570	241210294	241210393	241212093	241212205	.	.	12659	554,581,456,530,115,570	1,0,1,1,0,3	232,571,679,497,635,958,186,537,264,567,433,499,274,588,390,75,205,599,222,243,90,198,739,80,96,49,324,385,525,347,550,432,175,349,222,249,267,496,337,815,792,408,374	0,1,1,0,0,3,0,2,1,4,1,0,0,2,0,0,0,1,0,0,0,0,2,0,0,1,0,0,0,1,2,0,0,1,0,0,0,3,1,0,3,0,0	202	99	1	1	0.996,1.0,0.996,0.996,1.0,0.989	1.0,0.996,0.997,1.0,1.0,0.994,1.0,0.992,0.992,0.986,0.995,1.0,1.0,0.993,1.0,1.0,1.0,0.997,1.0,1.0,1.0,1.0,0.995,1.0,1.0,0.96,1.0,1.0,1.0,0.994,0.993,1.0,1.0,0.994,1.0,1.0,1.0,0.988,0.994,1.0,0.992,1.0,1.0	0
rs77559646-vs-non-carriers_6v43	NORMAL	ReadsOnTargetAndJunctionCounts	SE	12660	ENSG00000146205	ANO7	chr2	+	241223661	241223781	241223185	241223276	241223904	241223959	.	.	12660	592,403,280,421,123,421	0,2,0,1,2,2	247,372,421,395,584,889,160,575,249,419,359,315,280,563,283,78,208,408,184,197,83,191,653,91,77,52,239,253,445,229,439,326,139,213,204,194,221,427,269,651,596,321,249	0,2,1,0,0,1,2,1,0,0,1,0,0,2,0,0,0,0,0,0,0,0,0,1,0,0,2,0,2,0,2,0,1,0,2,2,0,0,0,0,0,0,0	219	99	1	1	1.0,0.989,1.0,0.995,0.965,0.99	1.0,0.988,0.995,1.0,1.0,0.998,0.973,0.996,1.0,1.0,0.994,1.0,1.0,0.992,1.0,1.0,1.0,1.0,1.0,1.0,1.0,1.0,1.0,0.976,1.0,1.0,0.982,1.0,0.99,1.0,0.99,1.0,0.984,1.0,0.979,0.978,1.0,1.0,1.0,1.0,1.0,1.0,1.0	-0.006
rs77559646-vs-non-carriers_6v43	NORMAL	ReadsOnTargetAndJunctionCounts	SE	12661	ENSG00000146205	ANO7	chr2	+	241223661	241223781	241223185	241223276	241224096	241225376	.	.	12661	233,152,126,142,49,188	0,0,0,0,0,0	98,144,172,123,200,369,77,227,106,159,131,125,109,221,101,35,88,171,91,67,32,73,263,26,38,26,110,107,174,89,181,126,51,87,79,56,77,185,104,274,229,128,106	1,0,0,0,0,0,0,0,0,0,0,0,0,0,0,0,0,0,1,0,0,0,0,0,0,0,0,0,0,0,0,1,0,2,0,0,0,0,0,0,1,0,0	219	99	1	1	1.0,1.0,1.0,1.0,1.0,1.0	0.978,1.0,1.0,1.0,1.0,1.0,1.0,1.0,1.0,1.0,1.0,1.0,1.0,1.0,1.0,1.0,1.0,1.0,0.976,1.0,1.0,1.0,1.0,1.0,1.0,1.0,1.0,1.0,1.0,1.0,1.0,0.983,1.0,0.952,1.0,1.0,1.0,1.0,1.0,1.0,0.99,1.0,1.0	0.003
rs77559646-vs-non-carriers_6v43	NORMAL	ReadsOnTargetAndJunctionCounts	SE	12662	ENSG00000146205	ANO7	chr2	+	241212093	241212201	241210365	241210570	241212571	241212626	.	.	12662	326,330,247,314,64,307	0,1,0,0,0,2	140,323,369,269,351,532,117,317,169,341,265,296,172,352,231,47,107,324,123,138,49,117,427,42,60,25,175,193,300,207,288,265,102,209,125,141,154,268,205,442,443,226,212	0,0,0,1,0,0,0,0,0,0,0,0,0,0,0,0,0,0,0,0,0,0,0,0,0,0,0,0,0,0,0,0,0,0,1,0,0,0,0,1,0,0,1	207	99	1	1	1.0,0.994,1.0,1.0,1.0,0.987	1.0,1.0,1.0,0.992,1.0,1.0,1.0,1.0,1.0,1.0,1.0,1.0,1.0,1.0,1.0,1.0,1.0,1.0,1.0,1.0,1.0,1.0,1.0,1.0,1.0,1.0,1.0,1.0,1.0,1.0,1.0,1.0,1.0,1.0,0.984,1.0,1.0,1.0,1.0,0.995,1.0,1.0,0.99	-0.002
rs77559646-vs-non-carriers_6v43	NORMAL	ReadsOnTargetAndJunctionCounts	SE	12663	ENSG00000146205	ANO7	chr2	+	241212308	241212478	241212094	241212205	241212571	241212626	.	.	12663	4,8,0,3,1,10	320,384,194,271,57,286	0,2,0,5,0,1,0,3,0,6,2,2,4,2,4,0,0,4,0,3,0,0,2,0,1,0,0,6,2,0,0,1,0,2,0,0,3,5,0,3,1,1,2	168,336,322,257,347,592,122,298,151,321,278,252,154,381,212,62,102,246,144,116,68,106,439,68,57,33,158,165,353,178,314,238,94,165,125,133,137,264,190,412,450,170,233	269	99	1	1	0.005,0.008,0.0,0.004,0.006,0.013	0.0,0.002,0.0,0.007,0.0,0.001,0.0,0.004,0.0,0.007,0.003,0.003,0.009,0.002,0.007,0.0,0.0,0.006,0.0,0.009,0.0,0.0,0.002,0.0,0.006,0.0,0.0,0.013,0.002,0.0,0.0,0.002,0.0,0.004,0.0,0.0,0.008,0.007,0.0,0.003,0.001,0.002,0.003	0.003
rs77559646-vs-non-carriers_6v43	NORMAL	ReadsOnTargetAndJunctionCounts	SE	12664	ENSG00000146205	ANO7	chr2	+	241223482	241223579	241223225	241223276	241223661	241223781	.	.	12664	0,0,0,0,0,0	150,93,75,85,29,116	0,0,0,0,0,0,0,0,0,0,0,0,2,1,0,0,0,0,0,0,0,0,0,0,0,0,0,0,0,0,0,0,0,0,0,0,0,0,0,0,0,0,0	61,93,102,64,116,238,34,127,67,108,73,72,70,137,61,25,55,94,59,36,25,41,161,11,23,12,66,69,99,57,106,72,26,43,53,35,42,106,67,161,128,74,68	196	99	1	1	0.0,0.0,0.0,0.0,0.0,0.0	0.0,0.0,0.0,0.0,0.0,0.0,0.0,0.0,0.0,0.0,0.0,0.0,0.014,0.004,0.0,0.0,0.0,0.0,0.0,0.0,0.0,0.0,0.0,0.0,0.0,0.0,0.0,0.0,0.0,0.0,0.0,0.0,0.0,0.0,0.0,0.0,0.0,0.0,0.0,0.0,0.0,0.0,0.0	0
rs77559646-vs-non-carriers_6v43	NORMAL	ReadsOnTargetAndJunctionCounts	SE	12665	ENSG00000146205	ANO7	chr2	+	241212064	241212205	241210467	241210570	241212571	241212876	.	.	12665	371,422,212,304,63,319	0,1,0,0,0,2	185,378,365,283,405,683,138,344,165,368,319,300,175,438,241,70,117,275,162,129,76,119,485,75,67,41,170,184,386,197,351,271,107,194,143,156,156,310,217,461,509,206,260	0,0,0,1,0,0,0,0,0,0,0,0,0,0,0,0,0,0,0,0,0,0,0,0,0,0,0,0,0,0,0,0,0,0,1,0,0,0,0,1,0,0,1	240	99	1	1	1.0,0.994,1.0,1.0,1.0,0.985	1.0,1.0,1.0,0.992,1.0,1.0,1.0,1.0,1.0,1.0,1.0,1.0,1.0,1.0,1.0,1.0,1.0,1.0,1.0,1.0,1.0,1.0,1.0,1.0,1.0,1.0,1.0,1.0,1.0,1.0,1.0,1.0,1.0,1.0,0.983,1.0,1.0,1.0,1.0,0.995,1.0,1.0,0.991	-0.003
rs77559646-vs-non-carriers_6v43	NORMAL	ReadsOnTargetAndJunctionCounts	SE	12666	ENSG00000146205	ANO7	chr2	+	241212407	241212474	241212094	241212205	241212571	241212626	.	.	12666	0,0,0,0,0,0	320,384,194,271,57,286	0,1,0,0,0,0,0,0,0,0,0,0,0,0,0,0,0,0,0,0,0,0,1,0,0,0,0,0,0,0,0,0,0,0,0,0,0,0,0,1,0,0,0	168,336,322,257,347,592,122,298,151,321,278,252,154,381,212,62,102,246,144,116,68,106,439,68,57,33,158,165,353,178,314,238,94,165,125,133,137,264,190,412,450,170,233	166	99	1	1	0.0,0.0,0.0,0.0,0.0,0.0	0.0,0.002,0.0,0.0,0.0,0.0,0.0,0.0,0.0,0.0,0.0,0.0,0.0,0.0,0.0,0.0,0.0,0.0,0.0,0.0,0.0,0.0,0.001,0.0,0.0,0.0,0.0,0.0,0.0,0.0,0.0,0.0,0.0,0.0,0.0,0.0,0.0,0.0,0.0,0.001,0.0,0.0,0.0	0
rs77559646-vs-non-carriers_6v43	NORMAL	ReadsOnTargetAndJunctionCounts	SE	12667	ENSG00000146205	ANO7	chr2	+	241203332	241203457	241202193	241202304	241204864	241204955	.	.	12667	170,199,141,158,31,199	0,0,0,0,0,0	67,192,224,159,215,315,72,128,98,201,136,152,81,208,134,47,58,193,82,41,23,76,266,36,24,24,116,133,193,117,207,143,60,135,57,87,77,182,100,264,282,151,130	0,0,0,0,0,0,0,0,0,0,0,1,0,1,0,0,0,0,0,0,0,0,0,0,0,0,0,0,0,2,1,0,0,0,0,0,0,0,0,0,0,0,0	224	99	1	1	1.0,1.0,1.0,1.0,1.0,1.0	1.0,1.0,1.0,1.0,1.0,1.0,1.0,1.0,1.0,1.0,1.0,0.985,1.0,0.989,1.0,1.0,1.0,1.0,1.0,1.0,1.0,1.0,1.0,1.0,1.0,1.0,1.0,1.0,1.0,0.963,0.989,1.0,1.0,1.0,1.0,1.0,1.0,1.0,1.0,1.0,1.0,1.0,1.0	0.002
rs77559646-vs-non-carriers_6v43	NORMAL	ReadsOnTargetAndJunctionCounts	SE	12669	ENSG00000146205	ANO7	chr2	+	241224560	241224688	241223716	241223955	241225017	241225245	.	.	12669	95,81,48,63,28,74	0,0,0,0,0,0	46,60,108,72,102,131,37,111,40,52,72,54,50,104,38,12,35,64,35,55,18,28,113,22,11,6,39,51,51,35,60,67,20,60,38,38,36,92,38,113,123,63,35	0,0,0,0,0,0,0,0,0,0,0,0,0,0,0,0,0,0,0,0,0,0,0,0,0,0,0,0,0,0,0,0,0,0,0,0,0,0,0,0,0,1,0	227	99	1	1	1.0,1.0,1.0,1.0,1.0,1.0	1.0,1.0,1.0,1.0,1.0,1.0,1.0,1.0,1.0,1.0,1.0,1.0,1.0,1.0,1.0,1.0,1.0,1.0,1.0,1.0,1.0,1.0,1.0,1.0,1.0,1.0,1.0,1.0,1.0,1.0,1.0,1.0,1.0,1.0,1.0,1.0,1.0,1.0,1.0,1.0,1.0,0.965,1.0	0.001
rs77559646-vs-non-carriers_6v43	NORMAL	ReadsOnTargetAndJunctionCounts	SE	12670	ENSG00000146205	ANO7	chr2	+	241217685	241217891	241212571	241212626	241223185	241223276	.	.	12670	183,171,102,121,81,154	0,0,0,0,0,0	86,126,186,124,167,280,60,146,89,153,132,131,117,190,63,22,65,127,103,73,33,44,218,23,17,13,97,110,157,69,141,113,45,80,75,61,91,161,93,206,181,84,102	0,0,0,1,0,0,0,0,0,0,0,0,0,0,0,0,0,0,0,0,0,0,0,0,0,0,0,0,0,0,0,0,0,0,0,0,0,0,0,1,0,0,0	305	99	1	1	1.0,1.0,1.0,1.0,1.0,1.0	1.0,1.0,1.0,0.976,1.0,1.0,1.0,1.0,1.0,1.0,1.0,1.0,1.0,1.0,1.0,1.0,1.0,1.0,1.0,1.0,1.0,1.0,1.0,1.0,1.0,1.0,1.0,1.0,1.0,1.0,1.0,1.0,1.0,1.0,1.0,1.0,1.0,1.0,1.0,0.985,1.0,1.0,1.0	0.001
rs77559646-vs-non-carriers_6v43	NORMAL	ReadsOnTargetAndJunctionCounts	SE	12671	ENSG00000146205	ANO7	chr2	+	241217685	241217891	241214804	241214902	241223185	241223276	.	.	12671	191,176,106,121,81,157	0,0,0,0,0,0	86,129,188,127,167,284,61,146,92,157,137,133,123,191,64,22,65,134,104,74,33,44,217,23,17,14,97,110,160,69,141,114,46,80,78,62,92,167,93,208,182,86,102	0,0,1,0,0,0,0,0,0,0,0,0,1,0,0,0,0,0,0,0,0,0,0,0,0,0,0,0,0,0,0,0,0,0,0,0,0,0,0,0,1,0,0	305	99	1	1	1.0,1.0,1.0,1.0,1.0,1.0	1.0,1.0,0.984,1.0,1.0,1.0,1.0,1.0,1.0,1.0,1.0,1.0,0.976,1.0,1.0,1.0,1.0,1.0,1.0,1.0,1.0,1.0,1.0,1.0,1.0,1.0,1.0,1.0,1.0,1.0,1.0,1.0,1.0,1.0,1.0,1.0,1.0,1.0,1.0,1.0,0.983,1.0,1.0	0.001
rs77559646-vs-non-carriers_6v43	NORMAL	ReadsOnTargetAndJunctionCounts	SE	12672	ENSG00000146205	ANO7	chr2	+	241214804	241215001	241212407	241212626	241217685	241217891	.	.	12672	288,342,198,215,61,283	0,0,0,0,0,0	152,279,287,243,303,476,110,236,139,296,242,240,134,376,209,56,108,309,110,103,46,106,410,44,48,44,200,151,324,158,297,233,112,120,111,126,161,246,210,379,401,205,263	0,0,0,0,0,0,0,0,0,0,0,0,0,0,0,0,0,0,0,0,0,0,2,0,0,0,0,0,0,0,0,0,0,0,0,0,0,0,0,0,0,0,1	296	99	1	1	1.0,1.0,1.0,1.0,1.0,1.0	1.0,1.0,1.0,1.0,1.0,1.0,1.0,1.0,1.0,1.0,1.0,1.0,1.0,1.0,1.0,1.0,1.0,1.0,1.0,1.0,1.0,1.0,0.986,1.0,1.0,1.0,1.0,1.0,1.0,1.0,1.0,1.0,1.0,1.0,1.0,1.0,1.0,1.0,1.0,1.0,1.0,1.0,0.989	0.001
rs77559646-vs-non-carriers_6v43	NORMAL	ReadsOnTargetAndJunctionCounts	SE	12674	ENSG00000146205	ANO7	chr2	+	241223904	241223959	241223569	241223781	241224096	241225245	.	.	12674	191,156,111,162,43,125	1,0,0,0,0,0	88,132,176,162,220,309,59,208,89,146,132,118,113,204,109,35,61,138,58,88,20,73,222,42,26,20,71,81,161,90,164,127,52,59,76,82,87,139,94,242,184,118,98	0,0,0,0,0,0,0,0,0,0,0,0,0,0,0,0,0,0,0,0,0,0,0,0,0,0,0,0,0,0,0,0,0,0,0,0,1,1,0,1,0,0,0	154	99	1	1	0.992,1.0,1.0,1.0,1.0,1.0	1.0,1.0,1.0,1.0,1.0,1.0,1.0,1.0,1.0,1.0,1.0,1.0,1.0,1.0,1.0,1.0,1.0,1.0,1.0,1.0,1.0,1.0,1.0,1.0,1.0,1.0,1.0,1.0,1.0,1.0,1.0,1.0,1.0,1.0,1.0,1.0,0.982,0.989,1.0,0.994,1.0,1.0,1.0	-0.001
rs77559646-vs-non-carriers_6v43	NORMAL	ReadsOnTargetAndJunctionCounts	SE	12677	ENSG00000146205	ANO7	chr2	+	241204864	241204955	241203401	241203457	241207573	241207682	.	.	12677	180,228,169,165,35,235	0,0,0,0,0,0	113,239,230,166,193,416,74,145,105,184,142,206,74,231,132,36,66,244,90,68,34,75,287,43,27,23,117,147,180,93,222,170,61,114,83,100,71,100,116,276,300,162,169	0,0,0,0,0,0,1,0,0,0,0,0,0,0,0,0,0,0,0,0,0,0,0,0,0,0,0,0,0,0,0,0,0,0,0,0,0,0,0,0,0,0,0	190	99	1	1	1.0,1.0,1.0,1.0,1.0,1.0	1.0,1.0,1.0,1.0,1.0,1.0,0.975,1.0,1.0,1.0,1.0,1.0,1.0,1.0,1.0,1.0,1.0,1.0,1.0,1.0,1.0,1.0,1.0,1.0,1.0,1.0,1.0,1.0,1.0,1.0,1.0,1.0,1.0,1.0,1.0,1.0,1.0,1.0,1.0,1.0,1.0,1.0,1.0	0.001
rs77559646-vs-non-carriers_6v43	NORMAL	ReadsOnTargetAndJunctionCounts	SE	12679	ENSG00000146205	ANO7	chr2	+	241190309	241190421	241190056	241190171	241191193	241191251	.	.	12679	19,27,10,3,1,10	115,186,118,115,27,166	2,5,1,1,10,12,2,0,1,2,3,5,1,3,0,0,0,6,2,4,0,0,0,0,2,0,4,5,1,1,1,0,0,4,6,2,2,7,1,0,11,3,5	40,119,105,106,104,258,52,46,71,135,84,140,56,134,96,30,49,164,59,67,23,42,170,16,17,7,67,91,159,62,141,99,46,84,33,69,67,109,98,182,194,83,96	211	99	1	1	0.072,0.064,0.038,0.012,0.017,0.027	0.023,0.019,0.004,0.004,0.043,0.021,0.018,0.0,0.007,0.007,0.016,0.016,0.008,0.01,0.0,0.0,0.0,0.017,0.016,0.027,0.0,0.0,0.0,0.0,0.052,0.0,0.027,0.025,0.003,0.008,0.003,0.0,0.0,0.022,0.079,0.013,0.014,0.029,0.005,0.0,0.026,0.017,0.024	0.024
rs77559646-vs-non-carriers_6v43	NORMAL	ReadsOnTargetAndJunctionCounts	SE	12681	ENSG00000146205	ANO7	chr2	+	241216065	241216205	241214804	241214902	241217685	241217891	.	.	12681	66,67,49,62,13,52	8,5,4,0,0,3	28,51,76,58,65,94,23,38,19,50,37,56,35,76,51,5,23,77,40,29,8,26,89,16,7,6,40,32,73,32,65,51,13,33,22,18,44,47,47,78,72,51,51	0,3,2,3,0,4,1,0,3,4,5,2,6,1,1,0,0,7,1,1,0,0,1,0,0,1,0,0,3,0,0,1,1,0,3,1,1,6,0,2,1,2,1	239	99	0.512024	1	0.774,0.847,0.835,1.0,1.0,0.878	1.0,0.876,0.94,0.889,1.0,0.907,0.905,1.0,0.724,0.838,0.754,0.921,0.707,0.969,0.955,1.0,1.0,0.82,0.943,0.923,1.0,1.0,0.974,1.0,1.0,0.713,1.0,1.0,0.91,1.0,1.0,0.955,0.843,1.0,0.752,0.882,0.948,0.764,1.0,0.942,0.968,0.914,0.955	-0.032
rs77559646-vs-non-carriers_6v43	NORMAL	ReadsOnTargetAndJunctionCounts	SE	12682	ENSG00000146205	ANO7	chr2	+	241190339	241190421	241190056	241190171	241191193	241191251	.	.	12682	16,19,5,2,0,6	115,186,118,115,27,166	1,4,0,1,6,9,1,0,1,2,3,3,1,3,0,0,0,5,2,3,0,0,0,0,1,0,4,5,1,1,1,0,0,4,4,2,2,6,1,0,9,1,4	40,119,105,106,104,258,52,46,71,135,84,140,56,134,96,30,49,164,59,67,23,42,170,16,17,7,67,91,159,62,141,99,46,84,33,69,67,109,98,182,194,83,96	181	99	1	1	0.071,0.053,0.023,0.009,0.0,0.019	0.013,0.018,0.0,0.005,0.031,0.019,0.01,0.0,0.008,0.008,0.019,0.012,0.01,0.012,0.0,0.0,0.0,0.016,0.018,0.024,0.0,0.0,0.0,0.0,0.031,0.0,0.032,0.029,0.003,0.009,0.004,0.0,0.0,0.025,0.062,0.016,0.016,0.029,0.006,0.0,0.025,0.007,0.022	0.017
rs77559646-vs-non-carriers_6v43	NORMAL	ReadsOnTargetAndJunctionCounts	SE	12683	ENSG00000146205	ANO7	chr2	+	241223716	241223959	241223225	241223276	241224096	241225245	.	.	12683	119,149,88,110,36,131	0,0,0,0,0,0	45,108,133,135,168,174,64,146,83,110,91,115,98,149,91,28,39,105,40,67,33,37,227,24,24,14,53,82,123,49,115,92,29,77,63,56,63,125,66,184,174,107,72	1,0,0,0,0,0,0,0,0,0,0,0,0,0,0,0,0,0,1,0,0,0,0,0,0,0,0,0,0,0,0,1,0,2,0,0,0,0,0,0,1,0,0	342	99	1	1	1.0,1.0,1.0,1.0,1.0,1.0	0.929,1.0,1.0,1.0,1.0,1.0,1.0,1.0,1.0,1.0,1.0,1.0,1.0,1.0,1.0,1.0,1.0,1.0,0.921,1.0,1.0,1.0,1.0,1.0,1.0,1.0,1.0,1.0,1.0,1.0,1.0,0.964,1.0,0.918,1.0,1.0,1.0,1.0,1.0,1.0,0.981,1.0,1.0	0.007
rs77559646-vs-non-carriers_6v43	NORMAL	ReadsOnTargetAndJunctionCounts	SE	12684	ENSG00000146205	ANO7	chr2	+	241210533	241210570	241210294	241210393	241212093	241212201	.	.	12684	128,130,110,140,22,105	1,0,1,1,0,3	55,128,139,110,142,216,45,153,81,132,94,109,80,143,98,16,49,116,41,55,16,40,176,19,14,10,78,75,122,95,118,100,35,85,47,40,74,112,90,177,176,80,87	0,1,1,0,0,3,0,2,1,4,1,0,0,2,0,0,0,1,0,0,0,0,2,0,0,1,0,0,0,1,2,0,0,1,0,0,0,3,1,0,3,0,0	136	99	1	1	0.989,1.0,0.988,0.99,1.0,0.962	1.0,0.989,0.99,1.0,1.0,0.981,1.0,0.982,0.983,0.96,0.986,1.0,1.0,0.981,1.0,1.0,1.0,0.988,1.0,1.0,1.0,1.0,0.985,1.0,1.0,0.879,1.0,1.0,1.0,0.986,0.977,1.0,1.0,0.984,1.0,1.0,1.0,0.965,0.985,1.0,0.977,1.0,1.0	-0.002
rs77559646-vs-non-carriers_6v43	NORMAL	ReadsOnTargetAndJunctionCounts	SE	12685	ENSG00000146205	ANO7	chr2	+	241223546	241223579	241223225	241223276	241223661	241223781	.	.	12685	0,0,0,0,0,1	150,93,75,85,29,116	0,1,0,0,0,0,0,0,0,0,0,0,0,0,0,0,0,0,0,0,0,0,0,0,0,0,0,0,0,0,0,0,0,0,0,0,0,0,0,0,0,0,0	61,93,102,64,116,238,34,127,67,108,73,72,70,137,61,25,55,94,59,36,25,41,161,11,23,12,66,69,99,57,106,72,26,43,53,35,42,106,67,161,128,74,68	132	99	1	1	0.0,0.0,0.0,0.0,0.0,0.006	0.0,0.008,0.0,0.0,0.0,0.0,0.0,0.0,0.0,0.0,0.0,0.0,0.0,0.0,0.0,0.0,0.0,0.0,0.0,0.0,0.0,0.0,0.0,0.0,0.0,0.0,0.0,0.0,0.0,0.0,0.0,0.0,0.0,0.0,0.0,0.0,0.0,0.0,0.0,0.0,0.0,0.0,0.0	0.001
rs77559646-vs-non-carriers_6v43	NORMAL	ReadsOnTargetAndJunctionCounts	SE	12686	ENSG00000146205	ANO7	chr2	+	241214804	241214902	241212571	241212626	241223185	241223276	.	.	12686	251,280,152,183,50,237	0,0,0,0,0,0	132,226,230,195,254,413,93,205,108,257,206,199,113,337,153,47,97,267,100,93,34,85,355,36,36,39,154,131,271,144,238,193,90,110,88,95,132,205,166,321,329,174,204	0,0,0,1,0,0,0,0,0,0,0,0,0,0,0,0,0,0,0,0,0,0,0,0,0,0,0,0,0,0,0,0,0,0,0,0,0,0,0,1,0,0,0	197	99	1	1	1.0,1.0,1.0,1.0,1.0,1.0	1.0,1.0,1.0,0.99,1.0,1.0,1.0,1.0,1.0,1.0,1.0,1.0,1.0,1.0,1.0,1.0,1.0,1.0,1.0,1.0,1.0,1.0,1.0,1.0,1.0,1.0,1.0,1.0,1.0,1.0,1.0,1.0,1.0,1.0,1.0,1.0,1.0,1.0,1.0,0.994,1.0,1.0,1.0	0
rs77559646-vs-non-carriers_6v43	NORMAL	ReadsOnTargetAndJunctionCounts	SE	12687	ENSG00000146205	ANO7	chr2	+	241214804	241214902	241212571	241212626	241217685	241217891	.	.	12687	259,285,156,183,50,240	0,0,0,0,0,0	132,229,231,198,254,417,94,205,111,261,211,201,118,338,154,47,97,274,101,94,34,85,356,36,36,40,154,131,274,144,238,194,91,110,91,96,133,211,166,323,329,176,205	0,0,0,0,0,0,0,0,0,0,0,0,0,0,0,0,0,0,0,0,0,0,2,0,0,0,0,0,0,0,0,0,0,0,0,0,0,0,0,0,0,0,1	197	99	1	1	1.0,1.0,1.0,1.0,1.0,1.0	1.0,1.0,1.0,1.0,1.0,1.0,1.0,1.0,1.0,1.0,1.0,1.0,1.0,1.0,1.0,1.0,1.0,1.0,1.0,1.0,1.0,1.0,0.989,1.0,1.0,1.0,1.0,1.0,1.0,1.0,1.0,1.0,1.0,1.0,1.0,1.0,1.0,1.0,1.0,1.0,1.0,1.0,0.99	0
rs77559646-vs-non-carriers_6v43	NORMAL	ReadsOnTargetAndJunctionCounts	SE	12689	ENSG00000146205	ANO7	chr2	+	241191668	241191915	241191193	241191251	241195702	241195845	.	.	12689	78,103,42,19,12,46	3,3,3,5,0,8	9,4,3,5,13,10,3,2,3,6,9,9,5,9,12,1,2,1,4,7,2,0,9,0,0,1,8,6,15,7,11,5,2,2,2,6,5,3,4,5,16,2,9	3,5,2,9,7,18,2,0,2,13,8,11,4,16,7,1,0,17,2,2,0,0,12,0,0,1,2,1,9,10,10,8,2,4,5,0,5,6,7,12,17,4,10	346	99	1	1	0.882,0.908,0.8,0.521,1.0,0.622	0.462,0.186,0.3,0.137,0.347,0.137,0.3,1.0,0.3,0.117,0.244,0.19,0.263,0.139,0.329,0.222,1.0,0.017,0.364,0.5,1.0,NA,0.177,NA,NA,0.222,0.534,0.632,0.323,0.167,0.239,0.152,0.222,0.125,0.103,1.0,0.222,0.125,0.141,0.107,0.212,0.125,0.205	0.474
rs77559646-vs-non-carriers_6v43	NORMAL	ReadsOnTargetAndJunctionCounts	SE	12690	ENSG00000146205	ANO7	chr2	+	241189415	241189510	241188508	241188766	241190056	241190171	.	.	12690	0,0,0,0,0,0	170,247,103,127,23,189	0,0,0,0,0,0,0,0,0,0,0,2,0,0,2,0,0,0,0,0,0,0,2,0,0,0,0,0,0,0,2,0,0,2,0,0,0,0,0,0,0,0,0	97,211,161,161,184,369,94,114,135,211,170,156,84,215,132,34,44,245,77,98,22,52,242,40,23,21,124,149,200,111,231,156,62,92,58,110,86,150,112,313,254,135,166	194	99	1	1	0.0,0.0,0.0,0.0,0.0,0.0	0.0,0.0,0.0,0.0,0.0,0.0,0.0,0.0,0.0,0.0,0.0,0.006,0.0,0.0,0.008,0.0,0.0,0.0,0.0,0.0,0.0,0.0,0.004,0.0,0.0,0.0,0.0,0.0,0.0,0.0,0.004,0.0,0.0,0.011,0.0,0.0,0.0,0.0,0.0,0.0,0.0,0.0,0.0	-0.001
rs77559646-vs-non-carriers_6v43	NORMAL	ReadsOnTargetAndJunctionCounts	SE	12691	ENSG00000146205	ANO7	chr2	+	241224239	241224484	241223716	241223955	241224625	241224688	.	.	12691	811,654,395,581,208,602	0,0,0,3,0,0	335,529,559,557,803,1175,273,918,310,580,561,510,373,801,315,99,331,570,259,362,107,235,754,107,98,69,317,439,529,299,596,554,171,380,270,248,320,681,356,791,885,393,383	0,0,39,1,4,0,1,3,0,3,2,1,0,0,1,0,0,0,0,0,0,0,0,0,0,0,0,0,1,2,2,0,0,0,0,0,0,0,0,0,1,21,1	344	99	1	1	1.0,1.0,1.0,0.982,1.0,1.0	1.0,1.0,0.805,0.994,0.983,1.0,0.987,0.989,1.0,0.982,0.988,0.993,1.0,1.0,0.989,1.0,1.0,1.0,1.0,1.0,1.0,1.0,1.0,1.0,1.0,1.0,1.0,1.0,0.993,0.977,0.988,1.0,1.0,1.0,1.0,1.0,1.0,1.0,1.0,1.0,0.996,0.843,0.991	0.009
rs77559646-vs-non-carriers_6v43	NORMAL	ReadsOnTargetAndJunctionCounts	SE	12692	ENSG00000146205	ANO7	chr2	+	241224239	241224484	241223716	241223955	241224560	241224688	.	.	12692	811,654,395,581,208,602	0,2,0,0,0,0	335,529,559,558,803,1175,273,918,310,580,561,510,373,801,315,99,331,570,259,362,107,234,754,107,98,69,317,439,529,299,596,554,171,381,270,248,320,681,356,791,885,389,383	0,1,9,0,2,0,1,1,0,0,0,1,0,1,0,0,0,0,1,0,0,0,0,0,0,0,0,0,0,0,0,0,0,1,0,0,0,1,0,2,1,9,0	344	99	1	1	1.0,0.989,1.0,1.0,1.0,1.0	1.0,0.993,0.947,1.0,0.991,1.0,0.987,0.996,1.0,1.0,1.0,0.993,1.0,0.996,1.0,1.0,1.0,1.0,0.987,1.0,1.0,1.0,1.0,1.0,1.0,1.0,1.0,1.0,1.0,1.0,1.0,1.0,1.0,0.991,1.0,1.0,1.0,0.995,1.0,0.991,0.996,0.926,1.0	0.003
rs77559646-vs-non-carriers_6v43	NORMAL	ReadsOnTargetAndJunctionCounts	SE	12693	ENSG00000146205	ANO7	chr2	+	241212093	241212205	241210467	241210570	241212571	241212626	.	.	12693	647,716,443,585,121,593	0,1,0,0,0,2	308,661,693,526,698,1127,239,620,322,668,548,550,326,736,443,111,209,574,268,255,118,224,867,110,117,58,333,361,653,385,603,503,196,375,250,278,292,532,395,854,895,396,445	0,0,0,1,0,0,0,0,0,0,0,0,0,0,0,0,0,0,0,0,0,0,0,0,0,0,0,0,0,0,0,0,0,0,1,0,0,0,0,1,0,0,1	211	99	1	1	1.0,0.997,1.0,1.0,1.0,0.993	1.0,1.0,1.0,0.996,1.0,1.0,1.0,1.0,1.0,1.0,1.0,1.0,1.0,1.0,1.0,1.0,1.0,1.0,1.0,1.0,1.0,1.0,1.0,1.0,1.0,1.0,1.0,1.0,1.0,1.0,1.0,1.0,1.0,1.0,0.992,1.0,1.0,1.0,1.0,0.998,1.0,1.0,0.995	-0.001
rs77559646-vs-non-carriers_6v43	NORMAL	ReadsOnTargetAndJunctionCounts	SE	12694	ENSG00000146205	ANO7	chr2	+	241212308	241212474	241212094	241212205	241212571	241212626	.	.	12694	4,5,0,1,0,4	320,384,194,271,57,286	0,3,0,5,0,1,0,3,0,4,2,2,4,1,2,0,0,0,0,2,0,0,2,0,1,0,0,4,1,0,0,1,0,2,0,0,2,4,0,0,0,1,2	168,336,322,257,347,592,122,298,151,321,278,252,154,381,212,62,102,246,144,116,68,106,439,68,57,33,158,165,353,178,314,238,94,165,125,133,137,264,190,412,450,170,233	265	99	1	1	0.005,0.005,0.0,0.001,0.0,0.005	0.0,0.003,0.0,0.007,0.0,0.001,0.0,0.004,0.0,0.005,0.003,0.003,0.01,0.001,0.004,0.0,0.0,0.0,0.0,0.006,0.0,0.0,0.002,0.0,0.007,0.0,0.0,0.009,0.001,0.0,0.0,0.002,0.0,0.005,0.0,0.0,0.005,0.006,0.0,0.0,0.0,0.002,0.003	0.001
rs77559646-vs-non-carriers_6v43	NORMAL	ReadsOnTargetAndJunctionCounts	SE	12695	ENSG00000146205	ANO7	chr2	+	241209497	241209634	241209210	241209428	241210294	241210393	.	.	12695	213,277,144,178,54,247	1,0,0,0,0,0	116,235,244,227,216,487,90,183,138,283,195,194,157,304,148,45,76,246,98,84,28,61,325,48,23,31,135,172,241,132,278,220,66,159,95,85,137,210,120,301,287,187,150	0,0,0,0,0,0,0,0,0,0,0,0,0,0,0,0,0,0,0,0,0,0,0,0,0,0,0,2,0,0,0,0,0,0,0,0,0,0,0,0,0,0,0	236	99	1	1	0.989,1.0,1.0,1.0,1.0,1.0	1.0,1.0,1.0,1.0,1.0,1.0,1.0,1.0,1.0,1.0,1.0,1.0,1.0,1.0,1.0,1.0,1.0,1.0,1.0,1.0,1.0,1.0,1.0,1.0,1.0,1.0,1.0,0.973,1.0,1.0,1.0,1.0,1.0,1.0,1.0,1.0,1.0,1.0,1.0,1.0,1.0,1.0,1.0	-0.001
rs77559646-vs-non-carriers_6v43	NORMAL	ReadsOnTargetAndJunctionCounts	SE	12696	ENSG00000146205	ANO7	chr2	+	241210365	241210570	241209497	241209635	241212093	241212201	.	.	12696	340,349,262,326,74,343	1,0,1,0,2,5	147,338,381,302,384,561,133,326,184,357,304,314,178,390,240,48,106,352,132,144,51,128,442,49,63,27,187,204,310,217,316,279,101,218,126,150,165,292,216,470,460,237,227	0,3,4,4,1,1,0,3,2,3,1,1,0,1,1,0,0,1,0,3,0,0,4,0,0,1,0,1,2,0,0,3,2,5,2,0,0,0,1,1,3,0,0	304	99	1	1	0.991,1.0,0.988,1.0,0.923,0.957	1.0,0.973,0.969,0.961,0.992,0.995,1.0,0.973,0.968,0.975,0.99,0.99,1.0,0.992,0.987,1.0,1.0,0.991,1.0,0.94,1.0,1.0,0.973,1.0,1.0,0.898,1.0,0.985,0.981,1.0,1.0,0.968,0.943,0.934,0.954,1.0,1.0,1.0,0.986,0.994,0.98,1.0,1.0	-0.007
rs77559646-vs-non-carriers_6v43	NORMAL	ReadsOnTargetAndJunctionCounts	SE	12697	ENSG00000146205	ANO7	chr2	+	241223546	241223781	241223185	241223276	241223904	241223955	.	.	12697	601,467,292,460,130,443	0,2,0,1,2,2	261,404,456,458,686,909,196,637,271,423,398,356,295,617,307,60,202,410,196,218,86,188,679,100,74,71,252,260,460,245,475,395,141,251,218,204,245,459,281,706,631,382,258	0,2,1,0,0,1,2,1,0,0,1,0,0,2,0,0,0,0,0,0,0,0,0,1,0,0,2,0,2,0,2,0,1,0,2,2,0,0,0,0,0,0,0	334	99	1	1	1.0,0.986,1.0,0.993,0.951,0.985	1.0,0.984,0.993,1.0,1.0,0.996,0.967,0.995,1.0,1.0,0.992,1.0,1.0,0.989,1.0,1.0,1.0,1.0,1.0,1.0,1.0,1.0,1.0,0.967,1.0,1.0,0.974,1.0,0.986,1.0,0.986,1.0,0.977,1.0,0.97,0.968,1.0,1.0,1.0,1.0,1.0,1.0,1.0	-0.008
rs77559646-vs-non-carriers_6v43	NORMAL	ReadsOnTargetAndJunctionCounts	SE	12698	ENSG00000146205	ANO7	chr2	+	241223546	241223781	241223185	241223276	241224096	241225245	.	.	12698	242,216,138,181,56,210	0,0,0,0,0,0	112,176,207,186,302,389,113,289,128,163,170,166,124,275,125,17,82,173,103,88,35,70,289,35,35,45,123,114,189,105,217,195,53,125,93,66,101,217,116,329,264,189,115	1,0,0,0,0,0,0,0,0,0,0,0,0,0,0,0,0,0,1,0,0,0,0,0,0,0,0,0,0,0,0,1,0,2,0,0,0,0,0,0,1,0,0	334	99	1	1	1.0,1.0,1.0,1.0,1.0,1.0	0.971,1.0,1.0,1.0,1.0,1.0,1.0,1.0,1.0,1.0,1.0,1.0,1.0,1.0,1.0,1.0,1.0,1.0,0.968,1.0,1.0,1.0,1.0,1.0,1.0,1.0,1.0,1.0,1.0,1.0,1.0,0.983,1.0,0.949,1.0,1.0,1.0,1.0,1.0,1.0,0.987,1.0,1.0	0.003
rs77559646-vs-non-carriers_6v43	NORMAL	ReadsOnTargetAndJunctionCounts	SE	12700	ENSG00000146205	ANO7	chr2	+	241209500	241209635	241209210	241209428	241210294	241210393	.	.	12700	144,142,86,110,29,129	1,0,0,0,0,0	52,126,135,127,135,278,53,90,67,137,110,101,78,134,81,29,51,151,53,46,22,38,213,42,17,12,60,94,147,88,169,100,62,72,61,46,91,131,60,198,210,101,76	0,0,0,0,0,0,0,0,0,0,0,0,0,0,0,0,0,0,0,0,0,0,0,0,0,0,0,2,0,0,0,0,0,0,0,0,0,0,0,0,0,0,0	234	99	1	1	0.984,1.0,1.0,1.0,1.0,1.0	1.0,1.0,1.0,1.0,1.0,1.0,1.0,1.0,1.0,1.0,1.0,1.0,1.0,1.0,1.0,1.0,1.0,1.0,1.0,1.0,1.0,1.0,1.0,1.0,1.0,1.0,1.0,0.952,1.0,1.0,1.0,1.0,1.0,1.0,1.0,1.0,1.0,1.0,1.0,1.0,1.0,1.0,1.0	-0.002
rs77559646-vs-non-carriers_6v43	NORMAL	ReadsOnTargetAndJunctionCounts	SE	12701	ENSG00000146205	ANO7	chr2	+	241214780	241215001	241212407	241212626	241217685	241217891	.	.	12701	67,91,59,57,16,64	0,0,0,0,0,0	29,82,83,71,76,112,29,49,53,67,58,66,31,73,74,10,21,68,24,26,13,35,97,15,16,6,61,38,80,22,89,62,29,25,37,39,42,60,59,93,108,55,77	0,0,0,0,0,0,0,0,0,0,0,0,0,0,0,0,0,0,0,0,0,0,2,0,0,0,0,0,0,0,0,0,0,0,0,0,0,0,0,0,0,0,1	320	99	1	1	1.0,1.0,1.0,1.0,1.0,1.0	1.0,1.0,1.0,1.0,1.0,1.0,1.0,1.0,1.0,1.0,1.0,1.0,1.0,1.0,1.0,1.0,1.0,1.0,1.0,1.0,1.0,1.0,0.938,1.0,1.0,1.0,1.0,1.0,1.0,1.0,1.0,1.0,1.0,1.0,1.0,1.0,1.0,1.0,1.0,1.0,1.0,1.0,0.96	0.002
rs77559646-vs-non-carriers_6v43	NORMAL	ReadsOnTargetAndJunctionCounts	SE	12702	ENSG00000146205	ANO7	chr2	+	241203317	241203498	241202193	241202304	241204864	241204955	.	.	12702	298,354,196,260,49,290	0,0,0,0,0,0	159,329,327,245,260,587,136,171,152,316,269,288,123,318,211,73,83,319,137,91,62,97,394,55,29,32,167,176,338,158,300,231,92,187,92,137,121,251,198,398,398,237,244	0,0,0,0,0,0,0,0,0,0,0,1,0,1,0,0,0,0,0,0,0,0,0,0,0,0,0,0,0,2,1,0,0,0,0,0,0,0,0,0,0,0,0	280	99	1	1	1.0,1.0,1.0,1.0,1.0,1.0	1.0,1.0,1.0,1.0,1.0,1.0,1.0,1.0,1.0,1.0,1.0,0.99,1.0,0.991,1.0,1.0,1.0,1.0,1.0,1.0,1.0,1.0,1.0,1.0,1.0,1.0,1.0,1.0,1.0,0.965,0.991,1.0,1.0,1.0,1.0,1.0,1.0,1.0,1.0,1.0,1.0,1.0,1.0	0.001
rs77559646-vs-non-carriers_6v43	NORMAL	ReadsOnTargetAndJunctionCounts	SE	12703	ENSG00000146205	ANO7	chr2	+	241212407	241212478	241212094	241212205	241212571	241212626	.	.	12703	0,2,0,2,1,4	320,384,194,271,57,286	0,0,0,0,0,0,0,0,0,0,0,0,0,0,2,0,0,3,0,0,0,0,1,0,0,0,0,2,0,0,0,0,0,0,0,0,1,2,0,3,0,0,0	168,336,322,257,347,592,122,298,151,321,278,252,154,381,212,62,102,246,144,116,68,106,439,68,57,33,158,165,353,178,314,238,94,165,125,133,137,264,190,412,450,170,233	170	99	1	1	0.0,0.003,0.0,0.004,0.01,0.008	0.0,0.0,0.0,0.0,0.0,0.0,0.0,0.0,0.0,0.0,0.0,0.0,0.0,0.0,0.005,0.0,0.0,0.007,0.0,0.0,0.0,0.0,0.001,0.0,0.0,0.0,0.0,0.007,0.0,0.0,0.0,0.0,0.0,0.0,0.0,0.0,0.004,0.004,0.0,0.004,0.0,0.0,0.0	0.003
rs77559646-vs-non-carriers_6v43	NORMAL	ReadsOnTargetAndJunctionCounts	SE	12706	ENSG00000146205	ANO7	chr2	+	241218629	241218816	241218272	241218381	241223185	241223781	.	.	12706	41,54,32,28,5,27	215,170,78,154,65,151	16,43,24,31,36,50,54,24,23,44,48,42,53,31,36,9,10,17,17,18,7,8,49,10,11,5,25,23,50,15,50,15,4,4,38,20,13,30,14,38,41,32,22	87,152,162,139,198,338,56,183,106,169,161,88,94,191,74,28,45,126,62,73,31,44,200,29,26,21,52,106,111,71,147,102,47,75,58,68,78,148,64,218,191,95,68	286	99	1	1	0.062,0.099,0.124,0.059,0.026,0.058	0.06,0.089,0.049,0.072,0.059,0.049,0.25,0.043,0.07,0.083,0.094,0.142,0.163,0.053,0.144,0.1,0.071,0.045,0.087,0.079,0.072,0.059,0.078,0.107,0.128,0.076,0.143,0.07,0.135,0.068,0.105,0.048,0.029,0.018,0.185,0.092,0.055,0.066,0.07,0.057,0.069,0.104,0.101	-0.016
rs77559646-vs-non-carriers_6v43	NORMAL	ReadsOnTargetAndJunctionCounts	SE	12707	ENSG00000146205	ANO7	chr2	+	241218634	241218816	241218293	241218381	241223185	241223357	.	.	12707	38,57,33,27,6,24	215,170,78,154,65,151	16,41,23,29,35,49,51,18,22,40,43,41,52,32,33,9,10,16,15,16,5,8,54,7,8,4,24,20,47,13,48,15,4,5,35,19,11,27,14,33,38,31,20	87,152,162,139,198,338,56,183,106,169,161,88,94,191,74,28,45,126,62,73,31,44,200,29,26,21,52,106,111,71,147,102,47,75,58,68,78,148,64,218,191,95,68	281	99	1	1	0.059,0.106,0.13,0.058,0.031,0.053	0.061,0.087,0.048,0.068,0.059,0.049,0.243,0.033,0.068,0.077,0.086,0.141,0.163,0.056,0.136,0.102,0.073,0.043,0.079,0.072,0.054,0.06,0.087,0.078,0.098,0.063,0.14,0.062,0.13,0.061,0.103,0.049,0.029,0.023,0.175,0.09,0.047,0.06,0.072,0.051,0.066,0.103,0.094	-0.009
rs77559646-vs-non-carriers_6v43	NORMAL	ReadsOnTargetAndJunctionCounts	SE	12708	ENSG00000146205	ANO7	chr2	+	241193901	241194018	241191193	241191251	241195705	241195845	.	.	12708	3,4,2,5,0,4	76,90,46,62,7,51	0,0,1,1,1,0,0,2,0,0,0,0,0,1,0,0,0,0,0,0,0,0,0,0,0,1,0,0,0,0,2,0,1,0,0,0,0,1,1,1,0,1,0	62,121,115,108,158,250,56,76,62,170,78,160,61,151,105,19,45,131,38,49,17,41,141,26,13,19,75,76,140,85,131,109,41,85,41,67,76,103,81,172,170,80,89	216	99	1	1	0.018,0.02,0.02,0.036,0.0,0.035	0.0,0.0,0.004,0.004,0.003,0.0,0.0,0.012,0.0,0.0,0.0,0.0,0.0,0.003,0.0,0.0,0.0,0.0,0.0,0.0,0.0,0.0,0.0,0.0,0.0,0.024,0.0,0.0,0.0,0.0,0.007,0.0,0.011,0.0,0.0,0.0,0.0,0.004,0.006,0.003,0.0,0.006,0.0	0.019
rs77559646-vs-non-carriers_6v43	NORMAL	ReadsOnTargetAndJunctionCounts	SE	12710	ENSG00000146205	ANO7	chr2	+	241223716	241223781	241223185	241223276	241223904	241223955	.	.	12710	338,247,180,234,68,221	0,2,0,1,2,2	144,223,236,265,375,503,76,347,134,247,217,189,170,319,171,50,108,219,91,124,51,116,421,58,31,18,106,140,243,118,244,199,70,138,133,114,141,227,157,339,371,185,137	0,2,1,0,0,1,2,1,0,0,1,0,0,2,0,0,0,0,0,0,0,0,0,1,0,0,2,0,2,0,2,0,1,0,2,2,0,0,0,0,0,0,0	164	99	1	1	1.0,0.987,1.0,0.993,0.954,0.985	1.0,0.985,0.993,1.0,1.0,0.997,0.958,0.995,1.0,1.0,0.992,1.0,1.0,0.99,1.0,1.0,1.0,1.0,1.0,1.0,1.0,1.0,1.0,0.972,1.0,1.0,0.97,1.0,0.987,1.0,0.987,1.0,0.977,1.0,0.976,0.972,1.0,1.0,1.0,1.0,1.0,1.0,1.0	-0.008
rs77559646-vs-non-carriers_6v43	NORMAL	ReadsOnTargetAndJunctionCounts	SE	12712	ENSG00000146205	ANO7	chr2	+	241212711	241212951	241212571	241212626	241214804	241214870	.	.	12712	14,36,13,22,6,20	251,280,152,183,50,237	7,7,13,24,14,21,6,17,20,23,26,32,24,16,19,1,5,8,10,3,1,6,14,8,1,0,10,10,15,1,20,12,4,5,5,5,10,13,4,13,17,10,11	132,226,229,195,254,413,93,205,108,257,206,199,112,337,153,47,97,267,100,93,34,85,355,36,36,39,154,131,271,144,238,193,90,110,88,95,132,205,166,321,328,174,204	339	99	1	1	0.016,0.036,0.024,0.034,0.034,0.024	0.015,0.009,0.016,0.035,0.016,0.015,0.018,0.024,0.051,0.025,0.036,0.045,0.059,0.014,0.035,0.006,0.015,0.009,0.028,0.009,0.009,0.02,0.011,0.061,0.008,0.0,0.019,0.022,0.016,0.002,0.024,0.018,0.013,0.013,0.016,0.015,0.022,0.018,0.007,0.012,0.015,0.017,0.016	0.008
rs77559646-vs-non-carriers_6v43	NORMAL	ReadsOnTargetAndJunctionCounts	SE	12713	ENSG00000146205	ANO7	chr2	+	241203401	241203498	241202193	241202304	241204864	241204955	.	.	12713	158,185,107,122,26,147	0,0,0,0,0,0	79,171,163,117,129,300,71,73,73,144,141,156,58,169,123,30,45,188,69,53,28,54,225,31,13,11,92,85,166,74,162,113,42,84,48,69,68,125,122,203,200,124,150	0,0,0,0,0,0,0,0,0,0,0,1,0,1,0,0,0,0,0,0,0,0,0,0,0,0,0,0,0,2,1,0,0,0,0,0,0,0,0,0,0,0,0	196	99	1	1	1.0,1.0,1.0,1.0,1.0,1.0	1.0,1.0,1.0,1.0,1.0,1.0,1.0,1.0,1.0,1.0,1.0,0.987,1.0,0.988,1.0,1.0,1.0,1.0,1.0,1.0,1.0,1.0,1.0,1.0,1.0,1.0,1.0,1.0,1.0,0.949,0.988,1.0,1.0,1.0,1.0,1.0,1.0,1.0,1.0,1.0,1.0,1.0,1.0	0.002
rs77559646-vs-non-carriers_6v43	NORMAL	ReadsOnTargetAndJunctionCounts	SE	12714	ENSG00000146205	ANO7	chr2	+	241223716	241223955	241223185	241223276	241224096	241225377	.	.	12714	277,261,189,206,75,242	0,0,0,0,0,0	110,217,206,259,349,420,104,295,129,227,202,186,170,291,171,56,122,255,95,132,57,108,432,56,37,24,135,160,285,101,230,192,70,150,119,115,135,226,162,352,346,152,135	1,0,0,0,0,0,0,0,0,0,0,0,0,0,0,0,0,0,1,0,0,0,0,0,0,0,0,0,0,0,0,1,0,2,0,0,0,0,0,0,1,0,0	338	99	1	1	1.0,1.0,1.0,1.0,1.0,1.0	0.97,1.0,1.0,1.0,1.0,1.0,1.0,1.0,1.0,1.0,1.0,1.0,1.0,1.0,1.0,1.0,1.0,1.0,0.965,1.0,1.0,1.0,1.0,1.0,1.0,1.0,1.0,1.0,1.0,1.0,1.0,0.983,1.0,0.956,1.0,1.0,1.0,1.0,1.0,1.0,0.99,1.0,1.0	0.003
rs77559646-vs-non-carriers_6v43	NORMAL	ReadsOnTargetAndJunctionCounts	SE	12715	ENSG00000146205	ANO7	chr2	+	241223716	241223955	241223185	241223276	241225017	241225245	.	.	12715	118,148,88,108,36,129	0,0,0,0,0,0	45,104,132,133,167,171,60,145,81,109,90,114,95,145,91,27,38,105,40,66,32,37,221,24,22,14,53,82,123,48,114,92,28,77,62,55,62,124,66,183,172,108,71	0,0,0,0,0,0,1,0,0,0,0,0,0,0,0,0,0,0,0,0,0,0,0,0,0,0,0,0,0,0,0,0,0,0,0,0,0,0,0,0,0,0,0	338	99	1	1	1.0,1.0,1.0,1.0,1.0,1.0	1.0,1.0,1.0,1.0,1.0,1.0,0.946,1.0,1.0,1.0,1.0,1.0,1.0,1.0,1.0,1.0,1.0,1.0,1.0,1.0,1.0,1.0,1.0,1.0,1.0,1.0,1.0,1.0,1.0,1.0,1.0,1.0,1.0,1.0,1.0,1.0,1.0,1.0,1.0,1.0,1.0,1.0,1.0	0.001
rs77559646-vs-non-carriers_6v43	NORMAL	ReadsOnTargetAndJunctionCounts	SE	12716	ENSG00000146205	ANO7	chr2	+	241214124	241214278	241212571	241212626	241214804	241214902	.	.	12716	7,8,0,3,2,4	251,280,152,183,50,237	0,7,9,2,2,7,1,1,3,2,2,6,0,10,6,0,3,0,3,4,0,0,1,4,1,0,2,2,1,3,6,1,1,0,0,1,3,2,2,2,9,2,3	132,226,229,195,254,413,93,205,108,257,206,199,112,337,153,47,97,267,100,93,34,85,355,36,36,39,154,131,271,144,238,193,90,110,88,95,132,205,166,321,328,174,204	253	99	1	1	0.011,0.011,0.0,0.006,0.015,0.007	0.0,0.012,0.015,0.004,0.003,0.007,0.004,0.002,0.011,0.003,0.004,0.012,0.0,0.011,0.015,0.0,0.012,0.0,0.012,0.017,0.0,0.0,0.001,0.042,0.011,0.0,0.005,0.006,0.001,0.008,0.01,0.002,0.004,0.0,0.0,0.004,0.009,0.004,0.005,0.002,0.011,0.004,0.006	0.002
rs77559646-vs-non-carriers_6v43	NORMAL	ReadsOnTargetAndJunctionCounts	SE	12718	ENSG00000146205	ANO7	chr2	+	241216065	241216238	241214780	241214902	241217685	241217891	.	.	12718	288,245,162,234,62,239	8,5,4,0,0,3	117,197,294,240,252,432,104,164,118,202,196,191,133,339,153,28,101,289,120,110,40,94,363,60,18,18,136,136,286,144,236,172,72,140,93,91,124,197,147,304,302,180,168	0,3,2,3,0,4,1,0,3,4,5,2,6,1,1,0,0,7,1,1,0,0,1,0,0,1,0,0,3,0,0,1,1,0,3,1,1,6,0,2,1,2,1	272	99	1	1	0.929,0.947,0.936,1.0,1.0,0.967	1.0,0.96,0.982,0.967,1.0,0.975,0.974,1.0,0.935,0.948,0.935,0.972,0.89,0.992,0.982,1.0,1.0,0.938,0.978,0.976,1.0,1.0,0.992,1.0,1.0,0.868,1.0,1.0,0.972,1.0,1.0,0.984,0.963,1.0,0.919,0.971,0.978,0.923,1.0,0.982,0.991,0.97,0.984	-0.011
rs77559646-vs-non-carriers_6v43	NORMAL	ReadsOnTargetAndJunctionCounts	SE	12720	ENSG00000146205	ANO7	chr2	+	241195348	241195380	241191193	241191251	241195705	241195845	.	.	12720	0,0,0,0,0,0	76,90,46,62,7,51	0,0,0,0,1,0,0,0,0,0,0,0,0,0,0,0,0,0,0,0,0,0,0,0,0,0,0,0,0,0,0,0,0,0,0,0,0,0,0,0,0,0,0	62,121,115,108,158,250,56,76,62,170,78,160,61,151,105,19,45,131,38,49,17,41,141,26,13,19,75,76,140,85,131,109,41,85,41,67,76,103,81,172,170,80,89	131	99	1	1	0.0,0.0,0.0,0.0,0.0,0.0	0.0,0.0,0.0,0.0,0.005,0.0,0.0,0.0,0.0,0.0,0.0,0.0,0.0,0.0,0.0,0.0,0.0,0.0,0.0,0.0,0.0,0.0,0.0,0.0,0.0,0.0,0.0,0.0,0.0,0.0,0.0,0.0,0.0,0.0,0.0,0.0,0.0,0.0,0.0,0.0,0.0,0.0,0.0	0
rs77559646-vs-non-carriers_6v43	NORMAL	ReadsOnTargetAndJunctionCounts	SE	12722	ENSG00000146205	ANO7	chr2	+	241195702	241195845	241191184	241191251	241199315	241199423	.	.	12722	109,121,74,123,6,131	6,6,4,4,2,10	79,185,180,160,218,417,83,112,115,208,142,194,79,222,152,27,57,295,50,77,26,38,217,28,21,25,123,113,195,123,207,145,54,122,64,96,81,180,142,228,294,113,148	0,0,0,0,0,0,0,0,0,0,0,1,0,0,2,0,0,0,0,3,0,0,0,0,0,0,0,0,0,0,0,0,0,0,1,0,0,1,1,1,0,0,0	242	99	0.0281806	1	0.881,0.892,0.883,0.926,0.551,0.843	1.0,1.0,1.0,1.0,1.0,1.0,1.0,1.0,1.0,1.0,1.0,0.988,1.0,1.0,0.969,1.0,1.0,1.0,1.0,0.913,1.0,1.0,1.0,1.0,1.0,1.0,1.0,1.0,1.0,1.0,1.0,1.0,1.0,1.0,0.963,1.0,1.0,0.987,0.983,0.989,1.0,1.0,1.0	-0.166
rs77559646-vs-non-carriers_6v43	NORMAL	ReadsOnTargetAndJunctionCounts	SE	12723	ENSG00000146205	ANO7	chr2	+	241214341	241214567	241212571	241212626	241214804	241214902	.	.	12723	8,9,2,6,0,10	251,280,152,183,50,237	0,7,5,5,3,6,0,0,2,11,10,13,4,6,8,0,2,8,8,3,2,2,7,1,0,2,3,5,10,1,10,9,2,2,6,1,6,6,2,10,17,8,10	132,226,229,195,254,413,93,205,108,257,206,199,112,337,153,47,97,267,100,93,34,85,355,36,36,39,154,131,271,144,238,193,90,110,88,95,132,205,166,321,328,174,204	325	99	1	1	0.01,0.01,0.004,0.01,0.0,0.013	0.0,0.009,0.007,0.008,0.004,0.004,0.0,0.0,0.006,0.013,0.015,0.02,0.011,0.005,0.016,0.0,0.006,0.009,0.024,0.01,0.018,0.007,0.006,0.008,0.0,0.015,0.006,0.011,0.011,0.002,0.013,0.014,0.007,0.006,0.02,0.003,0.014,0.009,0.004,0.009,0.016,0.014,0.015	-0.001
rs77559646-vs-non-carriers_6v43	NORMAL	ReadsOnTargetAndJunctionCounts	SE	12725	ENSG00000146205	ANO7	chr2	+	241223718	241223781	241223185	241223276	241223904	241223955	.	.	12725	252,159,106,165,50,152	0,2,0,1,2,2	102,158,163,194,265,367,52,238,87,174,155,131,107,217,114,27,87,144,59,85,37,85,281,41,21,13,79,96,183,79,168,137,60,92,88,88,95,171,112,227,275,130,92	0,2,1,0,0,1,2,1,0,0,1,0,0,2,0,0,0,0,0,0,0,0,0,1,0,0,2,0,2,0,2,0,1,0,2,2,0,0,0,0,0,0,0	162	99	1	1	1.0,0.98,1.0,0.99,0.939,0.979	1.0,0.98,0.99,1.0,1.0,0.996,0.941,0.993,1.0,1.0,0.99,1.0,1.0,0.985,1.0,1.0,1.0,1.0,1.0,1.0,1.0,1.0,1.0,0.962,1.0,1.0,0.96,1.0,0.982,1.0,0.981,1.0,0.973,1.0,0.964,0.964,1.0,1.0,1.0,1.0,1.0,1.0,1.0	-0.011
rs77559646-vs-non-carriers_6v43	NORMAL	ReadsOnTargetAndJunctionCounts	SE	12726	ENSG00000146205	ANO7	chr2	+	241216092	241216238	241214780	241215001	241217685	241217891	.	.	12726	270,233,147,219,59,225	0,0,0,0,0,1	114,192,274,228,237,420,97,156,111,194,190,182,130,327,136,29,97,276,112,103,36,86,345,54,16,17,127,132,270,137,218,162,70,134,87,90,114,188,131,291,284,171,153	0,0,0,0,0,0,0,0,0,0,0,0,0,0,0,0,0,0,0,0,0,0,0,0,0,0,0,0,0,0,0,0,0,0,0,0,0,0,0,0,0,0,0	245	99	1	1	1.0,1.0,1.0,1.0,1.0,0.989	1.0,1.0,1.0,1.0,1.0,1.0,1.0,1.0,1.0,1.0,1.0,1.0,1.0,1.0,1.0,1.0,1.0,1.0,1.0,1.0,1.0,1.0,1.0,1.0,1.0,1.0,1.0,1.0,1.0,1.0,1.0,1.0,1.0,1.0,1.0,1.0,1.0,1.0,1.0,1.0,1.0,1.0,1.0	-0.002
rs77559646-vs-non-carriers_6v43	NORMAL	ReadsOnTargetAndJunctionCounts	SE	12727	ENSG00000146205	ANO7	chr2	+	241216092	241216238	241214804	241214902	241217685	241217891	.	.	12727	436,357,238,320,97,344	8,5,4,0,0,3	179,278,415,337,366,694,148,264,175,328,294,273,193,494,215,43,139,421,170,165,58,124,551,77,26,35,199,194,397,195,356,271,118,223,140,141,169,312,230,467,454,278,227	0,3,2,3,0,4,1,0,3,4,5,2,6,1,1,0,0,7,1,1,0,0,1,0,0,1,0,0,3,0,0,1,1,0,3,1,1,6,0,2,1,2,1	245	99	1	1	0.957,0.967,0.96,1.0,1.0,0.979	1.0,0.974,0.988,0.978,1.0,0.986,0.984,1.0,0.959,0.971,0.96,0.982,0.929,0.995,0.989,1.0,1.0,0.96,0.986,0.985,1.0,1.0,0.996,1.0,1.0,0.934,1.0,1.0,0.982,1.0,1.0,0.991,0.979,1.0,0.95,0.983,0.986,0.955,1.0,0.99,0.995,0.983,0.989	-0.007
rs77559646-vs-non-carriers_6v43	NORMAL	ReadsOnTargetAndJunctionCounts	SE	12729	ENSG00000146205	ANO7	chr2	+	241223718	241223959	241223225	241223276	241224096	241225245	.	.	12729	53,85,37,58,26,76	0,0,0,0,0,0	19,55,72,84,84,75,48,73,42,51,44,70,52,71,47,13,24,43,20,36,19,14,116,13,15,11,31,45,76,16,60,48,22,37,28,38,33,80,38,94,92,65,39	1,0,0,0,0,0,0,0,0,0,0,0,0,0,0,0,0,0,1,0,0,0,0,0,0,0,0,0,0,0,0,1,0,2,0,0,0,0,0,0,1,0,0	340	99	1	1	1.0,1.0,1.0,1.0,1.0,1.0	0.847,1.0,1.0,1.0,1.0,1.0,1.0,1.0,1.0,1.0,1.0,1.0,1.0,1.0,1.0,1.0,1.0,1.0,0.853,1.0,1.0,1.0,1.0,1.0,1.0,1.0,1.0,1.0,1.0,1.0,1.0,0.933,1.0,0.843,1.0,1.0,1.0,1.0,1.0,1.0,0.964,1.0,1.0	0.013
rs77559646-vs-non-carriers_6v43	NORMAL	ReadsOnTargetAndJunctionCounts	SE	12731	ENSG00000146205	ANO7	chr2	+	241210294	241210393	241209497	241209635	241212093	241212205	.	.	12731	99,104,62,83,23,93	1,0,1,0,2,5	34,93,85,73,96,175,32,64,31,76,79,71,43,68,49,14,39,96,36,29,12,23,133,30,14,11,33,61,88,56,108,51,39,46,43,26,52,81,31,128,142,69,45	0,3,4,4,1,1,0,3,2,3,1,1,0,1,1,0,0,1,0,3,0,0,4,0,0,1,0,1,2,0,0,3,2,5,2,0,0,0,1,1,3,0,0	198	99	1	1	0.98,1.0,0.969,1.0,0.852,0.903	1.0,0.939,0.914,0.901,0.98,0.989,1.0,0.914,0.886,0.927,0.975,0.973,1.0,0.971,0.961,1.0,1.0,0.98,1.0,0.829,1.0,1.0,0.943,1.0,1.0,0.846,1.0,0.968,0.957,1.0,1.0,0.895,0.907,0.821,0.915,1.0,1.0,1.0,0.939,0.985,0.959,1.0,1.0	-0.009
rs77559646-vs-non-carriers_6v43	NORMAL	ReadsOnTargetAndJunctionCounts	SE	12733	ENSG00000146205	ANO7	chr2	+	241214341	241214415	241212571	241212626	241214804	241214902	.	.	12733	1,2,0,2,0,0	251,280,152,183,50,237	0,3,1,0,3,3,0,0,0,1,2,0,0,6,3,0,1,5,1,0,0,1,1,1,0,0,0,0,3,0,3,3,2,1,0,0,1,0,4,0,4,0,2	132,226,229,195,254,413,93,205,108,257,206,199,112,337,153,47,97,267,100,93,34,85,355,36,36,39,154,131,271,144,238,193,90,110,88,95,132,205,166,321,328,174,204	173	99	1	1	0.002,0.004,0.0,0.006,0.0,0.0	0.0,0.008,0.002,0.0,0.007,0.004,0.0,0.0,0.0,0.002,0.006,0.0,0.0,0.01,0.011,0.0,0.006,0.011,0.006,0.0,0.0,0.007,0.002,0.016,0.0,0.0,0.0,0.0,0.006,0.0,0.007,0.009,0.013,0.005,0.0,0.0,0.004,0.0,0.014,0.0,0.007,0.0,0.006	-0.002
rs77559646-vs-non-carriers_6v43	NORMAL	ReadsOnTargetAndJunctionCounts	SE	12734	ENSG00000146205	ANO7	chr2	+	241218238	241218381	241217614	241217891	241223185	241223276	.	.	12734	391,314,163,246,118,299	1,0,0,0,0,0	146,278,301,288,380,643,108,381,180,330,281,182,192,393,137,45,96,221,122,117,44,84,320,50,41,41,90,181,216,147,256,207,87,155,109,129,138,264,119,391,289,178,128	0,0,0,0,0,0,0,0,0,2,0,0,0,0,0,0,0,0,0,0,0,0,0,0,0,0,0,0,0,0,0,0,0,0,0,0,0,1,0,0,0,0,0	242	99	1	1	0.994,1.0,1.0,1.0,1.0,1.0	1.0,1.0,1.0,1.0,1.0,1.0,1.0,1.0,1.0,0.985,1.0,1.0,1.0,1.0,1.0,1.0,1.0,1.0,1.0,1.0,1.0,1.0,1.0,1.0,1.0,1.0,1.0,1.0,1.0,1.0,1.0,1.0,1.0,1.0,1.0,1.0,1.0,0.991,1.0,1.0,1.0,1.0,1.0	0
rs77559646-vs-non-carriers_6v43	NORMAL	ReadsOnTargetAndJunctionCounts	SE	12736	ENSG00000146205	ANO7	chr2	+	241223904	241224000	241223185	241223781	241224096	241225245	.	.	12736	194,158,112,164,46,129	1,0,0,0,0,0	90,133,180,164,227,314,61,217,91,146,136,124,115,207,110,35,66,141,60,88,20,74,222,42,26,20,72,84,163,91,164,128,52,59,76,84,89,141,100,245,188,122,99	0,0,0,0,0,0,0,0,0,0,0,0,0,0,0,0,0,0,0,0,0,0,0,0,0,0,0,0,0,0,0,0,0,0,0,0,1,1,0,1,0,0,0	195	99	1	1	0.99,1.0,1.0,1.0,1.0,1.0	1.0,1.0,1.0,1.0,1.0,1.0,1.0,1.0,1.0,1.0,1.0,1.0,1.0,1.0,1.0,1.0,1.0,1.0,1.0,1.0,1.0,1.0,1.0,1.0,1.0,1.0,1.0,1.0,1.0,1.0,1.0,1.0,1.0,1.0,1.0,1.0,0.978,0.986,1.0,0.992,1.0,1.0,1.0	-0.001

## Sheet: ANO7_Cancer
Supplementary Table S3. Filtered rMATS events in ANO7, differentially spliced between carriers and non-carriers.
ANO7_Cancer
Set	Condition	Evidence	Event	ID	GeneID	geneSymbol	chr	strand	longExonStart_0base	longExonEnd	shortES	shortEE	flankingES	flankingEE	mxe.dummycol.1	mxe.dummycol.2	ID	IJC_SAMPLE_1	SJC_SAMPLE_1	IJC_SAMPLE_2	SJC_SAMPLE_2	IncFormLen	SkipFormLen	PValue	FDR	IncLevel1	IncLevel2	IncLevelDifference
rs77559646-vs-non-carriers_6v43	CANCER	JunctionCountOnly	A3SS	5158	ENSG00000146205	ANO7	chr2	+	241224560	241224688	241224625	241224688	241223717	241223955	.	.	5158	404,139,166,170,49,190	0,0,0,0,0,0	164,254,8,71,116,112,65,269,57,120,132,139,151,162,39,73,206,242,152,49,0,38,22,108,154,40,82,111,134,306,161,283,34,408,2,211,91,273,249,223,217,167,155	1,4,2,0,1,0,0,1,0,0,1,0,0,0,0,0,1,0,0,0,0,1,0,1,0,0,0,0,3,2,0,0,0,3,0,4,0,0,2,0,0,24,2	163	99	1	1	1.0,1.0,1.0,1.0,1.0,1.0	0.99,0.975,0.708,1.0,0.986,1.0,1.0,0.994,1.0,1.0,0.988,1.0,1.0,1.0,1.0,1.0,0.992,1.0,1.0,1.0,NA,0.958,1.0,0.985,1.0,1.0,1.0,1.0,0.964,0.989,1.0,1.0,1.0,0.988,1.0,0.97,1.0,1.0,0.987,1.0,1.0,0.809,0.979	0.018
rs77559646-vs-non-carriers_6v43	CANCER	JunctionCountOnly	A3SS	5159	ENSG00000146205	ANO7	chr2	+	241203224	241203457	241203401	241203457	241202193	241202304	.	.	5159	161,119,172,74,43,163	0,0,0,0,0,0	124,166,10,40,190,109,76,279,33,93,69,150,182,179,29,49,134,230,118,57,0,37,26,103,128,39,76,84,194,171,134,133,9,347,6,164,76,189,218,271,139,150,174	2,0,0,0,0,0,0,1,0,0,0,0,0,4,0,0,1,1,2,0,0,1,0,0,1,0,2,0,0,0,0,1,0,0,0,1,0,1,0,1,1,0,1	198	99	1	1	1.0,1.0,1.0,1.0,1.0,1.0	0.969,1.0,1.0,1.0,1.0,1.0,1.0,0.993,1.0,1.0,1.0,1.0,1.0,0.957,1.0,1.0,0.985,0.991,0.967,1.0,NA,0.949,1.0,1.0,0.985,1.0,0.95,1.0,1.0,1.0,1.0,0.985,1.0,1.0,1.0,0.988,1.0,0.99,1.0,0.993,0.986,1.0,0.989	0.008
rs77559646-vs-non-carriers_6v43	CANCER	JunctionCountOnly	A3SS	5160	ENSG00000146205	ANO7	chr2	+	241203332	241203457	241203401	241203457	241202193	241202304	.	.	5160	259,187,276,122,62,261	0,0,0,0,0,0	198,268,14,69,277,170,128,429,58,159,99,228,293,299,50,85,209,388,216,112,0,69,37,187,213,56,132,125,308,283,221,254,15,529,11,256,120,322,350,468,204,262,265	2,0,0,0,0,0,0,1,0,0,0,0,0,4,0,0,1,1,2,0,0,1,0,0,1,0,2,0,0,0,0,1,0,0,0,1,0,1,0,1,1,0,1	167	99	1	1	1.0,1.0,1.0,1.0,1.0,1.0	0.983,1.0,1.0,1.0,1.0,1.0,1.0,0.996,1.0,1.0,1.0,1.0,1.0,0.978,1.0,1.0,0.992,0.996,0.985,1.0,NA,0.976,1.0,1.0,0.992,1.0,0.975,1.0,1.0,1.0,1.0,0.993,1.0,1.0,1.0,0.993,1.0,0.995,1.0,0.996,0.992,1.0,0.994	0.004
rs77559646-vs-non-carriers_6v43	CANCER	JunctionCountOnly	A3SS	5161	ENSG00000146205	ANO7	chr2	+	241203215	241203457	241203401	241203457	241202193	241202304	.	.	5161	161,119,172,74,43,163	0,0,0,0,0,0	124,166,10,40,190,109,76,279,33,93,69,150,182,179,29,49,134,230,118,57,0,37,26,103,128,39,76,84,194,171,134,133,9,347,6,164,76,189,218,271,139,150,174	2,0,0,0,0,0,0,1,0,0,0,0,0,4,0,0,1,1,2,0,0,1,0,0,1,0,2,0,0,0,0,1,0,0,0,1,0,1,0,1,1,0,1	198	99	1	1	1.0,1.0,1.0,1.0,1.0,1.0	0.969,1.0,1.0,1.0,1.0,1.0,1.0,0.993,1.0,1.0,1.0,1.0,1.0,0.957,1.0,1.0,0.985,0.991,0.967,1.0,NA,0.949,1.0,1.0,0.985,1.0,0.95,1.0,1.0,1.0,1.0,0.985,1.0,1.0,1.0,0.988,1.0,0.99,1.0,0.993,0.986,1.0,0.989	0.008
rs77559646-vs-non-carriers_6v43	CANCER	JunctionCountOnly	A3SS	5162	ENSG00000146205	ANO7	chr2	+	241203317	241203457	241203401	241203457	241202193	241202304	.	.	5162	162,120,172,74,43,163	0,0,0,0,0,0	124,166,10,40,187,109,76,277,33,93,69,150,180,180,30,49,134,229,118,57,0,37,26,104,127,38,76,84,192,168,132,134,8,346,6,167,76,189,218,271,137,150,175	2,0,0,0,0,0,0,1,0,0,0,0,0,4,0,0,1,1,2,0,0,1,0,0,1,0,2,0,0,0,0,1,0,0,0,1,0,1,0,1,1,0,1	182	99	1	1	1.0,1.0,1.0,1.0,1.0,1.0	0.971,1.0,1.0,1.0,1.0,1.0,1.0,0.993,1.0,1.0,1.0,1.0,1.0,0.961,1.0,1.0,0.986,0.992,0.97,1.0,NA,0.953,1.0,1.0,0.986,1.0,0.954,1.0,1.0,1.0,1.0,0.986,1.0,1.0,1.0,0.989,1.0,0.99,1.0,0.993,0.987,1.0,0.99	0.007
rs77559646-vs-non-carriers_6v43	CANCER	JunctionCountOnly	A3SS	5163	ENSG00000146205	ANO7	chr2	+	241203317	241203498	241203332	241203498	241202193	241202304	.	.	5163	4,8,8,1,0,5	112,83,130,57,24,124	3,6,1,1,6,3,2,12,0,3,3,8,9,6,1,0,1,4,1,2,0,1,2,3,1,0,0,3,4,3,2,6,0,7,0,8,2,6,5,15,6,7,5	83,124,6,32,123,77,58,197,27,77,39,95,137,131,24,38,95,181,118,63,0,37,16,95,95,20,62,50,144,136,102,138,7,234,7,108,50,159,155,240,81,134,111	113	99	1	1	0.03,0.078,0.051,0.015,0.0,0.034	0.031,0.041,0.127,0.027,0.041,0.033,0.029,0.051,0.0,0.033,0.063,0.069,0.054,0.039,0.035,0.0,0.009,0.019,0.007,0.027,NA,0.023,0.099,0.027,0.009,0.0,0.0,0.05,0.024,0.019,0.017,0.037,0.0,0.026,0.0,0.061,0.034,0.032,0.027,0.052,0.061,0.044,0.038	0.001
rs77559646-vs-non-carriers_6v43	CANCER	JunctionCountOnly	A3SS	5164	ENSG00000146205	ANO7	chr2	+	241203332	241203498	241203457	241203498	241202193	241202304	.	.	5164	209,149,226,98,53,212	1,0,0,0,0,0	165,216,14,58,228,146,112,357,47,136,82,180,229,246,45,64,176,328,197,99,0,56,29,153,179,48,112,96,255,216,181,210,12,442,11,208,100,261,297,397,158,230,206	0,0,0,0,0,0,0,1,3,0,0,0,1,0,0,0,0,0,0,0,0,0,0,0,0,0,0,0,0,0,0,0,0,4,0,0,0,0,0,1,0,0,0	198	99	1	1	0.991,1.0,1.0,1.0,1.0,1.0	1.0,1.0,1.0,1.0,1.0,1.0,1.0,0.994,0.887,1.0,1.0,1.0,0.991,1.0,1.0,1.0,1.0,1.0,1.0,1.0,NA,1.0,1.0,1.0,1.0,1.0,1.0,1.0,1.0,1.0,1.0,1.0,1.0,0.982,1.0,1.0,1.0,1.0,1.0,0.995,1.0,1.0,1.0	0.002
rs77559646-vs-non-carriers_6v43	CANCER	JunctionCountOnly	A3SS	5166	ENSG00000146205	ANO7	chr2	+	241203317	241203498	241203457	241203498	241202193	241202304	.	.	5166	98,67,96,41,29,88	1,0,0,0,0,0	82,93,8,26,105,69,54,161,20,59,43,85,92,116,22,26,81,147,80,36,0,19,13,59,84,28,50,46,111,80,79,74,5,208,4,104,50,102,142,158,77,96,96	0,0,0,0,0,0,0,1,3,0,0,0,1,0,0,0,0,0,0,0,0,0,0,0,0,0,0,0,0,0,0,0,0,4,0,0,0,0,0,1,0,0,0	198	99	1	1	0.98,1.0,1.0,1.0,1.0,1.0	1.0,1.0,1.0,1.0,1.0,1.0,1.0,0.988,0.769,1.0,1.0,1.0,0.979,1.0,1.0,1.0,1.0,1.0,1.0,1.0,NA,1.0,1.0,1.0,1.0,1.0,1.0,1.0,1.0,1.0,1.0,1.0,1.0,0.963,1.0,1.0,1.0,1.0,1.0,0.988,1.0,1.0,1.0	0.004
rs77559646-vs-non-carriers_6v43	CANCER	JunctionCountOnly	A3SS	5167	ENSG00000146205	ANO7	chr2	+	241203224	241203457	241203332	241203457	241202193	241202304	.	.	5167	11,12,22,1,5,17	112,83,130,57,24,124	4,13,5,4,22,6,3,31,1,12,7,15,23,13,2,2,7,10,12,7,0,6,4,7,7,1,5,7,18,14,11,16,1,21,0,14,5,15,18,43,24,20,16	83,124,6,32,123,77,58,197,27,77,39,95,137,131,24,38,95,181,118,63,0,37,16,95,95,20,62,50,144,136,102,138,7,234,7,108,50,159,155,240,81,134,111	198	99	1	1	0.047,0.067,0.078,0.009,0.094,0.064	0.024,0.05,0.294,0.059,0.082,0.037,0.025,0.073,0.018,0.072,0.082,0.073,0.077,0.047,0.04,0.026,0.036,0.027,0.048,0.053,NA,0.075,0.111,0.036,0.036,0.024,0.039,0.065,0.059,0.049,0.051,0.055,0.067,0.043,0.0,0.061,0.048,0.045,0.055,0.082,0.129,0.069,0.067	0
rs77559646-vs-non-carriers_6v43	CANCER	JunctionCountOnly	A3SS	5170	ENSG00000146205	ANO7	chr2	+	241203215	241203457	241203332	241203457	241202193	241202304	.	.	5170	11,12,22,1,5,17	112,83,130,57,24,124	4,13,5,4,22,6,3,31,1,12,7,15,23,13,2,2,7,10,12,7,0,6,4,7,7,1,5,7,18,14,11,16,1,21,0,14,5,15,18,43,24,20,16	83,124,6,32,123,77,58,197,27,77,39,95,137,131,24,38,95,181,118,63,0,37,16,95,95,20,62,50,144,136,102,138,7,234,7,108,50,159,155,240,81,134,111	198	99	1	1	0.047,0.067,0.078,0.009,0.094,0.064	0.024,0.05,0.294,0.059,0.082,0.037,0.025,0.073,0.018,0.072,0.082,0.073,0.077,0.047,0.04,0.026,0.036,0.027,0.048,0.053,NA,0.075,0.111,0.036,0.036,0.024,0.039,0.065,0.059,0.049,0.051,0.055,0.067,0.043,0.0,0.061,0.048,0.045,0.055,0.082,0.129,0.069,0.067	0
rs77559646-vs-non-carriers_6v43	CANCER	JunctionCountOnly	A3SS	5172	ENSG00000146205	ANO7	chr2	+	241210294	241210393	241210365	241210393	241209497	241209635	.	.	5172	108,79,76,64,29,79	0,1,0,0,0,0	65,81,7,24,53,65,36,161,29,55,46,81,98,101,26,30,81,183,94,45,0,38,16,73,75,20,46,35,103,83,101,104,11,192,8,107,53,112,159,152,104,77,102	0,0,0,0,0,0,0,0,0,0,0,0,0,0,0,0,0,0,0,0,0,0,0,0,0,0,0,0,0,0,0,0,0,0,0,0,0,0,0,0,0,0,0	169	99	1	1	1.0,0.979,1.0,1.0,1.0,1.0	1.0,1.0,1.0,1.0,1.0,1.0,1.0,1.0,1.0,1.0,1.0,1.0,1.0,1.0,1.0,1.0,1.0,1.0,1.0,1.0,NA,1.0,1.0,1.0,1.0,1.0,1.0,1.0,1.0,1.0,1.0,1.0,1.0,1.0,1.0,1.0,1.0,1.0,1.0,1.0,1.0,1.0,1.0	-0.003
rs77559646-vs-non-carriers_6v43	CANCER	JunctionCountOnly	A3SS	5186	ENSG00000146205	ANO7	chr2	+	241212457	241212626	241212571	241212626	241212093	241212205	.	.	5186	6,1,3,0,0,5	385,218,301,157,69,325	2,4,0,0,5,0,1,8,1,0,0,3,2,3,0,0,6,2,5,0,0,0,0,1,2,1,0,0,3,0,0,2,0,0,0,3,2,1,4,0,2,4,3	219,325,19,87,242,196,134,465,75,201,165,275,272,292,45,103,260,401,255,105,1,73,42,199,219,68,150,145,288,331,243,354,14,578,18,290,117,335,467,417,315,274,257	198	99	1	1	0.008,0.002,0.005,0.0,0.0,0.008	0.005,0.006,0.0,0.0,0.01,0.0,0.004,0.009,0.007,0.0,0.0,0.005,0.004,0.005,0.0,0.0,0.011,0.002,0.01,0.0,0.0,0.0,0.0,0.003,0.005,0.007,0.0,0.0,0.005,0.0,0.0,0.003,0.0,0.0,0.0,0.005,0.008,0.001,0.004,0.0,0.003,0.007,0.006	0.001
rs77559646-vs-non-carriers_6v43	CANCER	JunctionCountOnly	A3SS	5187	ENSG00000146205	ANO7	chr2	+	241212407	241212626	241212571	241212626	241212093	241212205	.	.	5187	6,1,3,1,0,3	385,218,301,157,69,325	2,4,0,0,5,0,1,8,1,0,0,3,2,3,0,0,6,2,5,0,0,0,0,1,2,1,0,0,3,0,0,2,0,0,0,3,2,1,4,0,2,4,3	219,325,19,87,242,196,134,465,75,201,165,275,272,292,45,103,260,401,255,105,1,73,42,199,219,68,150,145,288,331,243,354,14,578,18,290,117,335,467,417,315,274,257	198	99	1	1	0.008,0.002,0.005,0.003,0.0,0.005	0.005,0.006,0.0,0.0,0.01,0.0,0.004,0.009,0.007,0.0,0.0,0.005,0.004,0.005,0.0,0.0,0.011,0.002,0.01,0.0,0.0,0.0,0.0,0.003,0.005,0.007,0.0,0.0,0.005,0.0,0.0,0.003,0.0,0.0,0.0,0.005,0.008,0.001,0.004,0.0,0.003,0.007,0.006	0.001
rs77559646-vs-non-carriers_6v43	CANCER	JunctionCountOnly	A3SS	5191	ENSG00000146205	ANO7	chr2	+	241209246	241209428	241209284	241209428	241207573	241207670	.	.	5191	16,12,9,9,3,7	80,60,72,43,18,81	10,19,0,4,62,8,4,21,2,8,6,17,26,11,0,5,11,14,11,7,0,7,4,14,4,3,8,5,8,24,9,12,0,16,0,11,5,13,18,10,11,9,19	68,72,7,19,26,52,31,123,21,43,34,73,95,75,12,25,75,122,78,45,0,21,14,62,67,14,41,42,86,93,54,74,5,142,5,88,35,98,136,131,64,75,104	136	99	1	1	0.127,0.127,0.083,0.132,0.108,0.059	0.097,0.161,0.0,0.133,0.634,0.101,0.086,0.111,0.065,0.119,0.114,0.145,0.166,0.096,0.0,0.127,0.096,0.077,0.093,0.102,NA,0.195,0.172,0.141,0.042,0.135,0.124,0.08,0.063,0.158,0.108,0.106,0.0,0.076,0.0,0.083,0.094,0.088,0.088,0.053,0.111,0.08,0.117	-0.004
rs77559646-vs-non-carriers_6v43	CANCER	JunctionCountOnly	A3SS	5193	ENSG00000146205	ANO7	chr2	+	241209246	241209428	241209325	241209428	241207573	241207670	.	.	5193	149,108,123,70,24,151	0,0,4,2,0,1	120,120,13,34,144,101,49,196,42,73,63,142,169,113,27,39,108,179,140,59,0,35,32,95,109,25,58,65,139,161,81,125,6,226,4,136,66,184,195,179,97,110,144	0,3,0,0,0,0,0,2,0,0,0,3,0,2,1,0,1,1,1,0,0,0,0,0,0,0,0,1,2,0,0,0,0,1,0,0,0,2,1,1,0,2,0	177	99	1	1	1.0,1.0,0.945,0.951,1.0,0.988	1.0,0.957,1.0,1.0,1.0,1.0,1.0,0.982,1.0,1.0,1.0,0.964,1.0,0.969,0.938,1.0,0.984,0.99,0.987,1.0,NA,1.0,1.0,1.0,1.0,1.0,1.0,0.973,0.975,1.0,1.0,1.0,1.0,0.992,1.0,1.0,1.0,0.981,0.991,0.99,1.0,0.969,1.0	-0.011
rs77559646-vs-non-carriers_6v43	CANCER	JunctionCountOnly	A3SS	5194	ENSG00000146205	ANO7	chr2	+	241209210	241209428	241209284	241209428	241207573	241207670	.	.	5194	22,18,15,16,5,20	80,60,72,43,18,81	13,29,1,7,99,13,4,29,2,9,10,24,36,13,3,7,12,20,16,7,0,7,8,19,8,3,11,8,15,27,17,18,2,24,0,15,8,21,36,18,19,14,34	68,72,7,19,26,52,31,123,21,43,34,73,95,75,12,25,75,122,78,45,0,21,14,62,67,14,41,42,86,93,54,74,5,142,5,88,35,98,136,131,64,75,104	172	99	1	1	0.137,0.147,0.107,0.176,0.138,0.124	0.099,0.188,0.076,0.175,0.687,0.126,0.069,0.119,0.052,0.108,0.145,0.159,0.179,0.091,0.126,0.139,0.084,0.086,0.106,0.082,NA,0.161,0.247,0.15,0.064,0.11,0.134,0.099,0.091,0.143,0.153,0.123,0.187,0.089,0.0,0.089,0.116,0.11,0.132,0.073,0.146,0.097,0.158	0.006
rs77559646-vs-non-carriers_6v43	CANCER	JunctionCountOnly	A3SS	5195	ENSG00000146205	ANO7	chr2	+	241209284	241209428	241209325	241209428	241207573	241207670	.	.	5195	174,125,146,76,29,178	0,0,4,2,0,1	137,136,17,41,93,116,60,233,52,86,73,155,178,144,29,45,134,225,164,77,0,37,33,109,131,29,69,82,169,181,95,145,10,275,7,170,78,215,229,239,120,138,170	0,3,0,0,0,0,0,2,0,0,0,3,0,2,1,0,1,1,1,0,0,0,0,0,0,0,0,1,2,0,0,0,0,1,0,0,0,2,1,1,0,2,0	139	99	1	1	1.0,1.0,0.963,0.964,1.0,0.992	1.0,0.97,1.0,1.0,1.0,1.0,1.0,0.988,1.0,1.0,1.0,0.974,1.0,0.981,0.954,1.0,0.99,0.994,0.992,1.0,NA,1.0,1.0,1.0,1.0,1.0,1.0,0.983,0.984,1.0,1.0,1.0,1.0,0.995,1.0,1.0,1.0,0.987,0.994,0.994,1.0,0.98,1.0	-0.008
rs77559646-vs-non-carriers_6v43	CANCER	JunctionCountOnly	A3SS	5196	ENSG00000146205	ANO7	chr2	+	241209210	241209428	241209325	241209428	241207573	241207670	.	.	5196	153,111,127,76,26,162	0,0,4,2,0,1	123,128,13,36,160,106,49,203,42,74,66,146,178,113,29,41,108,183,143,59,0,35,34,99,112,25,61,68,144,164,86,131,8,232,4,140,69,190,209,186,101,114,158	0,3,0,0,0,0,0,2,0,0,0,3,0,2,1,0,1,1,1,0,0,0,0,0,0,0,0,1,2,0,0,0,0,1,0,0,0,2,1,1,0,2,0	198	99	1	1	1.0,1.0,0.941,0.95,1.0,0.988	1.0,0.955,1.0,1.0,1.0,1.0,1.0,0.981,1.0,1.0,1.0,0.961,1.0,0.966,0.935,1.0,0.982,0.989,0.986,1.0,NA,1.0,1.0,1.0,1.0,1.0,1.0,0.971,0.973,1.0,1.0,1.0,1.0,0.991,1.0,1.0,1.0,0.979,0.991,0.989,1.0,0.966,1.0	-0.011
rs77559646-vs-non-carriers_6v43	CANCER	JunctionCountOnly	A3SS	5198	ENSG00000146205	ANO7	chr2	+	241190056	241190171	241190062	241190171	241188508	241188766	.	.	5198	208,110,256,87,29,158	0,0,0,0,0,0	172,148,17,67,153,161,86,320,61,123,111,199,227,270,28,106,119,289,145,99,0,68,25,148,154,36,92,106,201,159,138,196,11,283,20,223,84,230,278,277,138,154,271	0,0,0,0,0,0,0,1,0,0,0,0,0,0,0,0,0,0,0,0,0,0,0,0,0,0,0,0,0,0,0,0,0,0,0,0,0,0,0,0,0,0,0	104	99	1	1	1.0,1.0,1.0,1.0,1.0,1.0	1.0,1.0,1.0,1.0,1.0,1.0,1.0,0.997,1.0,1.0,1.0,1.0,1.0,1.0,1.0,1.0,1.0,1.0,1.0,1.0,NA,1.0,1.0,1.0,1.0,1.0,1.0,1.0,1.0,1.0,1.0,1.0,1.0,1.0,1.0,1.0,1.0,1.0,1.0,1.0,1.0,1.0,1.0	0
rs77559646-vs-non-carriers_6v43	CANCER	JunctionCountOnly	A3SS	5199	ENSG00000146205	ANO7	chr2	+	241223904	241223959	241223931	241223959	241223185	241223781	.	.	5199	492,208,260,152,63,259	0,0,0,0,0,0	216,315,15,124,121,198,108,401,53,203,167,214,196,258,39,88,294,336,237,87,3,82,42,188,190,78,129,130,279,381,209,375,66,591,15,236,125,347,409,356,328,235,228	0,0,0,0,0,0,0,0,0,0,0,0,0,0,0,0,0,0,0,0,0,0,0,0,0,0,0,0,0,0,0,0,0,0,0,1,0,0,0,0,0,0,0	125	99	1	1	1.0,1.0,1.0,1.0,1.0,1.0	1.0,1.0,1.0,1.0,1.0,1.0,1.0,1.0,1.0,1.0,1.0,1.0,1.0,1.0,1.0,1.0,1.0,1.0,1.0,1.0,1.0,1.0,1.0,1.0,1.0,1.0,1.0,1.0,1.0,1.0,1.0,1.0,1.0,1.0,1.0,0.995,1.0,1.0,1.0,1.0,1.0,1.0,1.0	0
rs77559646-vs-non-carriers_6v43	CANCER	JunctionCountOnly	A3SS	5200	ENSG00000146205	ANO7	chr2	+	241199217	241199423	241199287	241199423	241195705	241195845	.	.	5200	69,111,114,33,19,106	0,0,2,1,0,0	46,50,7,30,53,26,21,141,7,40,18,69,55,74,10,11,34,50,76,17,0,19,15,51,48,6,16,26,46,44,47,40,4,94,3,56,19,69,115,168,25,75,57	0,1,0,0,0,1,0,1,0,0,0,1,0,1,0,2,1,1,0,0,0,0,0,0,0,0,0,1,0,2,3,0,0,9,0,0,0,1,2,0,1,0,0	168	99	1	1	1.0,1.0,0.971,0.951,1.0,1.0	1.0,0.967,1.0,1.0,1.0,0.939,1.0,0.988,1.0,1.0,1.0,0.976,1.0,0.978,1.0,0.764,0.952,0.967,1.0,1.0,NA,1.0,1.0,1.0,1.0,1.0,1.0,0.939,1.0,0.928,0.902,1.0,1.0,0.86,1.0,1.0,1.0,0.976,0.971,1.0,0.936,1.0,1.0	0.01
rs77559646-vs-non-carriers_6v43	CANCER	JunctionCountOnly	A3SS	5202	ENSG00000146205	ANO7	chr2	+	241199287	241199423	241199362	241199423	241195705	241195845	.	.	5202	139,91,133,48,23,148	12,0,2,2,0,1	99,109,3,55,124,94,37,202,48,74,48,127,122,144,24,44,72,232,138,60,0,23,21,90,86,32,61,57,174,150,120,127,6,244,5,159,48,194,248,227,82,102,151	3,2,0,2,2,3,1,8,0,3,1,2,2,3,0,0,5,5,2,5,0,1,0,4,4,1,0,5,5,5,3,2,0,11,1,1,1,6,4,8,3,3,4	173	99	1	1	0.869,1.0,0.974,0.932,1.0,0.988	0.95,0.969,1.0,0.94,0.973,0.947,0.955,0.935,1.0,0.934,0.965,0.973,0.972,0.965,1.0,1.0,0.892,0.964,0.975,0.873,NA,0.929,1.0,0.928,0.925,0.948,1.0,0.867,0.952,0.945,0.958,0.973,1.0,0.927,0.741,0.989,0.965,0.949,0.973,0.942,0.94,0.951,0.956	0.01
rs77559646-vs-non-carriers_6v43	CANCER	JunctionCountOnly	A3SS	5203	ENSG00000146205	ANO7	chr2	+	241199287	241199423	241199318	241199423	241195705	241195845	.	.	5203	135,51,135,41,18,126	2,0,4,1,0,7	120,142,5,53,123,110,50,250,50,78,52,153,142,172,29,54,114,291,133,72,0,40,20,96,117,42,83,78,176,189,152,143,8,288,3,179,46,223,250,211,109,111,171	4,8,0,3,7,4,0,10,4,5,2,6,12,9,1,4,1,7,8,1,0,2,0,3,5,0,2,3,10,6,4,1,0,15,0,11,1,11,11,7,5,2,12	129	99	1	1	0.981,1.0,0.963,0.969,1.0,0.932	0.958,0.932,1.0,0.931,0.931,0.955,1.0,0.95,0.906,0.923,0.952,0.951,0.901,0.936,0.957,0.912,0.989,0.97,0.927,0.982,NA,0.939,1.0,0.961,0.947,1.0,0.97,0.952,0.931,0.96,0.967,0.991,1.0,0.936,1.0,0.926,0.972,0.94,0.946,0.959,0.944,0.977,0.916	0.019
rs77559646-vs-non-carriers_6v43	CANCER	JunctionCountOnly	A3SS	5204	ENSG00000146205	ANO7	chr2	+	241199217	241199423	241199315	241199423	241195705	241195845	.	.	5204	114,149,163,49,23,147	73,2,74,23,13,61	69,64,8,40,79,45,26,188,10,57,30,95,71,113,14,15,43,83,116,31,0,24,20,66,66,9,22,36,68,74,72,73,7,147,3,85,28,109,158,231,44,98,88	85,114,4,35,81,78,43,171,37,55,36,117,116,115,21,45,94,224,72,52,0,32,14,69,84,35,67,58,133,141,113,100,5,200,3,129,35,155,178,125,79,75,121	196	99	1	1	0.441,0.974,0.527,0.518,0.472,0.549	0.291,0.221,0.503,0.366,0.33,0.226,0.234,0.357,0.12,0.344,0.296,0.291,0.236,0.332,0.252,0.144,0.188,0.158,0.449,0.231,NA,0.275,0.419,0.326,0.284,0.115,0.142,0.239,0.205,0.21,0.243,0.269,0.414,0.271,0.336,0.25,0.288,0.262,0.31,0.483,0.22,0.398,0.269	0.299
rs77559646-vs-non-carriers_6v43	CANCER	JunctionCountOnly	A3SS	5205	ENSG00000146205	ANO7	chr2	+	241199217	241199423	241199362	241199423	241195705	241195845	.	.	5205	154,119,165,52,28,175	12,0,2,2,0,1	103,116,5,63,137,98,40,238,50,81,52,140,135,163,27,45,80,246,159,64,0,29,26,105,102,35,65,64,182,163,130,137,6,260,6,172,52,205,277,264,91,122,162	3,2,0,2,2,3,1,8,0,3,1,2,2,3,0,0,5,5,2,5,0,1,0,4,4,1,0,5,5,5,3,2,0,11,1,1,1,6,4,8,3,3,4	198	99	1	1	0.865,1.0,0.976,0.929,1.0,0.989	0.945,0.967,1.0,0.94,0.972,0.942,0.952,0.937,1.0,0.931,0.963,0.972,0.971,0.964,1.0,1.0,0.889,0.961,0.975,0.865,NA,0.935,1.0,0.929,0.927,0.946,1.0,0.865,0.948,0.942,0.956,0.972,1.0,0.922,0.75,0.989,0.963,0.945,0.972,0.943,0.938,0.953,0.953	0.01
rs77559646-vs-non-carriers_6v43	CANCER	JunctionCountOnly	A3SS	5206	ENSG00000146205	ANO7	chr2	+	241199217	241199423	241199318	241199423	241195705	241195845	.	.	5206	203,156,245,74,37,227	2,0,4,1,0,7	162,192,12,81,176,136,70,387,57,116,70,215,195,242,37,64,146,339,203,88,0,57,34,145,162,48,98,102,221,233,194,181,12,376,6,232,65,290,360,371,133,182,225	4,8,0,3,7,4,0,10,4,5,2,6,12,9,1,4,1,7,8,1,0,2,0,3,5,0,2,3,10,6,4,1,0,15,0,11,1,11,11,7,5,2,12	198	99	1	1	0.981,1.0,0.968,0.974,1.0,0.942	0.953,0.923,1.0,0.931,0.926,0.944,1.0,0.951,0.877,0.921,0.946,0.947,0.89,0.931,0.949,0.889,0.986,0.96,0.927,0.978,NA,0.934,1.0,0.96,0.942,1.0,0.961,0.944,0.917,0.951,0.96,0.989,1.0,0.926,1.0,0.913,0.97,0.929,0.942,0.964,0.93,0.978,0.904	0.029
rs77559646-vs-non-carriers_6v43	CANCER	JunctionCountOnly	A3SS	5207	ENSG00000146205	ANO7	chr2	+	241199315	241199423	241199362	241199423	241195705	241195845	.	.	5207	124,54,124,44,25,136	12,0,2,2,0,1	118,152,5,60,136,109,59,260,64,84,54,163,164,170,34,58,116,306,127,74,0,40,21,107,117,47,88,78,209,195,151,143,5,293,6,197,51,234,287,224,104,114,180	3,2,0,2,2,3,1,8,0,3,1,2,2,3,0,0,5,5,2,5,0,1,0,4,4,1,0,5,5,5,3,2,0,11,1,1,1,6,4,8,3,3,4	145	99	1	1	0.876,1.0,0.977,0.938,1.0,0.989	0.964,0.981,1.0,0.953,0.979,0.961,0.976,0.957,1.0,0.95,0.974,0.982,0.982,0.975,1.0,1.0,0.941,0.977,0.977,0.91,NA,0.965,1.0,0.948,0.952,0.97,1.0,0.914,0.966,0.964,0.972,0.98,1.0,0.948,0.804,0.993,0.972,0.964,0.98,0.95,0.959,0.963,0.968	-0.003
rs77559646-vs-non-carriers_6v43	CANCER	JunctionCountOnly	A3SS	5208	ENSG00000146205	ANO7	chr2	+	241199315	241199423	241199318	241199423	241195705	241195845	.	.	5208	90,13,86,25,14,85	2,0,4,1,0,7	97,128,4,43,97,91,45,203,47,61,40,127,126,133,25,49,105,258,93,58,0,35,15,81,99,39,77,68,154,159,127,110,5,235,3,150,37,183,207,148,90,88,140	4,8,0,3,7,4,0,10,4,5,2,6,12,9,1,4,1,7,8,1,0,2,0,3,5,0,2,3,10,6,4,1,0,15,0,11,1,11,11,7,5,2,12	101	99	1	1	0.978,1.0,0.955,0.961,1.0,0.922	0.96,0.94,1.0,0.934,0.931,0.957,1.0,0.952,0.92,0.923,0.951,0.954,0.911,0.935,0.961,0.923,0.99,0.973,0.919,0.983,NA,0.945,1.0,0.964,0.951,1.0,0.974,0.957,0.938,0.963,0.969,0.991,1.0,0.939,1.0,0.93,0.973,0.942,0.949,0.954,0.946,0.977,0.92	0.012
rs77559646-vs-non-carriers_6v43	CANCER	JunctionCountOnly	A3SS	5209	ENSG00000146205	ANO7	chr2	+	241199318	241199423	241199362	241199423	241195705	241195845	.	.	5209	34,41,41,20,11,53	12,0,2,2,0,1	23,27,1,18,44,20,14,64,19,23,14,41,45,43,9,10,12,50,38,16,0,6,6,26,20,8,12,12,59,38,26,33,0,60,3,51,15,55,84,80,17,26,47	3,2,0,2,2,3,1,8,0,3,1,2,2,3,0,0,5,5,2,5,0,1,0,4,4,1,0,5,5,5,3,2,0,11,1,1,1,6,4,8,3,3,4	142	99	1	1	0.664,1.0,0.935,0.875,1.0,0.974	0.842,0.904,1.0,0.863,0.939,0.823,0.907,0.848,1.0,0.842,0.907,0.935,0.94,0.909,1.0,1.0,0.626,0.875,0.93,0.69,NA,0.807,1.0,0.819,0.777,0.848,1.0,0.626,0.892,0.841,0.858,0.92,NA,0.792,0.677,0.973,0.913,0.865,0.936,0.875,0.798,0.858,0.891	0.036
rs77559646-vs-non-carriers_6v43	CANCER	JunctionCountOnly	A3SS	5210	ENSG00000146205	ANO7	chr2	+	241201259	241201355	241201297	241201355	241200088	241200225	.	.	5210	10,10,17,5,7,24	177,146,194,79,53,187	23,14,1,2,22,11,16,47,15,7,9,12,22,20,2,1,25,36,14,10,0,13,1,24,23,9,8,16,27,28,19,25,5,25,1,26,10,16,32,41,10,11,20	157,139,14,63,151,162,67,268,55,113,59,180,187,220,30,58,117,283,139,94,0,52,27,128,136,42,98,79,174,176,150,209,6,318,18,171,79,218,257,308,161,165,209	136	99	1	1	0.04,0.047,0.06,0.044,0.088,0.085	0.096,0.068,0.049,0.023,0.096,0.047,0.148,0.113,0.166,0.043,0.1,0.046,0.079,0.062,0.046,0.012,0.135,0.085,0.068,0.072,NA,0.154,0.026,0.12,0.11,0.135,0.056,0.128,0.101,0.104,0.084,0.08,0.378,0.054,0.039,0.1,0.084,0.051,0.083,0.088,0.043,0.046,0.065	-0.027
rs77559646-vs-non-carriers_6v43	CANCER	JunctionCountOnly	A3SS	5211	ENSG00000146205	ANO7	chr2	+	241201221	241201355	241201297	241201355	241200088	241200225	.	.	5211	16,12,21,5,5,28	177,146,194,79,53,187	20,18,3,5,34,12,21,74,13,9,8,17,24,26,2,2,22,33,23,12,0,14,5,29,30,10,11,18,34,28,18,23,4,39,1,27,10,21,43,53,13,19,21	157,139,14,63,151,162,67,268,55,113,59,180,187,220,30,58,117,283,139,94,0,52,27,128,136,42,98,79,174,176,150,209,6,318,18,171,79,218,257,308,161,165,209	174	99	1	1	0.049,0.045,0.058,0.035,0.051,0.079	0.068,0.069,0.109,0.043,0.114,0.04,0.151,0.136,0.119,0.043,0.072,0.051,0.068,0.063,0.037,0.019,0.097,0.062,0.086,0.068,NA,0.133,0.095,0.114,0.112,0.119,0.06,0.115,0.1,0.083,0.064,0.059,0.275,0.065,0.031,0.082,0.067,0.052,0.087,0.089,0.044,0.061,0.054	-0.03
rs77559646-vs-non-carriers_6v43	CANCER	JunctionCountOnly	A3SS	5215	ENSG00000146205	ANO7	chr2	+	241209497	241209635	241209499	241209635	241209325	241209428	.	.	5215	232,115,196,88,29,160	0,0,0,0,0,0	128,145,16,57,43,127,66,304,36,79,74,165,162,155,26,59,122,286,163,73,0,44,32,136,145,46,94,84,207,206,147,218,13,347,9,177,77,217,253,257,130,127,152	0,0,0,0,0,0,0,0,0,0,0,1,0,0,0,0,0,0,0,0,0,0,0,0,0,0,0,0,0,0,0,0,0,0,0,0,0,0,0,0,0,0,0	100	99	1	1	1.0,1.0,1.0,1.0,1.0,1.0	1.0,1.0,1.0,1.0,1.0,1.0,1.0,1.0,1.0,1.0,1.0,0.994,1.0,1.0,1.0,1.0,1.0,1.0,1.0,1.0,NA,1.0,1.0,1.0,1.0,1.0,1.0,1.0,1.0,1.0,1.0,1.0,1.0,1.0,1.0,1.0,1.0,1.0,1.0,1.0,1.0,1.0,1.0	0
rs77559646-vs-non-carriers_6v43	CANCER	JunctionCountOnly	A3SS	5216	ENSG00000146205	ANO7	chr2	+	241209497	241209558	241209502	241209558	241209325	241209428	.	.	5216	234,116,198,88,29,164	0,0,0,0,0,2	129,147,16,57,46,129,67,310,38,79,74,168,165,156,26,60,131,293,163,73,0,44,33,137,150,46,96,84,209,209,151,222,13,353,9,179,79,219,256,259,132,127,156	0,0,0,0,0,0,0,0,0,0,0,0,0,0,0,0,0,0,0,0,0,0,0,0,0,0,0,0,0,0,0,0,0,0,0,0,0,0,0,0,0,0,0	103	99	1	1	1.0,1.0,1.0,1.0,1.0,0.987	1.0,1.0,1.0,1.0,1.0,1.0,1.0,1.0,1.0,1.0,1.0,1.0,1.0,1.0,1.0,1.0,1.0,1.0,1.0,1.0,NA,1.0,1.0,1.0,1.0,1.0,1.0,1.0,1.0,1.0,1.0,1.0,1.0,1.0,1.0,1.0,1.0,1.0,1.0,1.0,1.0,1.0,1.0	-0.002
rs77559646-vs-non-carriers_6v43	CANCER	JunctionCountOnly	A3SS	5217	ENSG00000146205	ANO7	chr2	+	241209497	241209558	241209500	241209558	241209325	241209428	.	.	5217	234,115,197,88,29,161	0,0,0,0,0,0	128,145,16,57,44,128,66,305,37,79,74,167,162,155,26,59,122,288,163,73,0,44,32,136,146,46,94,84,208,206,149,220,13,350,9,178,77,217,254,259,131,127,154	0,0,0,0,0,0,0,0,0,0,0,0,0,0,0,0,0,0,0,0,0,0,0,0,0,0,0,0,0,0,0,0,0,0,0,0,0,0,0,0,0,0,2	101	99	1	1	1.0,1.0,1.0,1.0,1.0,1.0	1.0,1.0,1.0,1.0,1.0,1.0,1.0,1.0,1.0,1.0,1.0,1.0,1.0,1.0,1.0,1.0,1.0,1.0,1.0,1.0,NA,1.0,1.0,1.0,1.0,1.0,1.0,1.0,1.0,1.0,1.0,1.0,1.0,1.0,1.0,1.0,1.0,1.0,1.0,1.0,1.0,1.0,0.987	0
rs77559646-vs-non-carriers_6v43	CANCER	JunctionCountOnly	A3SS	5220	ENSG00000146205	ANO7	chr2	+	241214780	241214891	241214804	241214891	241212457	241212626	.	.	5220	40,18,22,11,5,15	274,161,202,130,41,218	17,16,2,7,28,24,5,32,4,12,9,16,24,29,4,13,31,41,20,6,0,7,1,29,19,4,10,15,27,31,20,30,0,47,1,13,5,25,36,43,35,18,20	148,222,13,71,166,162,104,292,53,147,132,188,214,254,36,82,207,331,177,80,0,65,25,138,175,57,114,92,229,238,185,234,10,461,17,200,112,258,345,310,263,204,194	122	99	1	1	0.106,0.083,0.081,0.064,0.09,0.053	0.085,0.055,0.111,0.074,0.12,0.107,0.038,0.082,0.058,0.062,0.052,0.065,0.083,0.085,0.083,0.114,0.108,0.091,0.084,0.057,NA,0.08,0.031,0.146,0.081,0.054,0.066,0.117,0.087,0.096,0.081,0.094,0.0,0.076,0.046,0.05,0.035,0.073,0.078,0.101,0.097,0.067,0.077	0.002
rs77559646-vs-non-carriers_6v43	CANCER	JunctionCountOnly	A3SS	5221	ENSG00000146205	ANO7	chr2	+	241223546	241223781	241223661	241223781	241223185	241223276	.	.	5221	247,66,102,87,30,105	105,52,78,62,25,102	70,136,15,39,92,69,84,182,30,68,59,103,105,74,18,30,118,116,91,34,2,34,18,76,91,26,37,75,91,122,87,139,11,212,5,123,54,151,161,146,119,126,103	114,113,3,39,52,43,24,147,27,49,74,69,66,122,9,50,79,131,96,40,0,29,16,73,69,25,47,37,97,149,72,159,12,171,4,96,32,129,137,116,105,88,89	198	99	1	1	0.54,0.388,0.395,0.412,0.375,0.34	0.235,0.376,0.714,0.333,0.469,0.445,0.636,0.382,0.357,0.41,0.285,0.427,0.443,0.233,0.5,0.231,0.428,0.307,0.322,0.298,1.0,0.37,0.36,0.342,0.397,0.342,0.282,0.503,0.319,0.29,0.377,0.304,0.314,0.383,0.385,0.39,0.458,0.369,0.37,0.386,0.362,0.417,0.367	0.015
rs77559646-vs-non-carriers_6v43	CANCER	JunctionCountOnly	A3SS	5222	ENSG00000146205	ANO7	chr2	+	241223569	241223781	241223661	241223781	241223185	241223276	.	.	5222	234,62,96,78,23,102	105,52,78,62,25,102	66,127,14,35,86,67,76,175,28,67,56,99,97,68,16,30,111,113,90,33,2,30,18,71,83,25,33,72,82,121,88,137,9,210,5,121,53,147,154,136,117,123,96	114,113,3,39,52,43,24,147,27,49,74,69,66,122,9,50,79,131,96,40,0,29,16,73,69,25,47,37,97,149,72,159,12,171,4,96,32,129,137,116,105,88,89	190	99	1	1	0.537,0.383,0.391,0.396,0.324,0.343	0.232,0.369,0.709,0.319,0.463,0.448,0.623,0.383,0.351,0.416,0.283,0.428,0.434,0.225,0.481,0.238,0.423,0.31,0.328,0.301,1.0,0.35,0.37,0.336,0.385,0.343,0.268,0.503,0.306,0.297,0.389,0.31,0.281,0.39,0.394,0.396,0.463,0.373,0.369,0.379,0.367,0.421,0.36	0.005
rs77559646-vs-non-carriers_6v43	CANCER	JunctionCountOnly	A3SS	5223	ENSG00000146205	ANO7	chr2	+	241223661	241223781	241223716	241223781	241223185	241223276	.	.	5223	244,118,141,123,47,183	143,70,63,36,19,106	188,205,10,83,112,93,63,272,56,96,119,120,128,200,15,82,153,214,173,78,0,53,32,137,136,38,88,69,176,255,152,260,25,314,11,198,71,261,238,229,180,186,169	41,95,1,27,40,53,28,115,21,57,37,68,68,55,15,23,98,98,72,21,0,17,16,61,58,26,11,59,60,82,54,102,13,183,1,71,32,107,98,115,104,56,60	153	99	1	1	0.525,0.522,0.592,0.689,0.615,0.528	0.748,0.583,0.866,0.665,0.644,0.532,0.593,0.605,0.633,0.521,0.675,0.533,0.549,0.702,0.393,0.698,0.503,0.586,0.609,0.706,NA,0.669,0.564,0.592,0.603,0.486,0.838,0.431,0.655,0.668,0.646,0.623,0.554,0.526,0.877,0.643,0.589,0.612,0.611,0.563,0.528,0.682,0.646	-0.039
rs77559646-vs-non-carriers_6v43	CANCER	JunctionCountOnly	A3SS	5224	ENSG00000146205	ANO7	chr2	+	241223661	241223781	241223717	241223781	241223185	241223276	.	.	5224	387,188,204,160,66,289	0,0,0,0,0,0	230,300,11,110,152,146,91,390,77,153,156,188,196,255,30,105,252,312,245,99,0,70,48,199,194,64,99,128,236,337,206,363,38,497,12,269,103,368,337,345,284,242,229	0,0,0,0,1,0,0,0,0,0,0,0,0,0,0,0,0,0,0,0,0,0,0,0,0,0,0,0,0,0,0,0,0,0,0,0,0,0,0,0,0,0,0	154	99	1	1	1.0,1.0,1.0,1.0,1.0,1.0	1.0,1.0,1.0,1.0,0.99,1.0,1.0,1.0,1.0,1.0,1.0,1.0,1.0,1.0,1.0,1.0,1.0,1.0,1.0,1.0,NA,1.0,1.0,1.0,1.0,1.0,1.0,1.0,1.0,1.0,1.0,1.0,1.0,1.0,1.0,1.0,1.0,1.0,1.0,1.0,1.0,1.0,1.0	0
rs77559646-vs-non-carriers_6v43	CANCER	JunctionCountOnly	A3SS	5225	ENSG00000146205	ANO7	chr2	+	241223661	241223781	241223718	241223781	241223185	241223276	.	.	5225	391,188,205,162,67,289	0,0,0,0,0,0	231,300,11,110,154,148,91,391,77,153,156,189,197,255,30,105,252,312,246,99,0,70,48,199,194,65,99,129,237,338,207,363,38,498,12,270,104,368,338,346,284,243,229	0,0,0,0,0,0,0,0,2,0,0,0,3,0,0,0,0,2,0,0,0,0,0,0,0,0,0,1,0,0,0,0,2,0,0,0,0,0,1,0,0,0,4	155	99	1	1	1.0,1.0,1.0,1.0,1.0,1.0	1.0,1.0,1.0,1.0,1.0,1.0,1.0,1.0,0.961,1.0,1.0,1.0,0.977,1.0,1.0,1.0,1.0,0.99,1.0,1.0,NA,1.0,1.0,1.0,1.0,1.0,1.0,0.988,1.0,1.0,1.0,1.0,0.924,1.0,1.0,1.0,1.0,1.0,0.995,1.0,1.0,1.0,0.973	0.005
rs77559646-vs-non-carriers_6v43	CANCER	JunctionCountOnly	A3SS	5227	ENSG00000146205	ANO7	chr2	+	241223717	241223955	241223838	241223955	241223185	241223276	.	.	5227	79,25,38,48,20,46	0,0,0,0,0,0	33,47,5,9,54,25,30,82,5,21,27,50,54,33,5,10,41,26,58,9,2,13,10,37,48,10,16,14,39,45,45,62,4,60,5,38,24,64,51,64,60,45,45	1,0,0,0,0,0,0,0,0,0,0,1,0,0,0,0,0,0,0,0,0,0,0,0,0,0,0,0,0,0,0,0,0,0,0,0,0,0,0,0,0,0,0	198	99	1	1	1.0,1.0,1.0,1.0,1.0,1.0	0.943,1.0,1.0,1.0,1.0,1.0,1.0,1.0,1.0,1.0,1.0,0.962,1.0,1.0,1.0,1.0,1.0,1.0,1.0,1.0,1.0,1.0,1.0,1.0,1.0,1.0,1.0,1.0,1.0,1.0,1.0,1.0,1.0,1.0,1.0,1.0,1.0,1.0,1.0,1.0,1.0,1.0,1.0	0.002
rs77559646-vs-non-carriers_6v43	CANCER	JunctionCountOnly	A3SS	5228	ENSG00000146205	ANO7	chr2	+	241223716	241223955	241223717	241223955	241223185	241223276	.	.	5228	143,70,63,37,19,106	0,0,0,0,0,0	42,95,1,27,40,53,28,118,21,57,37,68,68,55,15,23,99,98,72,21,0,17,16,62,58,26,11,59,60,82,54,103,13,183,1,71,32,107,99,116,104,56,60	0,0,0,0,1,0,0,0,0,0,0,0,0,0,0,0,0,0,0,0,0,0,0,0,0,0,0,0,0,0,0,0,0,0,0,0,0,0,0,0,0,0,0	99	99	1	1	1.0,1.0,1.0,1.0,1.0,1.0	1.0,1.0,1.0,1.0,0.976,1.0,1.0,1.0,1.0,1.0,1.0,1.0,1.0,1.0,1.0,1.0,1.0,1.0,1.0,1.0,NA,1.0,1.0,1.0,1.0,1.0,1.0,1.0,1.0,1.0,1.0,1.0,1.0,1.0,1.0,1.0,1.0,1.0,1.0,1.0,1.0,1.0,1.0	0.001
rs77559646-vs-non-carriers_6v43	CANCER	JunctionCountOnly	A3SS	5229	ENSG00000146205	ANO7	chr2	+	241223717	241223955	241223904	241223955	241223185	241223276	.	.	5229	61,16,26,14,16,30	3,0,1,2,0,0	12,31,1,6,31,9,20,29,1,17,10,35,36,25,8,6,13,15,31,2,0,6,5,30,21,6,10,9,23,27,26,42,3,37,3,15,19,29,36,24,35,35,19	3,0,1,0,0,0,0,5,0,3,2,1,0,2,0,0,3,0,0,0,0,0,0,3,1,2,0,0,2,2,0,0,0,1,0,0,0,0,5,0,0,0,1	198	99	1	1	0.91,1.0,0.929,0.778,1.0,1.0	0.667,1.0,0.333,1.0,1.0,1.0,1.0,0.744,1.0,0.739,0.714,0.946,1.0,0.862,1.0,1.0,0.684,1.0,1.0,1.0,NA,1.0,1.0,0.833,0.913,0.6,1.0,1.0,0.852,0.871,1.0,1.0,1.0,0.949,1.0,1.0,1.0,1.0,0.783,1.0,1.0,1.0,0.905	0.022
rs77559646-vs-non-carriers_6v43	CANCER	JunctionCountOnly	A3SS	5231	ENSG00000146205	ANO7	chr2	+	241223546	241223781	241223716	241223781	241223185	241223276	.	.	5231	299,100,126,114,42,162	143,70,63,36,19,106	155,191,13,77,118,96,76,259,50,92,101,117,128,161,21,50,152,170,148,61,2,45,29,122,129,31,70,79,148,210,133,210,22,297,13,197,71,255,214,215,156,177,156	41,95,1,27,40,53,28,115,21,57,37,68,68,55,15,23,98,98,72,21,0,17,16,61,58,26,11,59,60,82,54,102,13,183,1,71,32,107,98,115,104,56,60	198	99	1	1	0.511,0.417,0.5,0.613,0.525,0.433	0.654,0.501,0.867,0.588,0.596,0.475,0.576,0.53,0.543,0.447,0.577,0.462,0.485,0.594,0.412,0.521,0.437,0.464,0.507,0.592,1.0,0.57,0.475,0.5,0.527,0.373,0.761,0.401,0.552,0.561,0.552,0.507,0.458,0.448,0.867,0.581,0.526,0.544,0.522,0.483,0.429,0.612,0.565	-0.05
rs77559646-vs-non-carriers_6v43	CANCER	JunctionCountOnly	A3SS	5232	ENSG00000146205	ANO7	chr2	+	241223546	241223781	241223717	241223781	241223185	241223276	.	.	5232	439,169,187,148,60,261	0,0,0,0,0,0	190,281,14,101,158,147,104,374,71,148,137,184,195,210,36,70,251,263,216,80,2,61,45,183,186,56,80,137,207,288,186,308,35,473,13,266,102,352,310,326,258,230,215	0,0,0,0,1,0,0,0,0,0,0,0,0,0,0,0,0,0,0,0,0,0,0,0,0,0,0,0,0,0,0,0,0,0,0,0,0,0,0,0,0,0,0	198	99	1	1	1.0,1.0,1.0,1.0,1.0,1.0	1.0,1.0,1.0,1.0,0.988,1.0,1.0,1.0,1.0,1.0,1.0,1.0,1.0,1.0,1.0,1.0,1.0,1.0,1.0,1.0,1.0,1.0,1.0,1.0,1.0,1.0,1.0,1.0,1.0,1.0,1.0,1.0,1.0,1.0,1.0,1.0,1.0,1.0,1.0,1.0,1.0,1.0,1.0	0
rs77559646-vs-non-carriers_6v43	CANCER	JunctionCountOnly	A3SS	5233	ENSG00000146205	ANO7	chr2	+	241223546	241223781	241223718	241223781	241223185	241223276	.	.	5233	442,169,188,149,60,260	0,0,0,0,0,0	191,278,14,101,160,148,104,375,71,148,137,185,196,210,35,70,251,262,217,80,2,60,45,181,185,57,80,138,207,289,187,308,35,474,13,266,103,352,311,327,257,230,213	0,0,0,0,0,0,0,0,2,0,0,0,3,0,0,0,0,2,0,0,0,0,0,0,0,0,0,1,0,0,0,0,2,0,0,0,0,0,1,0,0,0,4	198	99	1	1	1.0,1.0,1.0,1.0,1.0,1.0	1.0,1.0,1.0,1.0,1.0,1.0,1.0,1.0,0.947,1.0,1.0,1.0,0.97,1.0,1.0,1.0,1.0,0.985,1.0,1.0,1.0,1.0,1.0,1.0,1.0,1.0,1.0,0.986,1.0,1.0,1.0,1.0,0.897,1.0,1.0,1.0,1.0,1.0,0.994,1.0,1.0,1.0,0.964	0.006
rs77559646-vs-non-carriers_6v43	CANCER	JunctionCountOnly	A3SS	5234	ENSG00000146205	ANO7	chr2	+	241223569	241223781	241223716	241223781	241223185	241223276	.	.	5234	302,101,127,114,38,164	143,70,63,36,19,106	155,193,13,77,120,97,76,263,51,92,101,119,128,161,21,52,154,174,152,63,2,44,29,122,130,31,70,82,147,215,137,214,21,299,13,201,73,256,217,218,160,180,157	41,95,1,27,40,53,28,115,21,57,37,68,68,55,15,23,98,98,72,21,0,17,16,61,58,26,11,59,60,82,54,102,13,183,1,71,32,107,98,115,104,56,60	198	99	1	1	0.514,0.419,0.502,0.613,0.5,0.436	0.654,0.504,0.867,0.588,0.6,0.478,0.576,0.533,0.548,0.447,0.577,0.467,0.485,0.594,0.412,0.531,0.44,0.47,0.514,0.6,1.0,0.564,0.475,0.5,0.528,0.373,0.761,0.41,0.551,0.567,0.559,0.512,0.447,0.45,0.867,0.586,0.533,0.545,0.525,0.487,0.435,0.616,0.567	-0.055
rs77559646-vs-non-carriers_6v43	CANCER	JunctionCountOnly	A3SS	5235	ENSG00000146205	ANO7	chr2	+	241223569	241223781	241223717	241223781	241223185	241223276	.	.	5235	442,170,188,148,56,263	0,0,0,0,0,0	190,283,14,101,160,148,104,378,72,148,137,186,195,210,36,72,253,267,220,82,2,60,45,183,187,56,80,140,206,293,190,312,34,475,13,270,104,353,313,329,262,233,216	0,0,0,0,1,0,0,0,0,0,0,0,0,0,0,0,0,0,0,0,0,0,0,0,0,0,0,0,0,0,0,0,0,0,0,0,0,0,0,0,0,0,0	198	99	1	1	1.0,1.0,1.0,1.0,1.0,1.0	1.0,1.0,1.0,1.0,0.988,1.0,1.0,1.0,1.0,1.0,1.0,1.0,1.0,1.0,1.0,1.0,1.0,1.0,1.0,1.0,1.0,1.0,1.0,1.0,1.0,1.0,1.0,1.0,1.0,1.0,1.0,1.0,1.0,1.0,1.0,1.0,1.0,1.0,1.0,1.0,1.0,1.0,1.0	0
rs77559646-vs-non-carriers_6v43	CANCER	JunctionCountOnly	A3SS	5236	ENSG00000146205	ANO7	chr2	+	241223569	241223781	241223718	241223781	241223185	241223276	.	.	5236	445,170,189,149,56,262	0,0,0,0,0,0	191,280,14,101,162,149,104,379,72,148,137,187,196,210,35,72,253,266,221,82,2,59,45,181,186,57,80,141,206,294,191,312,34,476,13,270,105,353,314,330,261,233,214	0,0,0,0,0,0,0,0,2,0,0,0,3,0,0,0,0,2,0,0,0,0,0,0,0,0,0,1,0,0,0,0,2,0,0,0,0,0,1,0,0,0,4	198	99	1	1	1.0,1.0,1.0,1.0,1.0,1.0	1.0,1.0,1.0,1.0,1.0,1.0,1.0,1.0,0.947,1.0,1.0,1.0,0.97,1.0,1.0,1.0,1.0,0.985,1.0,1.0,1.0,1.0,1.0,1.0,1.0,1.0,1.0,0.986,1.0,1.0,1.0,1.0,0.895,1.0,1.0,1.0,1.0,1.0,0.994,1.0,1.0,1.0,0.964	0.006
rs77559646-vs-non-carriers_6v43	CANCER	JunctionCountOnly	A3SS	5237	ENSG00000146205	ANO7	chr2	+	241223718	241223959	241223838	241223959	241223185	241223276	.	.	5237	79,25,38,48,20,46	0,0,0,0,0,0	33,47,5,9,53,25,30,82,7,21,27,50,57,33,5,10,41,28,58,9,2,13,10,37,48,10,16,15,39,45,45,62,6,60,5,38,24,64,52,64,60,45,49	1,0,0,0,0,0,0,0,0,0,0,1,0,0,0,0,0,0,0,0,0,0,0,0,0,0,0,0,0,0,0,0,0,0,0,0,0,0,0,0,0,0,0	198	99	1	1	1.0,1.0,1.0,1.0,1.0,1.0	0.943,1.0,1.0,1.0,1.0,1.0,1.0,1.0,1.0,1.0,1.0,0.962,1.0,1.0,1.0,1.0,1.0,1.0,1.0,1.0,1.0,1.0,1.0,1.0,1.0,1.0,1.0,1.0,1.0,1.0,1.0,1.0,1.0,1.0,1.0,1.0,1.0,1.0,1.0,1.0,1.0,1.0,1.0	0.002
rs77559646-vs-non-carriers_6v43	CANCER	JunctionCountOnly	A3SS	5238	ENSG00000146205	ANO7	chr2	+	241223716	241223959	241223718	241223959	241223185	241223276	.	.	5238	147,70,64,39,20,106	0,0,0,0,0,0	43,95,1,27,42,55,28,119,21,57,37,69,69,55,15,23,99,98,73,21,0,17,16,62,58,27,11,60,61,83,55,103,13,184,1,72,33,107,100,117,104,57,60	0,0,0,0,0,0,0,0,2,0,0,0,3,0,0,0,0,2,0,0,0,0,0,0,0,0,0,1,0,0,0,0,2,0,0,0,0,0,1,0,0,0,4	100	99	1	1	1.0,1.0,1.0,1.0,1.0,1.0	1.0,1.0,1.0,1.0,1.0,1.0,1.0,1.0,0.912,1.0,1.0,1.0,0.958,1.0,1.0,1.0,1.0,0.98,1.0,1.0,NA,1.0,1.0,1.0,1.0,1.0,1.0,0.983,1.0,1.0,1.0,1.0,0.866,1.0,1.0,1.0,1.0,1.0,0.99,1.0,1.0,1.0,0.937	0.009
rs77559646-vs-non-carriers_6v43	CANCER	JunctionCountOnly	A3SS	5239	ENSG00000146205	ANO7	chr2	+	241223718	241223959	241223904	241223959	241223185	241223276	.	.	5239	61,16,26,14,16,30	3,0,1,2,0,0	12,31,1,6,30,9,20,29,3,17,10,35,39,25,8,6,13,17,31,2,0,6,5,30,21,6,10,10,23,27,26,42,5,37,3,15,19,29,37,24,35,35,23	3,0,1,0,0,0,0,5,0,3,2,1,0,2,0,0,3,0,0,0,0,0,0,3,1,2,0,0,2,2,0,0,0,1,0,0,0,0,5,0,0,0,1	198	99	1	1	0.91,1.0,0.929,0.778,1.0,1.0	0.667,1.0,0.333,1.0,1.0,1.0,1.0,0.744,1.0,0.739,0.714,0.946,1.0,0.862,1.0,1.0,0.684,1.0,1.0,1.0,NA,1.0,1.0,0.833,0.913,0.6,1.0,1.0,0.852,0.871,1.0,1.0,1.0,0.949,1.0,1.0,1.0,1.0,0.787,1.0,1.0,1.0,0.92	0.022
rs77559646-vs-non-carriers_6v43	CANCER	JunctionCountOnly	A3SS	5240	ENSG00000146205	ANO7	chr2	+	241223716	241223955	241223838	241223955	241223185	241223276	.	.	5240	222,95,101,84,39,152	0,0,0,0,0,0	74,142,6,36,93,78,58,197,26,78,64,118,122,88,20,33,139,124,130,30,2,30,26,98,106,36,27,73,99,127,99,164,17,243,6,109,56,171,149,179,164,101,105	1,0,0,0,0,0,0,0,0,0,0,1,0,0,0,0,0,0,0,0,0,0,0,0,0,0,0,0,0,0,0,0,0,0,0,0,0,0,0,0,0,0,0	198	99	1	1	1.0,1.0,1.0,1.0,1.0,1.0	0.974,1.0,1.0,1.0,1.0,1.0,1.0,1.0,1.0,1.0,1.0,0.983,1.0,1.0,1.0,1.0,1.0,1.0,1.0,1.0,1.0,1.0,1.0,1.0,1.0,1.0,1.0,1.0,1.0,1.0,1.0,1.0,1.0,1.0,1.0,1.0,1.0,1.0,1.0,1.0,1.0,1.0,1.0	0.001
rs77559646-vs-non-carriers_6v43	CANCER	JunctionCountOnly	A3SS	5242	ENSG00000146205	ANO7	chr2	+	241223716	241223955	241223904	241223955	241223185	241223276	.	.	5242	204,86,89,50,35,136	3,0,1,2,0,0	53,126,2,33,70,62,48,144,22,74,47,103,104,80,23,29,111,113,103,23,0,23,21,91,79,32,21,68,83,109,80,144,16,220,4,86,51,136,134,139,139,91,79	3,0,1,0,0,0,0,5,0,3,2,1,0,2,0,0,3,0,0,0,0,0,0,3,1,2,0,0,2,2,0,0,0,1,0,0,0,0,5,0,0,0,1	198	99	1	1	0.971,1.0,0.978,0.926,1.0,1.0	0.898,1.0,0.5,1.0,1.0,1.0,1.0,0.935,1.0,0.925,0.922,0.981,1.0,0.952,1.0,1.0,0.949,1.0,1.0,1.0,NA,1.0,1.0,0.938,0.975,0.889,1.0,1.0,0.954,0.965,1.0,1.0,1.0,0.991,1.0,1.0,1.0,1.0,0.931,1.0,1.0,1.0,0.975	0.011
rs77559646-vs-non-carriers_6v43	CANCER	JunctionCountOnly	A3SS	5243	ENSG00000146205	ANO7	chr2	+	241212015	241212205	241212093	241212205	241210467	241210570	.	.	5243	44,15,28,12,6,23	373,232,304,170,73,306	19,31,1,6,40,13,9,36,5,26,15,26,28,18,6,7,36,33,12,3,0,7,4,16,18,4,6,13,27,27,14,38,3,46,0,21,13,24,52,37,28,27,16	250,289,17,78,214,167,127,467,71,154,165,274,246,293,50,99,254,385,276,110,1,66,47,172,228,52,148,132,263,320,232,320,21,550,20,283,113,391,399,432,279,287,261	176	99	1	1	0.062,0.035,0.049,0.038,0.044,0.041	0.041,0.057,0.032,0.041,0.095,0.042,0.038,0.042,0.038,0.087,0.049,0.051,0.06,0.033,0.063,0.038,0.074,0.046,0.024,0.015,0.0,0.056,0.046,0.05,0.043,0.041,0.022,0.052,0.055,0.045,0.033,0.063,0.074,0.045,0.0,0.04,0.061,0.033,0.068,0.046,0.053,0.05,0.033	-0.001
rs77559646-vs-non-carriers_6v43	CANCER	JunctionCountOnly	A3SS	5245	ENSG00000146205	ANO7	chr2	+	241212064	241212205	241212093	241212205	241210467	241210570	.	.	5245	41,14,26,12,5,21	373,232,304,170,73,306	18,27,1,6,30,13,7,31,5,25,13,21,23,17,6,6,36,31,12,3,0,5,4,14,16,4,4,9,25,28,14,35,1,44,0,20,13,23,45,34,27,26,15	250,289,17,78,214,167,127,467,71,154,165,274,246,293,50,99,254,385,276,110,1,66,47,172,228,52,148,132,263,320,232,320,21,550,20,283,113,391,399,432,279,287,261	127	99	1	1	0.079,0.045,0.063,0.052,0.051,0.051	0.053,0.068,0.044,0.057,0.099,0.057,0.041,0.049,0.052,0.112,0.058,0.056,0.068,0.043,0.086,0.045,0.099,0.059,0.033,0.021,0.0,0.056,0.062,0.06,0.052,0.057,0.021,0.05,0.069,0.064,0.045,0.079,0.036,0.059,0.0,0.052,0.082,0.044,0.081,0.058,0.07,0.066,0.043	0.001
rs77559646-vs-non-carriers_6v43	CANCER	JunctionCountOnly	A3SS	5246	ENSG00000146205	ANO7	chr2	+	241191184	241191251	241191193	241191251	241190056	241190171	.	.	5246	2,4,5,3,2,3	108,98,148,59,29,105	1,0,0,0,0,1,0,0,1,0,0,0,0,1,0,0,2,0,0,0,0,1,0,0,0,0,0,0,0,2,0,2,0,0,0,2,0,1,0,0,0,4,1	100,105,11,42,98,94,43,173,26,71,51,102,143,119,30,55,98,194,77,57,0,45,13,81,100,34,55,64,133,136,102,147,9,177,6,110,48,163,196,210,90,98,168	107	99	1	1	0.017,0.036,0.03,0.045,0.06,0.026	0.009,0.0,0.0,0.0,0.0,0.01,0.0,0.0,0.034,0.0,0.0,0.0,0.0,0.008,0.0,0.0,0.019,0.0,0.0,0.0,NA,0.02,0.0,0.0,0.0,0.0,0.0,0.0,0.0,0.013,0.0,0.012,0.0,0.0,0.0,0.017,0.0,0.006,0.0,0.0,0.0,0.036,0.005	0.031
rs77559646-vs-non-carriers_6v43	CANCER	JunctionCountOnly	A3SS	5247	ENSG00000146205	ANO7	chr2	+	241191184	241191251	241191197	241191251	241190056	241190171	.	.	5247	118,114,164,62,34,122	1,0,0,2,0,1	103,107,11,42,102,100,43,173,27,73,54,109,143,120,31,57,100,199,77,58,0,48,13,81,104,35,59,64,134,138,104,150,9,181,6,115,48,171,197,215,95,109,172	0,3,0,0,2,0,0,2,0,0,0,0,0,0,0,0,0,2,0,1,0,1,0,0,0,0,0,0,1,1,2,1,0,2,1,0,0,5,0,2,0,1,2	111	99	1	1	0.991,1.0,1.0,0.965,1.0,0.991	1.0,0.97,1.0,1.0,0.978,1.0,1.0,0.987,1.0,1.0,1.0,1.0,1.0,1.0,1.0,1.0,1.0,0.989,1.0,0.981,NA,0.977,1.0,1.0,1.0,1.0,1.0,1.0,0.992,0.992,0.979,0.993,1.0,0.988,0.843,1.0,1.0,0.968,1.0,0.99,1.0,0.99,0.987	0.001
rs77559646-vs-non-carriers_6v43	CANCER	JunctionCountOnly	A3SS	5248	ENSG00000146205	ANO7	chr2	+	241191193	241191251	241191197	241191251	241190056	241190171	.	.	5248	116,110,159,59,32,119	1,0,0,2,0,1	102,107,11,42,102,99,43,173,26,73,54,109,143,119,31,57,98,199,77,58,0,47,13,81,104,35,59,64,134,136,104,148,9,181,6,113,48,170,197,215,95,105,171	0,3,0,0,2,0,0,2,0,0,0,0,0,0,0,0,0,2,0,1,0,1,0,0,0,0,0,0,1,1,2,1,0,2,1,0,0,5,0,2,0,1,2	102	99	1	1	0.991,1.0,1.0,0.966,1.0,0.991	1.0,0.972,1.0,1.0,0.98,1.0,1.0,0.988,1.0,1.0,1.0,1.0,1.0,1.0,1.0,1.0,1.0,0.99,1.0,0.983,NA,0.979,1.0,1.0,1.0,1.0,1.0,1.0,0.992,0.992,0.981,0.993,1.0,0.989,0.853,1.0,1.0,0.971,1.0,0.991,1.0,0.99,0.988	0
rs77559646-vs-non-carriers_6v43	CANCER	JunctionCountOnly	A3SS	5250	ENSG00000146205	ANO7	chr2	+	241207544	241207682	241207573	241207682	241204864	241204955	.	.	5250	6,0,2,2,0,3	238,150,229,109,44,205	4,3,1,2,4,4,0,6,0,2,5,3,1,4,0,3,7,5,2,0,0,1,0,3,2,1,2,2,7,4,1,3,1,7,0,5,2,6,4,5,6,4,8	164,179,11,65,213,131,96,321,42,121,84,177,166,253,40,62,154,294,154,91,0,72,31,141,158,37,101,95,212,226,140,209,20,364,11,178,88,120,269,352,165,181,231	127	99	1	1	0.019,0.0,0.007,0.014,0.0,0.011	0.019,0.013,0.066,0.023,0.014,0.023,0.0,0.014,0.0,0.013,0.044,0.013,0.005,0.012,0.0,0.036,0.034,0.013,0.01,0.0,NA,0.011,0.0,0.016,0.01,0.021,0.015,0.016,0.025,0.014,0.006,0.011,0.038,0.015,0.0,0.021,0.017,0.038,0.011,0.011,0.028,0.017,0.026	-0.009
rs77559646-vs-non-carriers_6v43	CANCER	JunctionCountOnly	A3SS	5251	ENSG00000146205	ANO7	chr2	+	241207438	241207682	241207573	241207682	241204864	241204955	.	.	5251	6,0,2,4,0,3	238,150,229,109,44,205	4,3,3,2,15,4,2,8,0,2,5,5,2,4,0,3,11,6,2,0,0,3,2,4,4,1,3,2,6,4,1,5,1,7,0,4,2,6,6,5,6,3,10	164,179,11,65,213,131,96,321,42,121,84,177,166,253,40,62,154,294,154,91,0,72,31,141,158,37,101,95,212,226,140,209,20,364,11,178,88,120,269,352,165,181,231	198	99	1	1	0.012,0.0,0.004,0.018,0.0,0.007	0.012,0.008,0.12,0.015,0.034,0.015,0.01,0.012,0.0,0.008,0.029,0.014,0.006,0.008,0.0,0.024,0.034,0.01,0.006,0.0,NA,0.02,0.031,0.014,0.013,0.013,0.015,0.01,0.014,0.009,0.004,0.012,0.024,0.01,0.0,0.011,0.011,0.024,0.011,0.007,0.018,0.008,0.021	-0.009
rs77559646-vs-non-carriers_6v43	CANCER	JunctionCountOnly	A3SS	5252	ENSG00000146205	ANO7	chr2	+	241207573	241207682	241207577	241207682	241204864	241204955	.	.	5252	241,150,231,109,44,210	0,0,0,0,0,0	167,181,12,67,216,134,100,325,43,121,84,181,167,256,41,62,157,303,156,93,0,73,33,142,158,37,106,99,217,230,143,212,20,375,11,179,92,123,277,354,165,184,232	0,0,0,0,0,0,0,0,0,0,0,0,0,0,0,0,0,0,0,0,0,0,0,0,0,0,0,0,0,0,0,0,0,1,0,0,0,0,0,0,0,0,0	102	99	1	1	1.0,1.0,1.0,1.0,1.0,1.0	1.0,1.0,1.0,1.0,1.0,1.0,1.0,1.0,1.0,1.0,1.0,1.0,1.0,1.0,1.0,1.0,1.0,1.0,1.0,1.0,NA,1.0,1.0,1.0,1.0,1.0,1.0,1.0,1.0,1.0,1.0,1.0,1.0,0.997,1.0,1.0,1.0,1.0,1.0,1.0,1.0,1.0,1.0	0
rs77559646-vs-non-carriers_6v43	CANCER	JunctionCountOnly	A3SS	5254	ENSG00000146205	ANO7	chr2	+	241207544	241207682	241207577	241207682	241204864	241204955	.	.	5254	247,150,233,111,44,213	0,0,0,0,0,0	171,184,13,69,220,138,100,331,43,123,89,184,168,260,41,65,164,308,158,93,0,74,33,145,160,38,108,101,224,234,144,215,21,382,11,184,94,129,281,359,171,188,240	0,0,0,0,0,0,0,0,0,0,0,0,0,0,0,0,0,0,0,0,0,0,0,0,0,0,0,0,0,0,0,0,0,1,0,0,0,0,0,0,0,0,0	131	99	1	1	1.0,1.0,1.0,1.0,1.0,1.0	1.0,1.0,1.0,1.0,1.0,1.0,1.0,1.0,1.0,1.0,1.0,1.0,1.0,1.0,1.0,1.0,1.0,1.0,1.0,1.0,NA,1.0,1.0,1.0,1.0,1.0,1.0,1.0,1.0,1.0,1.0,1.0,1.0,0.997,1.0,1.0,1.0,1.0,1.0,1.0,1.0,1.0,1.0	0
rs77559646-vs-non-carriers_6v43	CANCER	JunctionCountOnly	A3SS	5255	ENSG00000146205	ANO7	chr2	+	241207438	241207682	241207577	241207682	241204864	241204955	.	.	5255	247,150,233,113,44,213	0,0,0,0,0,0	171,184,15,69,231,138,102,333,43,123,89,186,169,260,41,65,168,309,158,93,0,75,35,146,162,38,109,101,223,234,144,216,21,382,11,183,94,129,282,359,171,187,242	0,0,0,0,0,0,0,0,0,0,0,0,0,0,0,0,0,0,0,0,0,0,0,0,0,0,0,0,0,0,0,0,0,1,0,0,0,0,0,0,0,0,0	198	99	1	1	1.0,1.0,1.0,1.0,1.0,1.0	1.0,1.0,1.0,1.0,1.0,1.0,1.0,1.0,1.0,1.0,1.0,1.0,1.0,1.0,1.0,1.0,1.0,1.0,1.0,1.0,NA,1.0,1.0,1.0,1.0,1.0,1.0,1.0,1.0,1.0,1.0,1.0,1.0,0.995,1.0,1.0,1.0,1.0,1.0,1.0,1.0,1.0,1.0	0
rs77559646-vs-non-carriers_6v43	CANCER	JunctionCountOnly	A3SS	5256	ENSG00000146205	ANO7	chr2	+	241225017	241225184	241225072	241225184	241224625	241224688	.	.	5256	389,133,172,248,36,232	0,0,0,0,0,0	170,270,6,57,119,107,81,188,44,138,182,128,159,199,46,111,274,216,202,61,1,41,29,112,173,59,73,72,196,318,187,423,44,413,9,224,100,250,274,258,325,198,126	0,0,0,0,0,0,0,0,0,0,0,0,0,0,0,0,0,0,0,0,0,0,0,0,0,0,0,0,0,0,0,0,0,0,0,0,0,0,0,0,0,2,0	153	99	1	1	1.0,1.0,1.0,1.0,1.0,1.0	1.0,1.0,1.0,1.0,1.0,1.0,1.0,1.0,1.0,1.0,1.0,1.0,1.0,1.0,1.0,1.0,1.0,1.0,1.0,1.0,1.0,1.0,1.0,1.0,1.0,1.0,1.0,1.0,1.0,1.0,1.0,1.0,1.0,1.0,1.0,1.0,1.0,1.0,1.0,1.0,1.0,0.985,1.0	0
rs77559646-vs-non-carriers_6v43	CANCER	JunctionCountOnly	A3SS	5258	ENSG00000146205	ANO7	chr2	+	241225020	241225184	241225072	241225184	241224625	241224688	.	.	5258	384,126,170,238,35,220	0,0,0,0,0,0	165,262,6,56,117,104,79,180,44,136,178,126,154,200,46,109,266,211,194,58,1,38,28,106,169,57,73,72,190,313,180,418,44,399,8,216,98,241,265,254,319,180,122	0,0,0,0,0,0,0,0,0,0,0,0,0,0,0,0,0,0,0,0,0,0,0,0,0,0,0,0,0,0,0,0,0,0,0,0,0,0,0,0,0,2,0	150	99	1	1	1.0,1.0,1.0,1.0,1.0,1.0	1.0,1.0,1.0,1.0,1.0,1.0,1.0,1.0,1.0,1.0,1.0,1.0,1.0,1.0,1.0,1.0,1.0,1.0,1.0,1.0,1.0,1.0,1.0,1.0,1.0,1.0,1.0,1.0,1.0,1.0,1.0,1.0,1.0,1.0,1.0,1.0,1.0,1.0,1.0,1.0,1.0,0.983,1.0	0
rs77559646-vs-non-carriers_6v43	CANCER	JunctionCountOnly	A3SS	5265	ENSG00000146205	ANO7	chr2	+	241216065	241216238	241216092	241216238	241214804	241214902	.	.	5265	10,13,17,12,5,17	180,93,119,69,18,115	15,10,0,7,10,7,4,25,3,12,8,16,22,15,5,3,6,21,17,9,0,5,3,14,13,2,4,11,19,23,9,13,1,18,2,20,9,15,15,26,17,15,14	97,123,4,47,94,83,50,155,29,77,91,97,118,164,22,57,102,195,118,65,0,36,17,81,127,38,55,62,120,140,105,149,9,278,10,108,41,135,189,201,123,112,88	125	99	1	1	0.042,0.1,0.102,0.121,0.18,0.105	0.109,0.06,0.0,0.106,0.078,0.063,0.06,0.113,0.076,0.11,0.065,0.116,0.129,0.068,0.153,0.04,0.045,0.079,0.102,0.099,NA,0.099,0.123,0.12,0.075,0.04,0.054,0.123,0.111,0.115,0.064,0.065,0.081,0.049,0.137,0.128,0.148,0.081,0.059,0.093,0.099,0.096,0.112	0.019
rs77559646-vs-non-carriers_6v43	CANCER	JunctionCountOnly	A3SS	5266	ENSG00000146205	ANO7	chr2	+	241224560	241224688	241224625	241224688	241224239	241224484	.	.	5266	402,139,166,170,49,190	4,0,0,0,0,0	163,252,8,71,116,112,65,267,57,120,131,138,151,161,39,73,206,242,152,49,0,38,22,107,154,40,82,111,134,306,160,283,32,407,2,211,91,273,248,223,218,156,156	2,0,0,0,0,0,0,0,0,0,0,0,0,0,0,0,0,0,0,0,0,0,0,0,0,0,0,0,0,0,1,0,0,0,0,0,0,1,0,0,0,1,0	163	99	1	1	0.984,1.0,1.0,1.0,1.0,1.0	0.98,1.0,1.0,1.0,1.0,1.0,1.0,1.0,1.0,1.0,1.0,1.0,1.0,1.0,1.0,1.0,1.0,1.0,1.0,1.0,NA,1.0,1.0,1.0,1.0,1.0,1.0,1.0,1.0,1.0,0.99,1.0,1.0,1.0,1.0,1.0,1.0,0.994,1.0,1.0,1.0,0.99,1.0	-0.002
rs77559646-vs-non-carriers_6v43	CANCER	JunctionCountOnly	A3SS	5267	ENSG00000146205	ANO7	chr2	+	241199318	241199423	241199362	241199423	241191193	241191251	.	.	5267	34,41,37,20,11,46	0,0,1,0,0,0	19,19,1,15,37,16,14,55,15,18,12,35,33,34,8,6,11,43,30,15,0,4,6,23,15,8,10,9,49,32,22,32,0,45,3,40,14,44,73,73,12,24,35	0,0,0,0,0,0,0,0,0,0,0,0,0,0,0,0,0,0,0,0,0,0,0,0,0,0,0,0,0,0,0,0,0,0,0,0,0,0,0,0,0,0,0	142	99	1	1	1.0,1.0,0.963,1.0,1.0,1.0	1.0,1.0,1.0,1.0,1.0,1.0,1.0,1.0,1.0,1.0,1.0,1.0,1.0,1.0,1.0,1.0,1.0,1.0,1.0,1.0,NA,1.0,1.0,1.0,1.0,1.0,1.0,1.0,1.0,1.0,1.0,1.0,NA,1.0,1.0,1.0,1.0,1.0,1.0,1.0,1.0,1.0,1.0	-0.006
rs77559646-vs-non-carriers_6v43	CANCER	JunctionCountOnly	A3SS	5270	ENSG00000146205	ANO7	chr2	+	241199315	241199423	241199362	241199423	241191193	241191251	.	.	5270	57,59,62,25,13,82	0,0,1,0,0,0	31,33,1,23,53,29,16,86,25,26,16,45,45,52,12,12,22,77,51,21,0,7,7,35,30,12,20,20,70,50,36,42,0,80,3,61,16,76,102,98,23,38,56	0,0,0,0,0,0,0,0,0,0,0,0,0,0,0,0,0,0,0,0,0,0,0,0,0,0,0,0,0,0,0,0,0,0,0,0,0,0,0,0,0,0,0	145	99	1	1	1.0,1.0,0.977,1.0,1.0,1.0	1.0,1.0,1.0,1.0,1.0,1.0,1.0,1.0,1.0,1.0,1.0,1.0,1.0,1.0,1.0,1.0,1.0,1.0,1.0,1.0,NA,1.0,1.0,1.0,1.0,1.0,1.0,1.0,1.0,1.0,1.0,1.0,NA,1.0,1.0,1.0,1.0,1.0,1.0,1.0,1.0,1.0,1.0	-0.004
rs77559646-vs-non-carriers_6v43	CANCER	JunctionCountOnly	A3SS	5271	ENSG00000146205	ANO7	chr2	+	241199287	241199423	241199362	241199423	241191193	241191251	.	.	5271	103,92,104,40,16,115	0,0,1,0,0,0	54,46,2,33,79,47,21,132,28,41,28,70,60,90,16,15,30,109,91,35,0,12,12,50,48,15,26,29,92,78,58,75,3,124,3,90,25,113,143,161,41,60,86	0,0,0,0,0,0,0,0,0,0,0,0,0,0,0,0,0,0,0,0,0,0,0,0,0,0,0,0,0,0,0,0,0,0,0,0,0,0,0,0,0,0,0	173	99	1	1	1.0,1.0,0.983,1.0,1.0,1.0	1.0,1.0,1.0,1.0,1.0,1.0,1.0,1.0,1.0,1.0,1.0,1.0,1.0,1.0,1.0,1.0,1.0,1.0,1.0,1.0,NA,1.0,1.0,1.0,1.0,1.0,1.0,1.0,1.0,1.0,1.0,1.0,1.0,1.0,1.0,1.0,1.0,1.0,1.0,1.0,1.0,1.0,1.0	-0.003
rs77559646-vs-non-carriers_6v43	CANCER	JunctionCountOnly	A3SS	5273	ENSG00000146205	ANO7	chr2	+	241210467	241210570	241210501	241210570	241210294	241210393	.	.	5273	350,210,311,144,46,288	0,0,0,0,0,0	215,229,21,81,159,167,115,361,56,158,128,239,222,246,38,89,212,393,223,106,0,74,36,159,178,51,117,99,263,249,222,303,23,555,20,246,96,282,321,381,252,200,249	0,0,0,0,0,0,0,0,0,0,0,0,0,0,0,0,0,0,0,0,0,0,0,0,0,0,0,0,0,0,0,0,0,0,0,0,0,0,0,0,1,0,0	132	99	1	1	1.0,1.0,1.0,1.0,1.0,1.0	1.0,1.0,1.0,1.0,1.0,1.0,1.0,1.0,1.0,1.0,1.0,1.0,1.0,1.0,1.0,1.0,1.0,1.0,1.0,1.0,NA,1.0,1.0,1.0,1.0,1.0,1.0,1.0,1.0,1.0,1.0,1.0,1.0,1.0,1.0,1.0,1.0,1.0,1.0,1.0,0.995,1.0,1.0	0
rs77559646-vs-non-carriers_6v43	CANCER	JunctionCountOnly	A3SS	5274	ENSG00000146205	ANO7	chr2	+	241210467	241210570	241210484	241210570	241210294	241210393	.	.	5274	349,211,311,144,46,288	0,0,0,0,0,0	215,229,21,81,158,168,114,363,56,158,128,241,221,246,38,89,213,392,223,106,0,74,36,160,178,51,117,99,262,249,223,302,23,557,20,245,96,281,318,381,254,200,248	0,0,0,0,0,0,0,0,0,0,0,0,0,0,0,0,0,0,0,0,0,0,0,0,0,0,0,0,0,0,0,0,0,0,0,0,0,1,0,0,0,0,0	115	99	1	1	1.0,1.0,1.0,1.0,1.0,1.0	1.0,1.0,1.0,1.0,1.0,1.0,1.0,1.0,1.0,1.0,1.0,1.0,1.0,1.0,1.0,1.0,1.0,1.0,1.0,1.0,NA,1.0,1.0,1.0,1.0,1.0,1.0,1.0,1.0,1.0,1.0,1.0,1.0,1.0,1.0,1.0,1.0,0.996,1.0,1.0,1.0,1.0,1.0	0
rs77559646-vs-non-carriers_6v43	CANCER	ReadsOnTargetAndJunctionCounts	A3SS	5158	ENSG00000146205	ANO7	chr2	+	241224560	241224688	241224625	241224688	241223717	241223955	.	.	5158	404,139,166,170,49,190	0,0,0,0,0,0	164,254,8,71,116,112,65,269,57,120,132,139,151,162,39,73,206,242,152,49,0,38,22,108,154,40,82,111,134,306,161,283,34,408,2,211,91,273,249,223,217,167,155	1,4,2,0,1,0,0,1,0,0,1,0,0,0,0,0,1,0,0,0,0,1,0,1,0,0,0,0,3,2,0,0,0,3,0,4,0,0,2,0,0,24,2	164	99	1	1	1.0,1.0,1.0,1.0,1.0,1.0	0.99,0.975,0.707,1.0,0.986,1.0,1.0,0.994,1.0,1.0,0.988,1.0,1.0,1.0,1.0,1.0,0.992,1.0,1.0,1.0,NA,0.958,1.0,0.985,1.0,1.0,1.0,1.0,0.964,0.989,1.0,1.0,1.0,0.988,1.0,0.97,1.0,1.0,0.987,1.0,1.0,0.808,0.979	0.018
rs77559646-vs-non-carriers_6v43	CANCER	ReadsOnTargetAndJunctionCounts	A3SS	5159	ENSG00000146205	ANO7	chr2	+	241203224	241203457	241203401	241203457	241202193	241202304	.	.	5159	168,123,188,74,48,176	0,0,0,0,0,0	126,173,15,44,206,112,77,300,36,103,73,158,194,188,30,51,143,235,129,62,0,42,29,107,134,39,81,90,207,180,141,142,9,363,6,169,79,200,235,301,156,168,186	2,0,0,0,0,0,0,1,0,0,0,0,0,4,0,0,1,1,2,0,0,1,0,0,1,0,2,0,0,0,0,1,0,0,0,1,0,1,0,1,1,0,1	276	99	1	1	1.0,1.0,1.0,1.0,1.0,1.0	0.958,1.0,1.0,1.0,1.0,1.0,1.0,0.991,1.0,1.0,1.0,1.0,1.0,0.944,1.0,1.0,0.981,0.988,0.959,1.0,NA,0.938,1.0,1.0,0.98,1.0,0.936,1.0,1.0,1.0,1.0,0.981,1.0,1.0,1.0,0.984,1.0,0.986,1.0,0.991,0.982,1.0,0.985	0.01
rs77559646-vs-non-carriers_6v43	CANCER	ReadsOnTargetAndJunctionCounts	A3SS	5160	ENSG00000146205	ANO7	chr2	+	241203332	241203457	241203401	241203457	241202193	241202304	.	.	5160	259,187,276,122,62,261	0,0,0,0,0,0	198,268,14,69,277,170,128,429,58,159,99,228,293,299,50,85,209,388,216,112,0,69,37,187,213,56,132,125,308,283,221,254,15,529,11,256,120,322,350,468,204,262,265	2,0,0,0,0,0,0,1,0,0,0,0,0,4,0,0,1,1,2,0,0,1,0,0,1,0,2,0,0,0,0,1,0,0,0,1,0,1,0,1,1,0,1	168	99	1	1	1.0,1.0,1.0,1.0,1.0,1.0	0.983,1.0,1.0,1.0,1.0,1.0,1.0,0.996,1.0,1.0,1.0,1.0,1.0,0.978,1.0,1.0,0.992,0.996,0.985,1.0,NA,0.976,1.0,1.0,0.992,1.0,0.975,1.0,1.0,1.0,1.0,0.993,1.0,1.0,1.0,0.993,1.0,0.995,1.0,0.996,0.992,1.0,0.994	0.004
rs77559646-vs-non-carriers_6v43	CANCER	ReadsOnTargetAndJunctionCounts	A3SS	5161	ENSG00000146205	ANO7	chr2	+	241203215	241203457	241203401	241203457	241202193	241202304	.	.	5161	169,123,189,74,49,177	0,0,0,0,0,0	127,173,16,44,208,113,77,302,36,103,73,159,195,190,32,51,144,235,134,62,0,42,29,108,135,39,81,91,210,181,144,143,9,363,6,170,80,202,238,308,156,172,187	2,0,0,0,0,0,0,1,0,0,0,0,0,4,0,0,1,1,2,0,0,1,0,0,1,0,2,0,0,0,0,1,0,0,0,1,0,1,0,1,1,0,1	285	99	1	1	1.0,1.0,1.0,1.0,1.0,1.0	0.957,1.0,1.0,1.0,1.0,1.0,1.0,0.991,1.0,1.0,1.0,1.0,1.0,0.943,1.0,1.0,0.98,0.988,0.959,1.0,NA,0.936,1.0,1.0,0.979,1.0,0.934,1.0,1.0,1.0,1.0,0.98,1.0,1.0,1.0,0.983,1.0,0.986,1.0,0.991,0.982,1.0,0.985	0.01
rs77559646-vs-non-carriers_6v43	CANCER	ReadsOnTargetAndJunctionCounts	A3SS	5162	ENSG00000146205	ANO7	chr2	+	241203317	241203457	241203401	241203457	241202193	241202304	.	.	5162	162,120,172,74,43,163	0,0,0,0,0,0	124,166,10,40,187,109,76,277,33,93,69,150,180,180,30,49,134,229,118,57,0,37,26,104,127,38,76,84,192,168,132,134,8,346,6,167,76,189,218,271,137,150,175	2,0,0,0,0,0,0,1,0,0,0,0,0,4,0,0,1,1,2,0,0,1,0,0,1,0,2,0,0,0,0,1,0,0,0,1,0,1,0,1,1,0,1	183	99	1	1	1.0,1.0,1.0,1.0,1.0,1.0	0.971,1.0,1.0,1.0,1.0,1.0,1.0,0.993,1.0,1.0,1.0,1.0,1.0,0.961,1.0,1.0,0.986,0.992,0.97,1.0,NA,0.952,1.0,1.0,0.986,1.0,0.954,1.0,1.0,1.0,1.0,0.986,1.0,1.0,1.0,0.989,1.0,0.99,1.0,0.993,0.987,1.0,0.99	0.007
rs77559646-vs-non-carriers_6v43	CANCER	ReadsOnTargetAndJunctionCounts	A3SS	5163	ENSG00000146205	ANO7	chr2	+	241203317	241203498	241203332	241203498	241202193	241202304	.	.	5163	4,8,8,1,0,5	112,83,130,57,24,124	3,6,1,1,6,3,2,12,0,3,3,8,9,6,1,0,1,4,1,2,0,1,2,3,1,0,0,3,4,3,2,6,0,7,0,8,2,6,5,15,6,7,5	83,124,6,32,123,77,58,197,27,77,39,95,137,131,24,38,95,181,118,63,0,37,16,95,95,20,62,50,144,136,102,138,7,234,7,108,50,159,155,240,81,134,111	114	99	1	1	0.03,0.077,0.051,0.015,0.0,0.034	0.03,0.04,0.126,0.026,0.041,0.033,0.029,0.05,0.0,0.033,0.063,0.068,0.054,0.038,0.035,0.0,0.009,0.019,0.007,0.027,NA,0.023,0.098,0.027,0.009,0.0,0.0,0.05,0.024,0.019,0.017,0.036,0.0,0.025,0.0,0.06,0.034,0.032,0.027,0.051,0.06,0.043,0.038	0.001
rs77559646-vs-non-carriers_6v43	CANCER	ReadsOnTargetAndJunctionCounts	A3SS	5164	ENSG00000146205	ANO7	chr2	+	241203332	241203498	241203457	241203498	241202193	241202304	.	.	5164	267,190,279,126,66,263	1,0,0,0,0,0	205,269,16,70,286,173,136,440,58,161,100,236,298,305,50,86,217,400,218,116,0,73,37,188,223,58,134,127,312,285,222,259,15,538,11,266,127,329,360,477,208,270,270	0,0,0,0,0,0,0,1,3,0,0,0,1,0,0,0,0,0,0,0,0,0,0,0,0,0,0,0,0,0,0,0,0,4,0,0,0,0,0,1,0,0,0	224	99	1	1	0.992,1.0,1.0,1.0,1.0,1.0	1.0,1.0,1.0,1.0,1.0,1.0,1.0,0.995,0.895,1.0,1.0,1.0,0.992,1.0,1.0,1.0,1.0,1.0,1.0,1.0,NA,1.0,1.0,1.0,1.0,1.0,1.0,1.0,1.0,1.0,1.0,1.0,1.0,0.983,1.0,1.0,1.0,1.0,1.0,0.995,1.0,1.0,1.0	0.002
rs77559646-vs-non-carriers_6v43	CANCER	ReadsOnTargetAndJunctionCounts	A3SS	5166	ENSG00000146205	ANO7	chr2	+	241203317	241203498	241203457	241203498	241202193	241202304	.	.	5166	159,115,157,70,42,144	1,0,0,0,0,0	125,151,11,39,169,99,80,255,31,87,64,149,170,180,27,48,123,223,101,55,0,37,23,96,129,38,72,80,172,152,122,127,8,311,4,166,79,176,210,252,133,143,164	0,0,0,0,0,0,0,1,3,0,0,0,1,0,0,0,0,0,0,0,0,0,0,0,0,0,0,0,0,0,0,0,0,4,0,0,0,0,0,1,0,0,0	239	99	1	1	0.985,1.0,1.0,1.0,1.0,1.0	1.0,1.0,1.0,1.0,1.0,1.0,1.0,0.991,0.811,1.0,1.0,1.0,0.986,1.0,1.0,1.0,1.0,1.0,1.0,1.0,NA,1.0,1.0,1.0,1.0,1.0,1.0,1.0,1.0,1.0,1.0,1.0,1.0,0.97,1.0,1.0,1.0,1.0,1.0,0.991,1.0,1.0,1.0	0.003
rs77559646-vs-non-carriers_6v43	CANCER	ReadsOnTargetAndJunctionCounts	A3SS	5167	ENSG00000146205	ANO7	chr2	+	241203224	241203457	241203332	241203457	241202193	241202304	.	.	5167	11,12,24,1,5,18	112,83,130,57,24,124	5,14,6,5,25,6,3,36,3,13,7,16,23,15,2,2,10,10,12,7,0,6,5,7,8,1,5,9,19,15,11,16,1,24,0,14,5,17,22,46,25,25,17	83,124,6,32,123,77,58,197,27,77,39,95,137,131,24,38,95,181,118,63,0,37,16,95,95,20,62,50,144,136,102,138,7,234,7,108,50,159,155,240,81,134,111	207	99	1	1	0.045,0.065,0.081,0.008,0.091,0.065	0.028,0.051,0.324,0.07,0.089,0.036,0.024,0.08,0.05,0.075,0.079,0.075,0.074,0.052,0.038,0.025,0.048,0.026,0.046,0.05,NA,0.072,0.13,0.034,0.039,0.023,0.037,0.079,0.059,0.05,0.049,0.053,0.064,0.047,0.0,0.058,0.046,0.049,0.064,0.084,0.129,0.082,0.068	-0.004
rs77559646-vs-non-carriers_6v43	CANCER	ReadsOnTargetAndJunctionCounts	A3SS	5170	ENSG00000146205	ANO7	chr2	+	241203215	241203457	241203332	241203457	241202193	241202304	.	.	5170	12,12,25,1,6,19	112,83,130,57,24,124	6,14,7,5,27,7,3,38,3,13,7,17,24,17,4,2,11,10,17,7,0,6,5,8,9,1,5,10,22,16,14,17,1,24,0,15,6,19,25,53,25,29,18	83,124,6,32,123,77,58,197,27,77,39,95,137,131,24,38,95,181,118,63,0,37,16,95,95,20,62,50,144,136,102,138,7,234,7,108,50,159,155,240,81,134,111	216	99	1	1	0.047,0.062,0.081,0.008,0.103,0.066	0.032,0.049,0.348,0.067,0.091,0.04,0.023,0.081,0.048,0.072,0.076,0.076,0.074,0.056,0.071,0.024,0.05,0.025,0.062,0.048,NA,0.069,0.125,0.037,0.042,0.022,0.036,0.084,0.065,0.051,0.059,0.053,0.061,0.045,0.0,0.06,0.052,0.052,0.069,0.092,0.124,0.09,0.069	-0.005
rs77559646-vs-non-carriers_6v43	CANCER	ReadsOnTargetAndJunctionCounts	A3SS	5172	ENSG00000146205	ANO7	chr2	+	241210294	241210393	241210365	241210393	241209497	241209635	.	.	5172	108,79,76,64,29,79	0,1,0,0,0,0	65,81,7,24,53,65,36,161,29,55,46,81,98,101,26,30,81,183,94,45,0,38,16,73,75,20,46,35,103,83,101,104,11,192,8,107,53,112,159,152,104,77,102	0,0,0,0,0,0,0,0,0,0,0,0,0,0,0,0,0,0,0,0,0,0,0,0,0,0,0,0,0,0,0,0,0,0,0,0,0,0,0,0,0,0,0	170	99	1	1	1.0,0.979,1.0,1.0,1.0,1.0	1.0,1.0,1.0,1.0,1.0,1.0,1.0,1.0,1.0,1.0,1.0,1.0,1.0,1.0,1.0,1.0,1.0,1.0,1.0,1.0,NA,1.0,1.0,1.0,1.0,1.0,1.0,1.0,1.0,1.0,1.0,1.0,1.0,1.0,1.0,1.0,1.0,1.0,1.0,1.0,1.0,1.0,1.0	-0.003
rs77559646-vs-non-carriers_6v43	CANCER	ReadsOnTargetAndJunctionCounts	A3SS	5186	ENSG00000146205	ANO7	chr2	+	241212457	241212626	241212571	241212626	241212093	241212205	.	.	5186	6,1,3,0,0,5	385,218,301,157,69,325	2,4,0,0,5,0,1,8,1,0,0,3,2,3,0,0,6,2,5,0,0,0,0,1,2,1,0,0,3,0,0,2,0,0,0,3,2,1,4,0,4,5,3	219,325,19,87,242,196,134,465,75,201,165,275,272,292,45,103,260,401,255,105,1,73,42,199,219,68,150,145,288,331,243,354,14,578,18,290,117,335,467,417,315,274,257	213	99	1	1	0.007,0.002,0.005,0.0,0.0,0.007	0.004,0.006,0.0,0.0,0.01,0.0,0.003,0.008,0.006,0.0,0.0,0.005,0.003,0.005,0.0,0.0,0.011,0.002,0.009,0.0,0.0,0.0,0.0,0.002,0.004,0.007,0.0,0.0,0.005,0.0,0.0,0.003,0.0,0.0,0.0,0.005,0.008,0.001,0.004,0.0,0.006,0.008,0.005	0
rs77559646-vs-non-carriers_6v43	CANCER	ReadsOnTargetAndJunctionCounts	A3SS	5187	ENSG00000146205	ANO7	chr2	+	241212407	241212626	241212571	241212626	241212093	241212205	.	.	5187	6,1,7,1,0,3	385,218,301,157,69,325	2,4,0,0,8,0,1,10,2,0,0,4,4,3,0,0,9,2,6,0,0,0,0,1,4,1,0,1,6,0,0,2,0,2,0,5,2,1,8,0,4,6,4	219,325,19,87,242,196,134,465,75,201,165,275,272,292,45,103,260,401,255,105,1,73,42,199,219,68,150,145,288,331,243,354,14,578,18,290,117,335,467,417,315,274,257	263	99	1	1	0.006,0.002,0.009,0.002,0.0,0.003	0.003,0.005,0.0,0.0,0.012,0.0,0.003,0.008,0.01,0.0,0.0,0.005,0.006,0.004,0.0,0.0,0.013,0.002,0.009,0.0,0.0,0.0,0.0,0.002,0.007,0.006,0.0,0.003,0.008,0.0,0.0,0.002,0.0,0.001,0.0,0.006,0.006,0.001,0.006,0.0,0.005,0.008,0.006	0
rs77559646-vs-non-carriers_6v43	CANCER	ReadsOnTargetAndJunctionCounts	A3SS	5191	ENSG00000146205	ANO7	chr2	+	241209246	241209428	241209284	241209428	241207573	241207670	.	.	5191	16,12,9,9,3,7	80,60,72,43,18,81	10,19,0,4,62,8,4,21,2,8,6,17,26,11,0,5,11,14,11,7,0,7,4,14,4,3,8,5,8,24,9,12,0,16,0,11,5,13,18,10,11,9,19	68,72,7,19,26,52,31,123,21,43,34,73,95,75,12,25,75,122,78,45,0,21,14,62,67,14,41,42,86,93,54,74,5,142,5,88,35,98,136,131,64,75,104	137	99	1	1	0.126,0.126,0.083,0.131,0.107,0.059	0.096,0.16,0.0,0.132,0.633,0.1,0.085,0.11,0.064,0.119,0.113,0.144,0.165,0.096,0.0,0.126,0.096,0.077,0.092,0.101,NA,0.194,0.171,0.14,0.041,0.134,0.124,0.079,0.063,0.157,0.107,0.105,0.0,0.075,0.0,0.083,0.094,0.087,0.087,0.052,0.11,0.08,0.117	-0.004
rs77559646-vs-non-carriers_6v43	CANCER	ReadsOnTargetAndJunctionCounts	A3SS	5193	ENSG00000146205	ANO7	chr2	+	241209246	241209428	241209325	241209428	241207573	241207670	.	.	5193	149,108,123,70,24,151	0,0,4,2,0,1	120,120,13,34,144,101,49,196,42,73,63,142,169,113,27,39,108,179,140,59,0,35,32,95,109,25,58,65,139,161,81,125,6,226,4,136,66,184,195,179,97,110,144	0,3,0,0,0,0,0,2,0,0,0,3,0,2,1,0,1,1,1,0,0,0,0,0,0,0,0,1,2,0,0,0,0,1,0,0,0,2,1,1,0,2,0	178	99	1	1	1.0,1.0,0.945,0.951,1.0,0.988	1.0,0.957,1.0,1.0,1.0,1.0,1.0,0.982,1.0,1.0,1.0,0.963,1.0,0.969,0.938,1.0,0.984,0.99,0.987,1.0,NA,1.0,1.0,1.0,1.0,1.0,1.0,0.973,0.975,1.0,1.0,1.0,1.0,0.992,1.0,1.0,1.0,0.981,0.991,0.99,1.0,0.968,1.0	-0.011
rs77559646-vs-non-carriers_6v43	CANCER	ReadsOnTargetAndJunctionCounts	A3SS	5194	ENSG00000146205	ANO7	chr2	+	241209210	241209428	241209284	241209428	241207573	241207670	.	.	5194	22,18,15,16,5,20	80,60,72,43,18,81	13,29,1,7,99,13,4,29,2,9,10,24,36,13,3,7,12,20,16,7,0,7,8,19,8,3,11,8,15,27,17,18,2,24,0,15,8,21,36,18,19,14,34	68,72,7,19,26,52,31,123,21,43,34,73,95,75,12,25,75,122,78,45,0,21,14,62,67,14,41,42,86,93,54,74,5,142,5,88,35,98,136,131,64,75,104	173	99	1	1	0.136,0.147,0.107,0.176,0.137,0.124	0.099,0.187,0.076,0.174,0.685,0.125,0.069,0.119,0.052,0.107,0.144,0.158,0.178,0.09,0.125,0.138,0.084,0.086,0.105,0.082,NA,0.16,0.246,0.149,0.064,0.109,0.133,0.098,0.091,0.142,0.153,0.122,0.186,0.088,0.0,0.089,0.116,0.109,0.132,0.073,0.145,0.097,0.158	0.006
rs77559646-vs-non-carriers_6v43	CANCER	ReadsOnTargetAndJunctionCounts	A3SS	5195	ENSG00000146205	ANO7	chr2	+	241209284	241209428	241209325	241209428	241207573	241207670	.	.	5195	174,125,146,76,29,178	0,0,4,2,0,1	137,136,17,41,93,116,60,233,52,86,73,155,178,144,29,45,134,225,164,77,0,37,33,109,131,29,69,82,169,181,95,145,10,275,7,170,78,215,229,239,120,138,170	0,3,0,0,0,0,0,2,0,0,0,3,0,2,1,0,1,1,1,0,0,0,0,0,0,0,0,1,2,0,0,0,0,1,0,0,0,2,1,1,0,2,0	140	99	1	1	1.0,1.0,0.963,0.964,1.0,0.992	1.0,0.97,1.0,1.0,1.0,1.0,1.0,0.988,1.0,1.0,1.0,0.973,1.0,0.981,0.954,1.0,0.99,0.994,0.991,1.0,NA,1.0,1.0,1.0,1.0,1.0,1.0,0.983,0.984,1.0,1.0,1.0,1.0,0.995,1.0,1.0,1.0,0.987,0.994,0.994,1.0,0.98,1.0	-0.008
rs77559646-vs-non-carriers_6v43	CANCER	ReadsOnTargetAndJunctionCounts	A3SS	5196	ENSG00000146205	ANO7	chr2	+	241209210	241209428	241209325	241209428	241207573	241207670	.	.	5196	153,114,129,77,26,164	0,0,4,2,0,1	123,130,14,37,181,106,49,204,42,74,67,149,179,115,30,41,108,185,145,59,0,35,36,100,113,25,61,68,146,164,89,131,8,234,4,140,69,192,213,187,105,115,159	0,3,0,0,0,0,0,2,0,0,0,3,0,2,1,0,1,1,1,0,0,0,0,0,0,0,0,1,2,0,0,0,0,1,0,0,0,2,1,1,0,2,0	214	99	1	1	1.0,1.0,0.937,0.947,1.0,0.987	1.0,0.952,1.0,1.0,1.0,1.0,1.0,0.979,1.0,1.0,1.0,0.958,1.0,0.964,0.933,1.0,0.98,0.988,0.985,1.0,NA,1.0,1.0,1.0,1.0,1.0,1.0,0.969,0.971,1.0,1.0,1.0,1.0,0.991,1.0,1.0,1.0,0.978,0.99,0.989,1.0,0.964,1.0	-0.012
rs77559646-vs-non-carriers_6v43	CANCER	ReadsOnTargetAndJunctionCounts	A3SS	5198	ENSG00000146205	ANO7	chr2	+	241190056	241190171	241190062	241190171	241188508	241188766	.	.	5198	208,110,256,87,29,158	0,0,0,0,0,0	172,148,17,67,153,161,86,320,61,123,111,199,227,270,28,106,119,289,145,99,0,68,25,148,154,36,92,106,201,159,138,196,11,283,20,223,84,230,278,277,138,154,271	0,0,0,0,0,0,0,1,0,0,0,0,0,0,0,0,0,0,0,0,0,0,0,0,0,0,0,0,0,0,0,0,0,0,0,0,0,0,0,0,0,0,0	105	99	1	1	1.0,1.0,1.0,1.0,1.0,1.0	1.0,1.0,1.0,1.0,1.0,1.0,1.0,0.997,1.0,1.0,1.0,1.0,1.0,1.0,1.0,1.0,1.0,1.0,1.0,1.0,NA,1.0,1.0,1.0,1.0,1.0,1.0,1.0,1.0,1.0,1.0,1.0,1.0,1.0,1.0,1.0,1.0,1.0,1.0,1.0,1.0,1.0,1.0	0
rs77559646-vs-non-carriers_6v43	CANCER	ReadsOnTargetAndJunctionCounts	A3SS	5199	ENSG00000146205	ANO7	chr2	+	241223904	241223959	241223931	241223959	241223185	241223781	.	.	5199	492,208,260,152,63,259	0,0,0,0,0,0	216,315,15,124,121,198,108,401,53,203,167,214,196,258,39,88,294,336,237,87,3,82,42,188,190,78,129,130,279,381,209,375,66,591,15,236,125,347,409,356,328,235,228	0,0,0,0,0,0,0,0,0,0,0,0,0,0,0,0,0,0,0,0,0,0,0,0,0,0,0,0,0,0,0,0,0,0,0,1,0,0,0,0,0,0,0	126	99	1	1	1.0,1.0,1.0,1.0,1.0,1.0	1.0,1.0,1.0,1.0,1.0,1.0,1.0,1.0,1.0,1.0,1.0,1.0,1.0,1.0,1.0,1.0,1.0,1.0,1.0,1.0,1.0,1.0,1.0,1.0,1.0,1.0,1.0,1.0,1.0,1.0,1.0,1.0,1.0,1.0,1.0,0.995,1.0,1.0,1.0,1.0,1.0,1.0,1.0	0
rs77559646-vs-non-carriers_6v43	CANCER	ReadsOnTargetAndJunctionCounts	A3SS	5200	ENSG00000146205	ANO7	chr2	+	241199217	241199423	241199287	241199423	241195705	241195845	.	.	5200	69,111,114,33,19,106	0,0,2,1,0,0	46,50,7,30,53,26,21,141,7,40,18,69,55,74,10,11,34,50,76,17,0,19,15,51,48,6,16,26,46,44,47,40,4,94,3,56,19,69,115,168,25,75,57	0,1,0,0,0,1,0,1,0,0,0,1,0,1,0,2,1,1,0,0,0,0,0,0,0,0,0,1,0,2,3,0,0,9,0,0,0,1,2,0,1,0,0	169	99	1	1	1.0,1.0,0.971,0.951,1.0,1.0	1.0,0.967,1.0,1.0,1.0,0.938,1.0,0.988,1.0,1.0,1.0,0.976,1.0,0.977,1.0,0.763,0.952,0.967,1.0,1.0,NA,1.0,1.0,1.0,1.0,1.0,1.0,0.938,1.0,0.928,0.902,1.0,1.0,0.86,1.0,1.0,1.0,0.976,0.971,1.0,0.936,1.0,1.0	0.01
rs77559646-vs-non-carriers_6v43	CANCER	ReadsOnTargetAndJunctionCounts	A3SS	5202	ENSG00000146205	ANO7	chr2	+	241199287	241199423	241199362	241199423	241195705	241195845	.	.	5202	139,91,133,48,23,148	12,0,2,2,0,1	99,109,3,55,124,94,37,202,48,74,48,127,122,144,24,44,72,232,138,60,0,23,21,90,86,32,61,57,174,150,120,127,6,244,5,159,48,194,248,227,82,102,151	3,2,0,2,2,3,1,8,0,3,1,2,2,3,0,0,5,5,2,5,0,1,0,4,4,1,0,5,5,5,3,2,0,11,1,1,1,6,4,8,3,3,4	174	99	1	1	0.868,1.0,0.974,0.932,1.0,0.988	0.949,0.969,1.0,0.94,0.972,0.947,0.955,0.935,1.0,0.933,0.965,0.973,0.972,0.965,1.0,1.0,0.891,0.964,0.975,0.872,NA,0.929,1.0,0.928,0.924,0.948,1.0,0.866,0.952,0.945,0.958,0.973,1.0,0.927,0.74,0.989,0.965,0.948,0.972,0.942,0.94,0.951,0.956	0.01
rs77559646-vs-non-carriers_6v43	CANCER	ReadsOnTargetAndJunctionCounts	A3SS	5203	ENSG00000146205	ANO7	chr2	+	241199287	241199423	241199318	241199423	241195705	241195845	.	.	5203	135,51,135,41,18,126	2,0,4,1,0,7	120,142,5,53,123,110,50,250,50,78,52,153,142,172,29,54,114,291,133,72,0,40,20,96,117,42,83,78,176,189,152,143,8,288,3,179,46,223,250,211,109,111,171	4,8,0,3,7,4,0,10,4,5,2,6,12,9,1,4,1,7,8,1,0,2,0,3,5,0,2,3,10,6,4,1,0,15,0,11,1,11,11,7,5,2,12	130	99	1	1	0.981,1.0,0.963,0.969,1.0,0.932	0.958,0.931,1.0,0.931,0.93,0.954,1.0,0.95,0.905,0.922,0.952,0.951,0.9,0.936,0.957,0.911,0.989,0.969,0.927,0.982,NA,0.938,1.0,0.961,0.947,1.0,0.969,0.952,0.931,0.96,0.967,0.991,1.0,0.936,1.0,0.925,0.972,0.939,0.945,0.958,0.943,0.977,0.916	0.02
rs77559646-vs-non-carriers_6v43	CANCER	ReadsOnTargetAndJunctionCounts	A3SS	5204	ENSG00000146205	ANO7	chr2	+	241199217	241199423	241199315	241199423	241195705	241195845	.	.	5204	114,149,163,49,23,147	73,2,74,23,13,61	69,64,8,40,79,45,26,188,10,57,30,95,71,113,14,15,43,83,116,31,0,24,20,66,66,9,22,36,68,74,72,73,7,147,3,85,28,109,158,231,44,98,88	85,114,4,35,81,78,43,171,37,55,36,117,116,115,21,45,94,224,72,52,0,32,14,69,84,35,67,58,133,141,113,100,5,200,3,129,35,155,178,125,79,75,121	197	99	1	1	0.44,0.974,0.525,0.517,0.471,0.548	0.29,0.22,0.501,0.365,0.329,0.225,0.233,0.356,0.12,0.342,0.295,0.29,0.235,0.331,0.251,0.143,0.187,0.157,0.447,0.231,NA,0.274,0.418,0.325,0.283,0.114,0.142,0.238,0.204,0.209,0.243,0.268,0.413,0.27,0.334,0.249,0.287,0.261,0.308,0.482,0.219,0.396,0.268	0.299
rs77559646-vs-non-carriers_6v43	CANCER	ReadsOnTargetAndJunctionCounts	A3SS	5205	ENSG00000146205	ANO7	chr2	+	241199217	241199423	241199362	241199423	241195705	241195845	.	.	5205	208,202,245,80,42,254	12,0,2,2,0,1	145,158,10,85,177,120,58,342,55,114,66,196,177,217,34,53,105,281,214,77,0,42,36,141,134,38,77,82,220,192,167,167,10,333,8,215,67,262,363,395,107,177,208	3,2,0,2,2,3,1,8,0,3,1,2,2,3,0,0,5,5,2,5,0,1,0,4,4,1,0,5,5,5,3,2,0,11,1,1,1,6,4,8,3,3,4	244	99	1	1	0.876,1.0,0.98,0.942,1.0,0.99	0.951,0.97,1.0,0.945,0.973,0.942,0.959,0.945,1.0,0.939,0.964,0.975,0.973,0.967,1.0,1.0,0.895,0.958,0.977,0.862,NA,0.945,1.0,0.935,0.931,0.939,1.0,0.869,0.947,0.94,0.958,0.971,1.0,0.925,0.764,0.989,0.965,0.947,0.974,0.952,0.935,0.96,0.955	0.012
rs77559646-vs-non-carriers_6v43	CANCER	ReadsOnTargetAndJunctionCounts	A3SS	5206	ENSG00000146205	ANO7	chr2	+	241199217	241199423	241199318	241199423	241195705	241195845	.	.	5206	204,162,249,74,37,232	2,0,4,1,0,7	166,192,12,83,176,136,71,391,57,118,70,222,197,246,39,64,148,341,209,89,0,59,35,147,165,48,99,104,222,233,199,183,12,380,6,235,65,292,365,379,134,186,228	4,8,0,3,7,4,0,10,4,5,2,6,12,9,1,4,1,7,8,1,0,2,0,3,5,0,2,3,10,6,4,1,0,15,0,11,1,11,11,7,5,2,12	200	99	1	1	0.981,1.0,0.969,0.973,1.0,0.943	0.954,0.922,1.0,0.932,0.926,0.944,1.0,0.951,0.876,0.921,0.945,0.948,0.89,0.931,0.951,0.888,0.987,0.96,0.928,0.978,NA,0.936,1.0,0.96,0.942,1.0,0.961,0.945,0.917,0.951,0.961,0.989,1.0,0.926,1.0,0.914,0.97,0.929,0.943,0.964,0.93,0.979,0.904	0.029
[truncated: 395 more rows]
