# Supplementary material for: The variant rs77559646 associated with aggressive prostate cancer disrupts ANO7 mRNA splicing and protein expression
Source: Hum Mol Genet. 2022 Jan 19;31(12):2063–77. doi: 10.1093/hmg/ddac012 (PMC9239746; doi:10.1093/hmg/ddac012)
Supplement: Wahlstrom_Supplementary_Table_S5_15-10-2021_ddac012 [file wahlstrom_supplementary_table_s5_15-10-2021_ddac012.xlsx]

## Sheet: Sheet1
Supplementary Table S5. Summary statistics on ANO7 allele frequencies in RNA-Seq from carrier and non-carrier prostate tissue.
Fig. 4 A,B: Intron-wise carrier vs non-carrier
Condition	Intron	Group	Patients	SNPs	n	sd	mean	SEM	95% CI
Cancer	Intron_3	carrier	3	15	18	0.072	0.94	0.017	0.036
Cancer	Intron_3	non-carrier	5	10	15	0.12	0.52	0.032	0.069
Cancer	Intron_4	carrier	2	8	12	0.049	0.76	0.014	0.031
Cancer	Intron_4	non-carrier	8	8	32	0.13	0.5	0.022	0.045
Cancer	Intron_5	carrier	4	2	6	0.12	0.77	0.048	0.12
Cancer	Intron_5	non-carrier	8	3	9	0.096	0.54	0.032	0.074
Cancer	Intron_18	carrier	2	2	4	0.087	0.62	0.043	0.14
Cancer	Intron_18	non-carrier	10	4	18	0.16	0.53	0.037	0.078
Cancer	Intron_19	carrier	4	4	6	0.2	0.46	0.082	0.21
Cancer	Intron_19	non-carrier	7	5	11	0.17	0.58	0.052	0.12
Benign	Intron_3	carrier	3	15	19	0.043	0.97	0.0099	0.021
Benign	Intron_3	non-carrier	2	8	9	0.16	0.44	0.053	0.12
Benign	Intron_4	carrier	2	8	12	0.076	0.8	0.022	0.048
Benign	Intron_4	non-carrier	10	8	36	0.15	0.53	0.025	0.05
Benign	Intron_5	carrier	4	2	6	0.065	0.75	0.026	0.068
Benign	Intron_5	non-carrier	11	3	13	0.13	0.57	0.036	0.079
Benign	Intron_18	carrier	2	2	4	0.082	0.52	0.041	0.13
Benign	Intron_18	non-carrier	10	5	19	0.13	0.57	0.03	0.063
Benign	Intron_19	carrier	4	4	6	0.11	0.5	0.045	0.12
Benign	Intron_19	non-carrier	9	6	13	0.15	0.5	0.041	0.089
Fig. 4 C,D: Exon-wise carrier vs non-carrier
Condition	Intron	Group	Patients	SNPs	n	sd	mean	SEM	95% CI
Cancer	Exon 2: 241190072_G_T, 241190100_G_A, 241190109_G_A	carrier	2	2	3	0.042	0.56	0.024	0.1
Cancer	Exon 2: 241190072_G_T, 241190100_G_A, 241190109_G_A	non-carrier	7	3	8	0.19	0.56	0.067	0.16
Cancer	Exon 16: 241212170_C_T	carrier	4	1	4	0.087	0.54	0.044	0.14
Cancer	Exon 16: 241212170_C_T	non-carrier	3	1	3	0.031	0.55	0.018	0.078
Cancer	Exon 20: 241217813_G_T	carrier	4	1	4	0.07	0.61	0.035	0.11
Cancer	Exon 20: 241217813_G_T	non-carrier	3	1	3	0.21	0.4	0.12	0.4
Cancer	Exon 24: 241223944_G_A	carrier	4	1	4	0.034	0.51	0.017	0.055
Cancer	Exon 24: 241223944_G_A	non-carrier	3	1	3	0.045	0.55	0.026	0.11
Cancer	Exon 25: 241225797_C_G	carrier	4	1	4	0.045	0.44	0.022	0.071
Cancer	Exon 25: 241225797_C_G	non-carrier	4	1	4	0.13	0.49	0.066	0.21
Benign	Exon 2: 241190072_G_T, 241190100_G_A, 241190109_G_A	carrier	2	2	3	0.059	0.55	0.034	0.15
Benign	Exon 2: 241190072_G_T, 241190100_G_A, 241190109_G_A	non-carrier	8	3	9	0.07	0.52	0.023	0.054
Benign	Exon 16: 241212170_C_T	carrier	4	1	4	0.063	0.55	0.032	0.1
Benign	Exon 16: 241212170_C_T	non-carrier	3	1	3	0.013	0.49	0.0078	0.033
Benign	Exon 20: 241217813_G_T	carrier	4	1	4	0.076	0.56	0.038	0.12
Benign	Exon 20: 241217813_G_T	non-carrier	3	1	3	0.075	0.52	0.043	0.19
Benign	Exon 24: 241223944_G_A	carrier	4	1	4	0.042	0.49	0.021	0.067
Benign	Exon 24: 241223944_G_A	non-carrier	3	1	3	0.098	0.54	0.057	0.24
Benign	Exon 25: 241225797_C_G	carrier	4	1	4	0.033	0.49	0.016	0.052
Benign	Exon 25: 241225797_C_G	non-carrier	5	1	5	0.15	0.52	0.066	0.18
