# Supplementary material for: The variant rs77559646 associated with aggressive prostate cancer disrupts ANO7 mRNA splicing and protein expression
Source: Hum Mol Genet. 2022 Jan 19;31(12):2063–77. doi: 10.1093/hmg/ddac012 (PMC9239746; doi:10.1093/hmg/ddac012)
Supplement: Wahlstrom_Supplementary_Table_S6_16-12-2021_ddac012 [file wahlstrom_supplementary_table_s6_16-12-2021_ddac012.xlsx]

## Sheet: patients in manuscript
Supplementary Table S6. Clinical characteristics of all prostate cancer patients included in the study.
Patient ID	Age	Preoperative PSA	Gleason grade	pT-class	pN-class	M-class	RNA-Seq	WGS
PrCa-1.36	65	9.9	5+4	T3b	N0	M0		Y
PrCa-1.46	62	8.9	3+4	T2c	N1	M0		Y
PrCa-1.56	64	12	4+5	T2a	N0	M0		Y
PrCa-1.66	59	42	5+4	T3b	N1	M0	Y	Y
PrCa-1.71	57	5.1	3+4	T3a	NX	M0	Y	Y
PrCa-1.85	58	6.6	4+5	T4	N0	M0	Y
PrCa-1.95	66	27	4+3	T2c	N0	M0	Y
PrCa-2.00	67	8.3	4+3	T2c	NX	M0	Y
PrCa-2.19	63	10	3+3	T3a	NX	M0	Y	Y
PrCa-2.39	67	9.8	3+3	T2	N0	M0		Y
PrCa-2.44	62	8.4	3+3	T2	NX	M0	Y
PrCa-2.68	70	14	3+4	T3a	N1	M0	Y	Y
PrCa-2.73	61	4.3	3+4	T3a	N0	M0	Y	Y
PrCa-2.88	71	21	5+4	T3a	N0	M0	Y	Y
PrCa-3.22	67	6.5	4+3	T3a	NX	M0		Y
PrCa-4.00	71	8.4	3+4	T2c	N0	M0	Y
PrCa-4.24	67	8.8	4+5	T2a	N0	M0	Y	Y
PrCa-4.63	70	9.6	4+3	T3a	N1	M0	Y
PrCa-4.73	52	13	4+3	T3b	NX	M0	Y
PrCa-4.82	68	1.2	4+3	T2	NX	M0		Y
PrCa-5.07	60	8.2	3+4	T3a	NX	M0	Y
PrCa-5.56	68	40	3+4	T3a	N0	M0	Y
PrCa-5.65	62	5.7	3+4	T2a	NX	M0	Y
PrCa-5.95	55	7.2	3+5	T3a	N0	M0	Y
PrCa-6.09	59	22	4+3	T3b	N0	M0	Y
PrCa-6.14	69	29	4+5	T3a	N1	M0	Y	Y
PrCa-6.63	66	51	4+3	T3a	N0	M0	Y
PrCa-6.68	65	14	4+3	T3a	N0	M0	Y
PrCa-6.73	68	13	4+3	T3b	N1	M0	Y
PrCa-7.07	61	16	4+3	T2	N0	M0	Y
PrCa-7.36	71	9.6	3+4	T3a	N0	M0	Y
PrCa-7.41	68	5.2	4+5	T3b	N0	M0	Y	Y
PrCa-7.50	65	7.9	4+3	T3a	N0	M0	Y
PrCa-7.70	59	7.5	4+3	T2c	N0	M0	Y
PrCa-7.85	59	22	5+4	T3b	N1	M0		Y
PrCa-8.09	62	5.1	3+4	T2	NX	M0		Y
PrCa-8.14	53	4.8	4+3	T3a	N1	M0	Y
PrCa-8.33	68	35	4+3	T3a	N0	M0	Y
PrCa-8.43	73	5.2	4+5	T3b	N0	M0	Y	Y
PrCa-8.48	64	12	4+3	T3b	N1	M0	Y	Y
PrCa-8.67	67	5.5	4+5	T3b	N1	M0	Y	Y
PrCa-8.72	65	26	4+3	T2	N0	M0		Y
PrCa-8.77	61	3.9	3+4	T3a	N0	M0	Y
PrCa-9.21	59	12	3+4	T2a	N0	M0		Y
PrCa-9.31	71	8	4+5	T3a	N0	M0		Y
PrCa-9.45	57	3.2	5+5	T3b	N0	M0	Y	Y
PrCa-9.55	70	57	4+5	T3b	N1	M0		Y
PrCa-9.84	70	16	3+5	T3a	N0	M0		Y
PrCa-9.94	60	14	5+5	T3b	N1	M0		Y
PrCa-9.99	61	8	3+4	T3a	NX	M0		Y
PrCa-10.09	59	5.6	3+3	T2a	NX	M0		Y
PrCa-10.19	62	3.8	4+3	T3a	NX	M0	Y	Y
PrCa-10.23	56	6.6	4+3	T3b	NX	M0	Y	Y
PrCa-10.33	67	6.8	3+4	T2c	NX	M0	Y
PrCa-10.43	69	16	3+4	T2	N0	M0		Y
PrCa-10.48	66	11	4+5	T3b	N0	M0		Y
PrCa-10.77	70	14	5+4	T3a	N0	M0		Y
PrCa-10.87	65	7.2	5+5	T3b	NX	M0		Y
PrCa-11.45	60	4.2	4+3	T3a	NX	M0	Y
PrCa-11.55	69	7.9	4+3	T3a	NX	M0	Y	Y
PrCa-12.57	59	14.7	4+3	T2c	N0	M0	Y
PrCa-12.62	70	6.6	4+5	T2	N1	M0	Y	Y
PrCa-12.82	64	9.4	4+5	T3a	N0	M0	Y
PrCa-12.96	69	9.4	5+5	T3b	N0	M0	Y	Y
PrCa-13.26	62	6.3	4+3	T3a	N0	M0	Y
PrCa-13.35	65	11	4+5	T3b	N1	M0	Y	Y
PrCa-13.40	68	7.6	3+4	T2a	N0	M0	Y
PrCa-14.33	68	60	4+3	T3a	N0	M0	Y
PrCa-14.38	66	9.4	4+3	T2	NX	M0	Y
PrCa-17.11	66	3.1	3+4	T2	NX	M0
PrCa-34.84	73	12	3+4	T2c	NX	M0
